# Supplementary material for: A dispensable paralog of succinate dehydrogenase subunit C mediates standing resistance towards a subclass of SDHI fungicides in Zymoseptoria tritici
Source: PLoS Pathog. 2019 Dec 20;15(12):e1007780. doi: 10.1371/journal.ppat.1007780 (PMC6941823; doi:10.1371/journal.ppat.1007780)
Supplement: S1 Table — (XLSX) [file ppat.1007780.s007.xlsx]

## Sheet: IPO323XD024
		Chr3 Pos. (IPO323)		3088578			3103412			3131215			3163840			3187231			3190973			3191254			3200730			3201627			3203138			3205364			Candidate gene			3208974-3210460			3213656			3213656-3217341			3213361
				N total		95	N total		95	N total		95	N total		95	N total		95	N total		95	N total		234	N total		234	N total		234	N total		234	N total		234	N total		234	N total		92	N total		234	N total		92	N total
Legend:	R	resistant		Linked		65	Linked		83	Linked		77	Linked		78	Linked		80	Linked		79	Linked		205	Linked		228	Linked		232	Linked		231	Linked		231	Linked		234	Linked		90	Linked		231	Linked		90	Linked
	S	sensitive		Unlinked		30	Unlinked		12	Unlinked		16	Unlinked		16	Unlinked		12	Unlinked		15	Unlinked		28	Unlinked		4	Unlinked		1	Unlinked		2	Unlinked		1	Unlinked		0	Unlinked		2	Unlinked		3	Unlinked		2	Unlinked
	L	linked		Dual		4	Dual		3	Dual		2	Dual		1	Dual		0	Dual		0	Dual		2	Dual		1	Dual		2	Dual		2	Dual		2	Dual		0	Dual		1	Dual		0	Dual		0	Dual
	U	unlinked		NA		0	NA		0	NA		2	NA		1	NA		3	NA		1	NA		1	NA		2	NA		1	NA		1	NA		2	NA		0	NA		0	NA		0	NA		0	NA
	D	dual		% Linked		68.4211	% Linked		87.3684	% Linked		81.0526	% Linked		82.1053	% Linked		84.2105	% Linked		83.1579	% Linked		87.6068	% Linked		97.4359	% Linked		99.1453	% Linked		98.7179	% Linked		98.7179	% Linked		100	% Linked		97.8261	% Linked		98.7179	% Linked		97.8261	% Linked
	NA	not available		% Unlinked		31.5789	% Unlinked		12.6316	% Unlinked		16.8421	% Unlinked		16.8421	% Unlinked		12.6316	% Unlinked		15.7895	% Unlinked		11.9658	% Unlinked		1.7094	% Unlinked		0.42735	% Unlinked		0.854701	% Unlinked		0.42735	% Unlinked		0	% Unlinked		2.17391	% Unlinked		1.28205	% Unlinked		2.17391	% Unlinked
		Phenotyping		CAPS: HindIII		Diagn.	CAPS: EcoRI		Diagn.	CAPS: EcoRI		Diagn.	CAPS: HindIII		Diagn.	CAPS: EcoRI		Diagn.	CAPS: BamH1		Diagn.	CAPS: EcoRV		Diagn.	CAPS: SalI		Diagn.	CAPS: PstI		Diagn.	CAPS: ApaI		Diagn.	CAPS: SacI		Diagn.	PCR: GENE		Diagn.	PCR: Long range		Diagn.	CAPS: EcoRI		Diagn.	PCR long range		Diagn.	PCR long range
		Growth Fluopyram 10ppm		C3H-3088578		3088578	C3-3103412		3103412	C3-3131215		3131215	C3H-3163840		31263840	C3E-3187231		3187231	C3_3190973		3190973	C3_3191254		3191254	C3_3200730		3200730	C3_3201627		3201627	C3_3203138		3203138	C3_3205364		3205364	altSDHC		AltSDHC	3208974 fwd/3210460 rev		3208974-3210460	C3_3213656_1		3213656	3213656 fwd / 3217341 rev		PCR SIZE	Insert 3213361 2fwd/4rev
BSA seq?	Srain ID	Sensitive	Resistant	cut	nc		nc	cut		cut	nc		nc	cut		nc	cut		nc	cut		nc	cut		cut	nc		cut	nc		nc	cut		cut	nc		No band	Band		Short	Long		cut	nc		short	long		short
	IPO323	1	0	1			1			1			1			1			1			1			1			1			1			1			1			1			1			1			1
	D024	0	1		1			1			1			1			1			1			1			1			1			1			1			1			1			1			1
Yes (R bulk)	1		1		1	RL		1	RL		1	RL		1	RL		1	RL		1	RL		1	RL		1	RL		1	RL		1	RL		1	RL		1	RL					1	RL
	2		1		1	RL		1	RL		1	RL		1	RL	0	0	NA		1	RL		1	RL		1	RL		1	RL		1	RL		1	RL		1	RL					1	RL
Yes (S bulk)	3	1		1		SL	1		SL		1	SU		1	SU		1	SU		1	SU		1	SU	1		SL	1		SL	1		SL	1		SL	1		SL				1		SL
Yes (R bulk)	4		1		1	RL		1	RL		1	RL		1	RL		1	RL		1	RL		1	RL		1	RL		1	RL		1	RL		1	RL		1	RL					1	RL
	5		1		1	RL		1	RL		1	RL		1	RL		1	RL		1	RL		1	RL		1	RL		1	RL		1	RL		1	RL		1	RL					1	RL
Yes (R bulk)	6		1		1	RL		1	RL		1	RL		1	RL		1	RL		1	RL		1	RL		1	RL		1	RL		1	RL		1	RL		1	RL					1	RL
	7		1		1	RL		1	RL		1	RL		1	RL		1	RL		1	RL		1	RL		1	RL		1	RL		1	RL		1	RL		1	RL					1	RL
Yes (R bulk)	8		1	1		RU	1		RU	1		RU	1		RU	1		RU	1		RU	1		RU		1	RL		1	RL		1	RL		1	RL		1	RL					1	RL
	9		1	1		RU	1		RU	1		RU	1		RU	1		RU	1		RU	1		RU		1	RL		1	RL		1	RL		1	RL		1	RL					1	RL
Yes (S bulk)	10	1			1	SU		1	SU		1	SU		1	SU		1	SU		1	SU		1	SU	1		SL	1		SL	1		SL	1		SL	1		SL				1		SL
Yes (R bulk)	11		1	1		RU	1		RU		1	RL	1		RU	1		RU	1		RU	1		RU		1	RL		1	RL		1	RL		1	RL		1	RL					1	RL
	12		1	1		RU	1		RU	1		RU	1		RU	0	0	NA	1		RU	1		RU		1	RL		1	RL		1	RL		1	RL		1	RL					1	RL
Yes (S bulk)	13	1		1		SL	1		SL	1		SL	1		SL	1		SL	1		SL	1		SL	1		SL	1		SL	1		SL	1		SL	1		SL				1		SL
	14	1		1		SL	1		SL	1		SL	1		SL	1		SL	1		SL	1		SL	1		SL	1		SL	1		SL	1		SL	1		SL				1		SL
Yes (R bulk)	15		1		1	RL		1	RL		1	RL		1	RL		1	RL		1	RL		1	RL		1	RL		1	RL		1	RL		1	RL		1	RL					1	RL
	16	1		1		SL	1		SL	1		SL	1		SL	1		SL	1		SL	1		SL	1		SL	1		SL	1		SL	1		SL	1		SL				1		SL
Yes (S bulk)	17	1			1	SU		1	SU		1	SU		1	SU		1	SU		1	SU		1	SU	1		SL	1		SL	1		SL	1		SL	1		SL				1		SL
Yes (S bulk)	18	1		1		SL	1		SL	1		SL	0	0	NA	1		SL	1		SL	1		SL	1		SL	1		SL	1		SL	1		SL	1		SL				1		SL
	19	1		1		SL	1		SL	1		SL	1		SL	1		SL	1		SL	1		SL	1		SL	1		SL	1		SL	1		SL	1		SL				1		SL
Yes (S bulk)	20	1		1		SL	1		SL	1		SL	1		SL	1		SL	1		SL	1		SL	1		SL	1		SL	1		SL	1		SL	1		SL				1		SL
	21	1			1	SU		1	SU		1	SU		1	SU	1		SL	1		SL	1		SL	1		SL	1		SL	1		SL	1		SL	1		SL				1		SL
	22		1		1	RL		1	RL		1	RL		1	RL		1	RL		1	RL		1	RL		1	RL		1	RL		1	RL		1	RL		1	RL					1	RL
	23	1			1	SU	1		SL	1		SL	1		SL	1		SL	1		SL	1		SL	1		SL	1		SL	1		SL	1		SL	1		SL				1		SL
Yes (R bulk)	24		1	1		RU	1		RU	1		RU	1		RU	1		RU	1		RU	1		RU		1	RL		1	RL		1	RL		1	RL		1	RL					1	RL
	25	1		1		SL	1		SL	1		SL	1		SL	1		SL	1		SL	1		SL	1		SL	1		SL	1		SL	1		SL	1		SL				1		SL
Yes (R bulk)	26		1	1		RU		1	RL		1	RL		1	RL		1	RL		1	RL		1	RL		1	RL		1	RL		1	RL		1	RL		1	RL					1	RL
	27	1			1	SU	1		SL	1		SL	1		SL	1		SL	1		SL	1		SL	1		SL	1		SL	1		SL	1		SL	1		SL				1		SL
Yes (S bulk)	28	1		1		SL	1		SL	1		SL	1		SL	1		SL	1		SL	1		SL	1		SL	1		SL	1		SL	1		SL	1		SL				1		SL
Yes (R bulk)	29		1		1	RL		1	RL		1	RL		1	RL		1	RL	1		RL		1	RL		1	RL		1	RL		1	RL		1	RL		1	RL					1	RL
	30		1		1	RL		1	RL		1	RL		1	RL		1	RL		1	RL		1	RL		1	RL		1	RL		1	RL		1	RL		1	RL					1	RL
	31	1		1		SL	1		SL	1		SL	1		SL	1		SL	1		SL	1		SL	1		SL	1		SL	1		SL	1		SL	1		SL				1		SL
Yes (S bulk)	32	1		1		SL	1		SL	1		SL	1		SL	1		SL	1		SL	1		SL	1		SL	1		SL	1		SL	1		SL	1		SL				1		SL
	34	1		1		SL	1		SL	1		SL	1		SL	1		SL	1		SL	1		SL	1		SL	1		SL	1		SL	1		SL	1		SL				1		SL
Yes (R bulk)	35		1		1	RL		1	RL		1	RL		1	RL		1	RL		1	RL		1	RL		1	RL		1	RL		1	RL		1	RL		1	RL					1	RL
Yes (R bulk)	36		1	1		RU	1		RL		1	RL		1	RL		1	RL		1	RL		1	RL		1	RL		1	RL		1	RL		1	RL		1	RL					1	RL
	37	1		1		SL	1		SL	1		SL	1		SL	1		SL	1		SL	1		SL	1		SL	1		SL	1		SL	1		SL	1		SL				1		SL
Yes (R bulk)	38		1		1	RL		1	RL		1	RL		1	RL		1	RL		1	RL		1	RL		1	RL		1	RL		1	RL		1	RL		1	RL					1	RL
Yes (S bulk)	39	1		1		SL	1		SL	1		SL	1		SL	1		SL	1		SL	1		SL	1		SL	1		SL	1		SL	1		SL	1		SL				1		SL
Yes (S bulk)	40	1		1		SL	1		SL	1		SL	1		SL	1		SL	1		SL	1		SL	1		SL	1		SL	1		SL	1		SL	1		SL				1		SL
Yes (R bulk)	41		1		1	RL		1	RL		1	RL		1	RL		1	RL		1	RL		1	RL		1	RL		1	RL		1	RL		1	RL		1	RL					1	RL
Yes (R bulk)	42		1	1		RU	1		RL	1		RU	1		RU	1		RU	1		RU	1		RU		1	RL		1	RL		1	RL		1	RL		1	RL					1	RL
Yes (S bulk)	43	1			1	SU		1	SU	1		SL	1		SL	1		SL	1		SL	1		SL	1		SL	1		SL	1		SL	1		SL	1		SL				1		SL
Yes (R bulk)	44		1		1	RL		1	RL		1	RL		1	RL		1	RL		1	RL		1	RL		1	RL		1	RL		1	RL		1	RL		1	RL					1	RL
	45		1		1	RL		1	RL		1	RL		1	RL		1	RL	1		RU		1	RL		1	RL		1	RL		1	RL		1	RL		1	RL					1	RL
Yes (S bulk)	46	1		1		SL	1		SL	1		SL	1		SL	1		SL	1		SL	1		SL	1		SL	1		SL	1		SL	1		SL	1		SL				1		SL
Yes (R bulk)	47		1		1	RL		1	RL		1	RL		1	RL		1	RL		1	RL		1	RL		1	RL		1	RL		1	RL		1	RL		1	RL					1	RL
Yes (R bulk)	48		1	1		RU	1		RL	1		RU	1		RU	1		RU	1		RU	1		RU		1	RL		1	RL		1	RL		1	RL		1	RL					1	RL
Yes (S bulk)	49	1		1		SL	1		SL	1		SL	1		SL	1		SL	1		SL	1		SL	1		SL	1		SL	1		SL	1		SL	1		SL				1		SL
Yes (S bulk)	50	1		1		SL	1		SL	1		SL	1		SL	1		SL	1		SL	1		SL	1		SL	1		SL	1		SL	1		SL	1		SL				1		SL
Yes (S bulk)	51	1		1		SL	1		SL	1		SL	1		SL	1		SL	1		SL	1		SL	1		SL	1		SL	1		SL	1		SL	1		SL				1		SL
Yes (R bulk)	52		1		1	RL		1	RL		1	RL		1	RL		1	RL		1	RL		1	RL		1	RL		1	RL		1	RL		1	RL		1	RL					1	RL
	53	1		1	1	SUD	1	1	SUD	1		SL	1		SL	1		SL	1		SL	1		SL	1		SL	1		SL	1		SL	1		SL	1		SL				1		SL
Yes (S bulk)	54	1		1		SL	1		SL	1		SL	1		SL	1		SL	1		SL	1		SL	1		SL	1		SL	1		SL	1		SL	1		SL				1		SL
Yes (S bulk)	55	1		1		SL	1		SL	1		SL	1		SL	1		SL	1		SL	1		SL	1		SL	1		SL	1		SL	1		SL	1		SL				1		SL
	56	1			1	SU	1		SL	1		SL	1		SL	1		SL	1		SL	1		SL	1		SL	1		SL	1		SL	1		SL	1		SL				1		SL
	57	1			1	SU	1		SL	1		SL	1		SL	1		SL	1		SL	1		SL	1		SL	1		SL	1		SL	1		SL	1		SL				1		SL
Yes (R bulk)	58		1	1		RU	1		RL	1		RU	1		RU		1	RL		1	RL		1	RL		1	RL		1	RL		1	RL		1	RL		1	RL					1	RL
Yes (S bulk)	59	1		1		SL	1		SL	1		SL	1		SL	1		SL	1		SL	1		SL	1		SL	1		SL	1		SL	1		SL	1		SL				1		SL
	60	1		1		SL	1		SL	1		SL	1		SL	1		SL	1		SL	1		SL	1		SL	1		SL	1		SL	1		SL	1		SL				1		SL
	61		1	1		RU	1		RL	1		RU	1		RU		1	RL	1		RU		1	RL		1	RL		1	RL		1	RL		1	RL		1	RL					1	RL
Yes (S bulk)	62	1		1	1	SUD	1		SL	1		SL	1		SL	1		SL	1		SL	1		SL	1		SL	1		SL	1		SL	1		SL	1		SL				1		SL
	63	1		1	1	SUD	1		SL	0	0	NA	1		SL	1		SL	1		SL	1		SL	1		SL	1		SL	1		SL	1		SL	1		SL				1		SL
Yes (R bulk)	64		1		1	RL		1	RL		1	RL		1	RL		1	RL		1	RL		1	RL		1	RL		1	RL		1	RL		1	RL		1	RL					1	RL
Yes (S bulk)	65	1		1		SL	1		SL	1		SL	1		SL	1		SL	1		SL	1		SL	1		SL	1		SL	1		SL	1		SL	1		SL				1		SL
Yes (R bulk)	66		1		1	RL		1	RL		1	RL		1	RL		1	RL		1	RL		1	RL		1	RL		1	RL		1	RL		1	RL		1	RL					1	RL
	67	1		1		SL	1		SL	1		SL	1		SL	1		SL	1		SL	1		SL	1		SL	1		SL	1		SL	1		SL	1		SL				1		SL
Yes (R bulk)	68		1		1	RL		1	RL		1	RL		1	RL		1	RL		1	RL		1	RL		1	RL		1	RL		1	RL		1	RL		1	RL					1	RL
	69		1		1	RL		1	RL		1	RL		1	RL		1	RL		1	RL		1	RL		1	RL		1	RL		1	RL		1	RL		1	RL					1	RL
	70		1	1		RU		1	RL		1	RL		1	RL		1	RL		1	RL		1	RL		1	RL		1	RL		1	RL		1	RL		1	RL					1	RL
Yes (S bulk)	71	1			1	SU		1	SU		1	SU		1	SU		1	SU		1	SU		1	SU	1		SL	1		SL	1		SL	1		SL	1		SL				1		SL
	72	1		1		SL	1		SL	1		SL	1		SL	1		SL	1		SL	1		SL	1		SL	1		SL	1		SL	1		SL	1		SL				1		SL
Yes (R bulk)	73		1	1		RU	1		RL	1		RU	1		RU	1		RU	1		RU	1		RU		1	RL		1	RL		1	RL		1	RL		1	RL					1	RL
	74		1		1	RL		1	RL		1	RL		1	RL		1	RL		1	RL		1	RL		1	RL		1	RL		1	RL		1	RL		1	RL					1	RL
Yes (S bulk)	75	1		1		SL	1		SL	1		SL	1		SL	1		SL	1		SL	1		SL	1		SL	1		SL	1		SL	1		SL	1		SL				1		SL
	76		1	1		RU	1	1	RLD	1	1	RLD		1	RL		1	RL		1	RL		1	RL		1	RL		1	RL		1	RL		1	RL		1	RL					1	RL
	77	1			1	SU		1	SU		1	SU	1		SL	1		SL	1		SL	1		SL	1		SL	1		SL	1		SL	1		SL	1		SL				1		SL
	78	1		1		SL	1		SL	1		SL	1		SL	1		SL	1		SL	1		SL	1		SL	1		SL	1		SL	1		SL	1		SL				1		SL
Yes (R bulk)	79		1		1	RL		1	RL		1	RL		1	RL		1	RL		1	RL		1	RL		1	RL		1	RL		1	RL		1	RL		1	RL					1	RL
Yes (R bulk)	80		1	1		RU	1		RL		1	RL		1	RL		1	RL		1	RL		1	RL		1	RL		1	RL		1	RL		1	RL		1	RL					1	RL
Yes (R bulk)	81		1		1	RL		1	RL		1	RL		1	RL		1	RL		1	RL		1	RL		1	RL		1	RL		1	RL		1	RL		1	RL					1	RL
	82	1		1		SL	1		SL	1		SL	1		SL	1		SL	1		SL	1		SL	1		SL	1		SL	1		SL	1		SL	1		SL				1		SL
	83	1		1		SL	1		SL	1		SL	1		SL	1		SL	1		SL	1		SL	1		SL	1		SL	1		SL	1		SL	1		SL				1		SL
	84	1		1		SL	1		SL	1		SL	1		SL	1		SL	1		SL	1		SL	1		SL	1		SL	1		SL	1		SL	1		SL				1		SL
	85		1		1	RL		1	RL		1	RL		1	RL		1	RL		1	RL		1	RL		1	RL		1	RL		1	RL		1	RL		1	RL					1	RL
	86		1	1	1	RLD	1	1	RLD	1	1	RLD	1	1	RLD		1	RL	0	0	NA	1		RU	0	0	NA	1		RU	1		RU	0	0	NA		1	RL					1	RL
	87		1	1		RU		1	RL		1	RL		1	RL		1	RL		1	RL		1	RL		1	RL		1	RL		1	RL		1	RL		1	RL					1	RL
Yes (S bulk)	88	1		1		SL	1		SL	1		SL	1		SL	1		SL	1		SL	1		SL	1		SL	1		SL	1		SL	1		SL	1		SL				1		SL
Yes (S bulk)	89	1		1		SL	1		SL	1		SL	1		SL	1		SL	1		SL	1		SL	1		SL	1		SL	1		SL	1		SL	1		SL				1		SL
Yes (S bulk)	90	1		1		SL	1		SL	1		SL	1		SL	1		SL	1		SL	1		SL	1		SL	1		SL	1		SL	1		SL	1		SL				1		SL
	91	1		1		SL	1		SL	1		SL	1		SL	1		SL	1		SL	1		SL	1		SL	1		SL	1		SL	1		SL	1		SL				1		SL
Yes (S bulk)	92	1		1		SL	1		SL	1		SL	1		SL	1		SL	1		SL	1		SL	1		SL	1		SL	1		SL	1		SL	1		SL				1		SL
	93		1	1		RU	1		RL	1		RU	1		RU	1		RU	1		RU	1		RU		1	RL		1	RL		1	RL		1	RL		1	RL					1	RL
	94		1		1	RL		1	RL	0	0	NA		1	RL		1	RL		1	RL		1	RL		1	RL		1	RL		1	RL		1	RL		1	RL					1	RL
	95		1		1	RL		1	RL		1	RL		1	RL	0	0	NA		1	RL		1	RL		1	RL		1	RL		1	RL		1	RL		1	RL					1	RL
	96		1		1	RL		1	RL		1	RL		1	RL		1	RL		1	RL		1	RL		1	RL		1	RL		1	RL		1	RL		1	RL					1	RL
	100		1																			1		RU		1	RL		1	RL		1	RL		1	RL		1	RL		1	RL		1	RL		1	RL
	101		1																				1	RL		1	RL		1	RL		1	RL		1	RL		1	RL		1	RL		1	RL		1	RL
	102	1																				1		SL	1		SL	1		SL	1		SL	1		SL	1		SL	1		SL	1		SL	1		SL	1
Yes (S bulk)	103	1																					1	SU	1		SL	1		SL	1		SL	1		SL	1		SL	1		SL	1		SL	1		SL	1
	104		1																				1	RL		1	RL		1	RL		1	RL		1	RL		1	RL		1	RL		1	RL		1	RL
	105		1																				1	RL		1	RL		1	RL		1	RL		1	RL		1	RL		1	RL		1	RL		1	RL
Yes (S bulk)	106	1																					1	SU	1		SL	1		SL	1		SL	1		SL	1		SL	1		SL	1		SL	1		SL	1
Yes (S bulk)	107	1																				1		SL	1		SL	1		SL	1		SL	1		SL	1		SL	1		SL	1		SL	1		SL	1
	108		1																			1		RU		1	RL		1	RL		1	RL		1	RL		1	RL		1	RL		1	RL		1	RL
	109	1																				1		SL	1		SL	1		SL	1		SL	1		SL	1		SL	1		SL	1		SL	1		SL	1
	110		1																				1	RL		1	RL		1	RL		1	RL		1	RL		1	RL		1	RL		1	RL		1	RL
	111		1																				1	RL		1	RL		1	RL		1	RL		1	RL		1	RL		1	RL		1	RL		1	RL
	112	1																				1		SL	1		SL	1		SL	1		SL	1		SL	1		SL	1		SL	1		SL	1		SL	1
	113	1																				1		SL	1		SL	1		SL	1		SL	1		SL	1		SL	1		SL	1		SL	1		SL	1
	114		1																				1	RL		1	RL		1	RL		1	RL		1	RL		1	RL		1	RL		1	RL		1	RL
	115		1																				1	RL		1	RL		1	RL		1	RL		1	RL		1	RL		1	RL		1	RL		1	RL
	116	1																				1		SL	1		SL	1		SL	1		SL	1		SL	1		SL	1		SL	1		SL	1		SL	1
Yes (R bulk)	117		1																				1	RL	1		RU	1		RU	1		RU	1		RU		1	RL	1		RU	1		RU	1		RU	1
	118	1																				1		SL	1		SL	1		SL	1		SL	1		SL	1		SL	1		SL	1		SL	1		SL	1
	119	1																				1		SL	1		SL	1		SL	1		SL	1		SL	1		SL	1		SL	1		SL	1		SL	1
	120	1																				1		SL	1		SL	1		SL	1		SL	1		SL	1		SL	1		SL	1		SL	1		SL	1
	121	1																				1		SL	1		SL	1		SL	1		SL	1		SL	1		SL	1		SL	1		SL	1		SL	1
	122		1																				1	RL		1	RL		1	RL		1	RL		1	RL		1	RL		1	RL		1	RL		1	RL
	123		1																				1	RL		1	RL		1	RL		1	RL		1	RL		1	RL		1	RL		1	RL		1	RL
	124		1																				1	RL		1	RL		1	RL		1	RL		1	RL		1	RL		1	RL		1	RL		1	RL
	125	1																				1		SL	1		SL	1		SL	1		SL	1		SL	1		SL	1		SL	1		SL	1		SL	1
	126	1																				1		SL	1		SL	1		SL	1		SL	1		SL	1		SL	1		SL	1		SL	1		SL	1
	127		1																				1	RL		1	RL		1	RL		1	RL		1	RL		1	RL	1		RL		1	RL		1	RL
	129	1																				1		SL	1		SL	1		SL	1		SL	1		SL	1		SL	1		SL	1		SL	1		SL	1
	130		1																				1	RL		1	RL		1	RL		1	RL		1	RL		1	RL		1	RL		1	RL		1	RL
	131		1																				1	RL		1	RL		1	RL		1	RL		1	RL		1	RL		1	RL		1	RL		1	RL
	132	1																				1		SL	1		SL	1		SL	1		SL	1		SL	1		SL	1		SL	1		SL	1		SL	1
	133	1																				1		SL	1		SL	1		SL	1		SL	1		SL	1		SL	1		SL	1		SL	1		SL	1
	134		1																				1	RL		1	RL		1	RL		1	RL		1	RL		1	RL		1	RL		1	RL		1	RL
	135	1																				1		SL	1		SL	1		SL	1		SL	1		SL	1		SL	1		SL	1		SL	1		SL	1
	136	1																				1		SL	1		SL	1		SL	1		SL	1		SL	1		SL	1		SL	1		SL	1		SL	1
	137		1																				1	RL		1	RL		1	RL		1	RL		1	RL		1	RL			RL		1	RL		1	RL
	138	1																				1		SL	1		SL	1		SL	1		SL	1		SL	1		SL	1		SL	1		SL	1		SL	1
	139		1																				1	RL		1	RL		1	RL		1	RL		1	RL		1	RL		1	RL		1	RL		1	RL
	140		1																				1	RL		1	RL		1	RL		1	RL		1	RL		1	RL		1	RL		1	RL		1	RL
	141		1																				1	RL		1	RL		1	RL		1	RL		1	RL		1	RL		1	RL		1	RL		1	RL
	142		1																				1	RL		1	RL		1	RL		1	RL		1	RL		1	RL	1	1	RLD		1	RL		1	RL
	143	1																				1		SL	1		SL	1		SL	1		SL	1		SL	1		SL	1		SL	1		SL	1		SL	1
Yes (R bulk)	144		1																				1	RL		1	RL		1	RL		1	RL		1	RL		1	RL		1	RL		1	RL		1	RL
	145	1																				1		SL	1		SL	1		SL	1		SL	1		SL	1		SL	1		SL	1		SL	1		SL	1
	146		1																				1	RL		1	RL		1	RL		1	RL		1	RL		1	RL		1	RL		1	RL		1	RL	1
	147		1																				1	RL		1	RL		1	RL		1?	RL		1	RL		1	RL		1	RL		1	RL		1	RL
	148	1																				1		SL	1		SL	1		SL	1		SL	1		SL	1		SL	1		SL	1		SL	1		SL	1
	149		1																				1	RL		1	RL		1	RL		1	RL		1	RL		1	RL		1	RL		1	RL		1	RL
	150	1																				1		SL	1		SL	1		SL	1		SL	1		SL	1		SL	1		SL	1		SL	1		SL	1
	151	1																				1		SL	1		SL	1		SL	1		SL	1		SL	1		SL	1		SL	1		SL	1		SL	1
	152	1																				1		SL	1		SL	1		SL	1		SL	1		SL	1		SL	1		SL	1		SL	1		SL	1
	153	1																				1		SL	1		SL	1		SL	1		SL	1		SL	1		SL	1		SL	1		SL	1		SL	1
	154		1																				1	RL	1		RU		1	RL		1?	RL		1	RL		1	RL	1		RU		1	RL	1		RU	1
	155	1																				1		SL	1		SL	1		SL	1		SL	1		SL	1		SL	1		SL	1		SL	1		SL	1
	156	1																				1		SL		1	SU	1		SL	1		SL	1		SL	1		SL	1		SL	1		SL	1		SL	1
	157		1																				1	RL		1	RL		1	RL		1	RL		1	RL		1	RL		1	RL		1	RL		1	RL
	158	1																				1		SL	1		SL	1		SL	1		SL	1		SL	1		SL	1		SL	1		SL	1		SL	1
	159		1																				1	RL		1	RL		1	RL		1	RL		1	RL		1	RL		1	RL		1	RL		1	RL
	160		1																			1	1	RLD	1		RU	1	1	RLD	1	1	RLD	1	1	RLD		1	RL		1	RL		1	RL		1	RL	1
	161	1																				1		SL	1		SL	1		SL	1		SL	1		SL	1		SL	1		SL	1		SL	1		SL	1
	162	1																				1		SL	1		SL	1		SL	1		SL	1		SL	1		SL	1		SL	1		SL	1		SL	1
	163	1																				1		SL	1		SL	1		SL	1		SL	1		SL	1		SL	1		SL	1		SL	1		SL	1
	164		1																				1	RL		1	RL		1	RL		1	RL		1	RL		1	RL		1	RL		1	RL		1	RL
	165		1																				1	RL		1	RL		1	RL		1	RL		1	RL		1	RL		1	RL		1	RL		1	RL
	166	1																				1		SL	1		SL	1		SL	1		SL	1		SL	1		SL	1		SL	1		SL	1		SL	1
	167		1																				1	RL		1	RL		1	RL		1	RL		1	RL		1	RL		1	RL	1		RU		1	RL
	168	1																				1		SL	1		SL	1		SL	1		SL	1		SL	1		SL	1		SL	1		SL	1		SL	1
	169	1																				1		SL	1		SL	1		SL	1		SL	1		SL	1		SL	1		SL	1		SL	1		SL	1
	170		1																				1	RL		1	RL		1	RL		1	RL		1	RL		1	RL		1	RL		1	RL		1	RL
	171		1																				1	RL		1	RL		1	RL		1	RL		1	RL		1	RL		1	RL		1	RL		1	RL
	172		1																			1		RU		1	RL		1	RL		1	RL		1	RL		1	RL		1	RL		1	RL		1	RL
	173	1																					1	SU	1		SL	1		SL	1		SL	1		SL	1		SL	1		SL	1		SL	1		SL	1
	174	1																				1		SL	1		SL	1		SL	1		SL	1		SL	1		SL	1		SL	1		SL	1		SL	1
	175	1																					1	SU		1	SU	1		SL	1		SL	1		SL	1		SL	1		SL		1	SU	1		SL	1
	176	1																				1		SL	1		SL	1		SL	1		SL	1		SL	1		SL	1		SL	1		SL	1		SL	1
	177	1																				1		SL	1		SL	1		SL	1		SL	1		SL	1		SL	1		SL	1		SL	1		SL	1
	178		1																				1	RL		1	RL		1	RL		1	RL		1	RL		1	RL		1	RL		1	RL		1	RL
	179		1																				1	RL		1	RL		1	RL		1	RL		1	RL		1	RL		1	RL		1	RL		1	RL
	180		1																			1		RU		1	RL		1	RL		1	RL		1	RL		1	RL		1	RL		1	RL		1	RL
Yes (R bulk)	181		1																				1	RL		1	RL		1	RL		1	RL		1	RL		1	RL		1	RL		1	RL		1	RL
	182	1																				1		SL	1		SL	1		SL	1		SL	1		SL	1		SL	1		SL	1		SL	1		SL	1
	183		1																				1	RL		1	RL		1	RL		1	RL		1	RL		1	RL		1	RL		1	RL		1	RL
	184	1																				1		SL	1		SL	1		SL	1		SL	1		SL	1		SL	1		SL	1		SL	1		SL	1
	185	1																				1		SL	1		SL	1		SL	1		SL	1		SL	1		SL	1		SL	1		SL	1		SL	1
	186		1																				1	RL		1	RL		1	RL		1	RL		1	RL		1	RL		1	RL		1	RL		1	RL
Yes (R bulk)	187		1																				1	RL		1	RL		1	RL		1	RL		1	RL		1	RL		1	RL		1	RL		1	RL
	188		1																				1	RL		1	RL		1	RL		1	RL		1	RL		1	RL		1	RL		1	RL		1	RL	1
	189		1																				1	RL		1	RL		1	RL		1	RL		1	RL		1	RL		1	RL		1	RL		1	RL
	190		1																				1	RL		1	RL		1	RL		1	RL		1	RL		1	RL		1	RL		1	RL		1	RL
	191		1																				1	RL		1	RL		1	RL		1	RL		1	RL		1	RL		1	RL		1	RL		1	RL
	192	1																				1		SL	1		SL	1		SL	1		SL	1		SL	1		SL	1		SL	1		SL	1		SL	1
	193	1																				1		SL	1		SL	1		SL	1		SL	1		SL	1		SL				1		SL
	194		1																				1	RL		1	RL		1	RL		1	RL		1	RL		1	RL					1	RL
	195	1																				1		SL	1		SL	1		SL	1		SL	1		SL	1		SL				1		SL
	196		1																				1	RL		1	RL		1	RL		1	RL		1	RL		1	RL					1	RL
	197	1																				1		SL	1		SL	1		SL	1		SL	1		SL	1		SL				1		SL
	198		1																				1	RL		1	RL		1	RL		1	RL		1	RL		1	RL					1	RL
	199		1																				1	RL		1	RL		1	RL		1	RL		1	RL		1	RL					1	RL
	200		1																				1	RL		1	RL		1	RL		1	RL		1	RL		1	RL					1	RL
	201	1																				1		SL	1		SL	1		SL	1		SL	1		SL	1		SL				1		SL
	202		1																			1	1	RLD	1	1	RLD	1	1	RLD	1	1	RLD	1	1	RLD		1	RL					1	RL
	203		1																			1		RU		1	RL		1	RL		1	RL		1	RL		1	RL					1	RL
	204		1																			1		RU		1	RL		1	RL		1	RL		1	RL		1	RL					1	RL
	205		1																				1	RL		1	RL		1	RL		1	RL		1	RL		1	RL					1	RL
	206		1																				1	RL		1	RL		1	RL		1	RL		1	RL		1	RL					1	RL
	207	1																				1		SL	1		SL	1		SL	1		SL	1		SL	1		SL				1		SL
	208		1																				1	RL		1	RL		1	RL		1	RL		1	RL		1	RL					1	RL
	209	1																				1		SL	1		SL	1		SL	1		SL	1		SL	1		SL				1		SL
	210	1																				1		SL	1		SL	1		SL	1		SL	1		SL	1		SL				1		SL
	211	1																				1		SL	1		SL	1		SL	1		SL	1		SL	1		SL				1		SL
	212		1																			1		RU		1	RL		1	RL		1	RL		1	RL		1	RL					1	RL
	213		1																				1	RL		1	RL		1	RL		1	RL		1	RL		1	RL					1	RL
	214		1																				1	RL		1	RL		1	RL		1	RL		1	RL		1	RL					1	RL
	215	1																				1		SL	1		SL	1		SL	1		SL	1		SL	1		SL				1		SL
	216		1																				1	RL		1	RL		1	RL		1	RL		1	RL		1	RL					1	RL
	217	1																				1		SL	1		SL	1		SL	1		SL	1		SL	1		SL				1		SL
	218	1																				1		SL	1		SL	1		SL	1		SL	1		SL	1		SL				1		SL
	219		1																				1	RL		1	RL		1	RL		1	RL		1	RL		1	RL					1	RL
	220	1																				1		SL	1		SL	1		SL	1		SL	1		SL	1		SL				1		SL
	221	1																				1		SL	1		SL	1		SL	1		SL	1		SL	1		SL				1		SL
	222		1																				1	RL		1	RL		1	RL		1	RL		1	RL		1	RL					1	RL
	223	1																				1		SL	1		SL	1		SL	1		SL	1		SL	1		SL				1		SL
	224	1																					1	SU	1		SL	1		SL	1		SL	1		SL	1		SL				1		SL
	225	1																				1		SL	1		SL	1		SL	1		SL	1		SL	1		SL				1		SL
	226		1																				1	RL		1	RL		1	RL		1	RL		1	RL		1	RL					1	RL
	227	1																				1		SL	1		SL	1		SL	1		SL	1		SL	1		SL				1		SL
	228	1																				1		SL	1		SL	1		SL	1		SL	1		SL	1		SL				1		SL
	229	1																				1		SL	1		SL	1		SL	1		SL	1		SL	1		SL				1		SL
	230	1																				0	0	NA	0	0	NA	0	0	NA	0	0	NA	0	0	NA	1		SL				1		SL
	231		1																				1	RL		1	RL		1	RL		1	RL		1	RL		1	RL					1	RL
	232		1																			1		RU		1	RL		1	RL		1	RL		1	RL		1	RL					1	RL
	233		1																				1	RL		1	RL		1	RL		1	RL		1	RL		1	RL					1	RL
	234		1																				1	RL		1	RL		1	RL		1	RL		1	RL		1	RL					1	RL
	235	1																				1		SL	1		SL	1		SL	1		SL	1		SL	1		SL				1		SL
	236		1																				1	RL		1	RL		1	RL		1	RL		1	RL		1	RL					1	RL
	237	1																				1		SL	1		SL	1		SL	1		SL	1		SL	1		SL				1		SL
	238	1																					1	SU	1		SL	1		SL	1		SL	1		SL	1		SL				1		SL
	239	1																				1		SL	1		SL	1		SL	1		SL	1		SL	1		SL				1		SL
[truncated: 17 more columns]
