# Supplementary material for: A dispensable paralog of succinate dehydrogenase subunit C mediates standing resistance towards a subclass of SDHI fungicides in Zymoseptoria tritici
Source: PLoS Pathog. 2019 Dec 20;15(12):e1007780. doi: 10.1371/journal.ppat.1007780 (PMC6941823; doi:10.1371/journal.ppat.1007780)
Supplement: S2 Table — (XLSX) [file ppat.1007780.s008.xlsx]

## Sheet: IPO323Genes at the mapped locus
Gene ID	Prot ID	Strand	CDS Start	CDS End	GO_ids	Interpro_ids	pfam_ids	Putative function	Comment
Mycgr3T38483	Mycgr3P38483	+	3200446	3201663		IPR029063,IPR019410	PF10294	Putative methyltransferase	Potential metabolism / detoxification? Not mitochondrial
Mycgr3G92136	Mycgr3P92136	-	3203999	3203515				unknown function	Potentially secreted, SP detected
Mycgr3G70475	Mycgr3P70475	+	3204721	3206344	GO:0005515	IPR019775,IPR017986,IPR015943,IPR001680	PF00400	protein binding, WD domain, G-beta repeat, WD40 repeats	Not mitochondrial
Mycgr3G103942	Mycgr3P103942	-	3207243	3206593	GO:0003824	IPR001736		Phospholipase D phosphodiesterase active site profile.	Lipid metabolism / signaling
Mycgr3G103943	Mycgr3P103943	+	3207924	3208992				unknown function	Not mitochondrial
Mycgr3G108869	Mycgr3P108869	+	3211185	3213160				unknown function	Not mitochondrial
Mycgr3G99738	Mycgr3P99738	-	3214446	3213213	GO:0008270	IPR001594	PF01529	DHHC palmitoyltransferase	Potentially secreted, SP detected
Mycgr3G70478	Mycgr3P70478	-	3221051	3217040	GO:0000166,GO:0000166,GO:0046872,GO:0016021	IPR023299,IPR008250,IPR004014,IPR006068,IPR001757,IPR023214,IPR018303,IPR023298	PF00690,PF00689,PF00702,PF00122	Cation transporter/ATPase, N-terminus, Cation transporting ATPase, C-terminus, haloacid dehalogenase-like hydrolase, E1-E2 ATPase	Predicted mitochondrial, cation efflux, compounds detoxification?
Mycgr3G108872	Mycgr3P108872	+	3222413	3224845	GO:0005515	IPR027417,IPR002110,IPR020683	PF12796,PF05729	Ankyrin repeats (3 copies), ankyrin repeats, NACHT domain	Not mitochondrial
