# Supplementary material for: A dispensable paralog of succinate dehydrogenase subunit C mediates standing resistance towards a subclass of SDHI fungicides in Zymoseptoria tritici
Source: PLoS Pathog. 2019 Dec 20;15(12):e1007780. doi: 10.1371/journal.ppat.1007780 (PMC6941823; doi:10.1371/journal.ppat.1007780)
Supplement: S3 Table — (XLSX) [file ppat.1007780.s009.xlsx]

## Sheet: GB009XIPO94269
				3203138			Candidate gene			3236000			3239433
				N total		95	N total		95	N total		95	N total		95
				Linked		89	Linked		95	Linked		89	Linked		88
				Unlinked		6	Unlinked		0	Unlinked		6	Unlinked		7
				Dual		0	Dual		0	Dual		1	Dual		1
				NA		0	NA		0	NA		0	NA		0
				% Linked		93.6842	% Linked		100	% Linked		93.6842	% Linked		92.6316
				% Unlinked		6.31579	% Unlinked		0	% Unlinked		6.31579	% Unlinked		7.36842
		Phenotyping		CAPS: ApaI		Diagn.	PCR: GENE		Diagn.	SSR		Diagn.	SacI		Diagn.
		Growth Fluopyram 10ppm		C3_3203138		3203138	altSDHC		AltSDHC	ag003 (3236000)		SSR_ag003	C3 3239433		3239433
	Strain ID	Sensitive	Resistent	nc	cut		No band	Band		short	long		cut	nc
	IPO94269	1		1			1			1			1
	GB009		1		1			1			1			1
	GB009_001	1		1		SL	1		SL	1		SL	1		SL
	GB009_002		1	1		RU		1	RL	1	1	RLD	1	1	RLD
	GB009_003	1		1		SL	1		SL	1		SL	1		SL
	GB009_004	1		1		SL	1		SL	1		SL	1		SL
	GB009_005		1		1	RL		1	RL		1	RL		1	RL
	GB009_006		1		1	RL		1	RL		1	RL		1	RL
	GB009_007		1	1		RU		1	RL		1	RL		1	RL
	GB009_008	1		1		SL	1		SL	1		SL	1		SL
	GB009_009	1		1		SL	1		SL	1		SL	1		SL
	GB009_010	1		1		SL	1		SL	1		SL	1		SL
	GB009_011		1		1	RL		1	RL		1	RL		1	RL
	GB009_012		1		1	RL		1	RL		1	RL		1	RL
	GB009_013		1	1		RU		1	RL		1	RL		1	RL
	GB009_014		1	1		RU		1	RL		1	RL		1	RL
	GB009_015	1		1		SL	1		SL	1		SL	1		SL
	GB009_016	1		1		SL	1		SL	1		SL	1		SL
	GB009_018		1		1	RL		1	RL	1		RU	1		RU
	GB009_019	1		1		SL	1		SL		1	SU		1	SU
	GB009_020		1		1	RL		1	RL		1	RL		1	RL
	GB009_022		1		1	RL		1	RL		1	RL		1	RL
	GB009_023		1		1	RL		1	RL		1	RL		1	RL
	GB009_024		1		1	RL		1	RL		1	RL		1	RL
	GB009_026		1		1	RL		1	RL		1	RL		1	RL
	GB009_027		1		1	RL		1	RL		1	RL		1	RL
	GB009_028	1		1		SL	1		SL	1		SL	1		SL
	GB009_029	1		1		SL	1		SL	1		SL	1		SL
	GB009_030		1		1	RL		1	RL		1	RL		1	RL
	GB009_031	1		1		SL	1		SL	1		SL	1		SL
	GB009_032	1		1		SL	1		SL	1		SL	1		SL
	GB009_033	1		1		SL	1		SL	1		SL	1		SL
	GB009_034	1		1		SL	1		SL	1		SL	1		SL
	GB009_035		1		1	RL		1	RL		1	RL		1	RL
	GB009_036	1		1		SL	1		SL	1		SL	1		SL
	GB009_037	1		1		SL	1		SL	1		SL	1		SL
	GB009_038	1		1		SL	1		SL	1		SL	1		SL
	GB009_039	1		1		SL	1		SL	1		SL	1		SL
	GB009_040		1		1	RL		1	RL		1	RL		1	RL
	GB009_041	1		1		SL	1		SL	1		SL	1		SL
	GB009_042	1		1		SL	1		SL	1		SL	1		SL
	GB009_043		1		1	RL		1	RL		1	RL	1		RU
	GB009_044		1		1	RL		1	RL		1	RL		1	RL
	GB009_045	1		1		SL	1		SL	1		SL	1		SL
	GB009_046		1		1	RL		1	RL		1	RL		1	RL
	GB009_047	1		1		SL	1		SL	1		SL	1		SL
	GB009_048	1		1		SL	1		SL	1		SL	1		SL
	GB009_049	1		1		SL	1		SL	1		SL	1		SL
	GB009_050		1		1	RL		1	RL		1	RL		1	RL
	GB009_051		1		1	RL		1	RL		1	RL		1	RL
	GB009_052	1		1		SL	1		SL	1		SL	1		SL
	GB009_053	1		1		SL	1		SL	1		SL	1		SL
	GB009_054		1		1	RL		1	RL		1	RL		1	RL
	GB009_055	1		1		SL	1		SL	1		SL	1		SL
	GB009_056		1		1	RL		1	RL		1	RL		1	RL
	GB009_057	1		1		SL	1		SL	1		SL	1		SL
	GB009_058	1		1		SL	1		SL	1		SL	1		SL
	GB009_059	1		1		SL	1		SL	1		SL	1		SL
	GB009_060		1		1	RL		1	RL		1	RL		1	RL
	GB009_061	1		1		SL	1		SL	1		SL	1		SL
	GB009_062		1		1	RL		1	RL		1	RL		1	RL
	GB009_063		1		1	RL		1	RL		1	RL		1	RL
	GB009_064	1		1		SL	1		SL	1		SL	1		SL
	GB009_065		1		1	RL		1	RL		1	RL		1	RL
	GB009_066		1	1		RU		1	RL		1	RL		1	RL
	GB009_067	1		1		SL	1		SL	1		SL	1		SL
	GB009_068		1		1	RL		1	RL		1	RL		1	RL
	GB009_069	1			1	SU	1		SL	1		SL	1		SL
	GB009_070	1		1		SL	1		SL	1		SL	1		SL
	GB009_071		1		1	RL		1	RL		1	RL		1	RL
	GB009_072	1		1		SL	1		SL	1		SL	1		SL
	GB009_073		1		1	RL		1	RL		1	RL		1	RL
	GB009_074		1		1	RL		1	RL		1	RL		1	RL
	GB009_075	1		1		SL	1		SL	1		SL	1		SL
	GB009_076		1		1	RL		1	RL		1	RL		1	RL
	GB009_077		1		1	RL		1	RL		1	RL		1	RL
	GB009_078		1		1	RL		1	RL		1	RL		1	RL
	GB009_079	1		1		SL	1		SL	1		SL	1		SL
	GB009_080	1		1		SL	1		SL	1		SL	1		SL
	GB009_081		1		1	RL		1	RL		1	RL		1	RL
	GB009_082		1		1	RL		1	RL	1		RU	1		RU
	GB009_083		1		1	RL		1	RL		1	RL		1	RL
	GB009_084		1		1	RL		1	RL		1	RL		1	RL
	GB009_085	1		1		SL	1		SL		1	SU		1	SU
	GB009_086	1		1		SL	1		SL	1		SL	1		SL
	GB009_087		1		1	RL		1	RL		1	RL		1	RL
	GB009_088		1		1	RL		1	RL		1	RL		1	RL
	GB009_089		1		1	RL		1	RL	1		RU	1		RU
	GB009_090	1		1		SL	1		SL		1	SU		1	SU
	GB009_091		1		1	RL		1	RL		1	RL		1	RL
	GB009_092		1		1	RL		1	RL		1	RL		1	RL
	GB009_093	1		1		SL	1		SL	1		SL	1		SL
	GB009_094	1		1		SL	1		SL	1		SL	1		SL
	GB009_095		1		1	RL		1	RL		1	RL		1	RL
	GB009_096	1		1		SL	1		SL	1		SL	1		SL
	GB009_097		1		1	RL		1	RL		1	RL		1	RL
	GB009_098		1		1	RL		1	RL		1	RL		1	RL
