# Supplementary material for: A dispensable paralog of succinate dehydrogenase subunit C mediates standing resistance towards a subclass of SDHI fungicides in Zymoseptoria tritici
Source: PLoS Pathog. 2019 Dec 20;15(12):e1007780. doi: 10.1371/journal.ppat.1007780 (PMC6941823; doi:10.1371/journal.ppat.1007780)
Supplement: S5 Table — Mean: mean EC50 in nM, SEM: standard error of the means, N: number of individual determinations. (XLSX) [file ppat.1007780.s011.xlsx]

## Sheet: Liquid culture sensitivity
			EC50 (nM)
	Strain ID		Boscalid				Penthiopyrad				Fluopyram				Isopyrazam				Bixafen				Fluxapyroxad				Compound 4				Pydiflumetofen				Benzovindiflupyr				Compound 1				Compound 2				Carboxin
			Mean	SEM	N		Mean	SEM	N		Mean	SEM	N		Mean	SEM	N		Mean	SEM	N		Mean	SEM	N		Mean	SEM	N		Mean	SEM	N		Mean	SEM	N		Mean	SEM	N		Mean	SEM	N		Mean	SEM	N
	IPO323		383.78	41.675	16		56.1025	5.31468	8		222.183	26.0558	12		46.0171	9.40068	14		106.103	24.9603	16		101.648	14.3832	14		136.095	11.9047	9		4.47189	0.782011	16		38.7243	6.91623	7		3577.5	305.244	10		96.3925	26.635	8		8545.71	942.359	7
	IPO94269		852.825	211.505	8		64.5529	9.18245	7		146.636	40.3773	8		72.796	26.1874	5		108.781	14.4455	8		121.036	18.1924	7		187.917	25.2835	6		4.71392	1.02537	8		107.956	18.9756	5		2706.33	358.904	6		160.883	20.4143	6		10774.5	2752.3	4
	09STIR20.3		797.497	86.0446	12		119.576	20.3812	10		419.288	57.466	8		111.952	20.0685	12		204.219	24.1535	7		295.225	49.4851	8		179.624	41.9551	8		8.13674	1.08522	12		147.497	34.9472	10		4356.33	675.937	6		258.68	91.8832	5		13152.6	2575.31	8
	09STD053		512.404	54.2826	12		90.269	21.4108	10		558.033	136.448	6		56.0356	11.3379	12		101.84	13.9691	10		131.648	17.5439	8		206.389	20.0405	9		6.36003	0.754009	12		88.0683	13.0815	6		6067.5	473.493	8		366.95	54.5558	6		9374.62	1107.65	8
	09STD041		644.349	103.434	11		72.0983	10.6026	6		1369.26	197.773	7		116.513	21.4094	11		218.956	22.7781	8		141.942	17.5641	10		1024	121.128	7		19.7713	3.03714	10		54.174	12.6164	5		6049.5	1142.67	4		702.38	88.5709	5		13242.2	1896.42	4
	09STF037		591.182	31.5567	11		66.2812	8.14766	8		460.955	31.6647	8		46.1009	5.79354	14		111.32	12.7573	11		109.539	9.12044	12		246.906	21.4315	11		8.1183	1.05827	11		53.9012	6.28004	8		4907.57	1016.72	7		177.894	20.2554	8		6844.4	787.714	5
	09STF011		580.882	72.7738	10		67.47	10.9064	4		3570.19	1028.61	5		108.768	26.1863	12		70.091	13.3044	9		118.825	14.4956	6		2232.18	295.397	9		17.7618	2.54755	8		96.422	17.4089	5		7868	2468.87	5		606.4	43.8188	4		9621.75	1654.39	4
	09STF112		720.307	89.2727	16		87.2712	7.95437	8		2894.23	435.813	8		66.2139	12.4802	14		170.846	29.0596	9		151.865	12.6797	11		1509.2	156.493	7		18.6913	4.57306	13		203.525	39.828	4		8976.71	1202.67	7		785.75	112.673	4		6776.33	840.189	6
	07STGB009		513.74	60.2663	14		43.175	4.91095	8		10929.8	2076.62	8		75.5459	15.5103	15		101.705	15.0304	11		72.2094	8.20275	12		3681.22	490.613	12		24.4632	3.0967	14		15.1889	3.37699	8		15743.5	1986.59	6		3999	351.928	6		6344	462.031	7
	06STD024		1176.75	222.476	15		93.84	15.3923	7		9362.94	1130.04	5		107.481	21.0465	15		83.7773	12.9545	11		83.1525	17.3035	11		3905.95	560.042	9		28.2423	2.72065	12		16.9199	2.75237	8		14704.2	2192.72	6		2320.6	503.002	5		4622.57	771.804	7
	Flu21 (SDHC1_A84I)		3024.05	162.737	11		918.917	32.4648	6		4575.23	1654.13	10		784.985	40.1893	10		959.021	34.6574	11		818.349	28.6904	8		25732.5	2757.31	10		163.151	23.0292	10		927.283	14.3939	6		49072	4028.86	8		5446.75	1709.21	4		10229.8	1066.38	4
	pTet::SDHC3_T1		1303.2	178.48	6		113.208	18.373	6		16032	5122.84	6		195.233	35.9307	6		140.85	17.1739	6		148.4	18.1672	6		14497.7	2047.27	6		164.467	5.97152	6		40.0067	5.44809	6		33287.8	5311.86	6		6141	1625.02	6		6978	359.068	6
	pTet::SDHC3_T2		1415.05	310.163	6		148.012	39.779	6		14339	5548.61	6		283.633	52.4003	6		185.323	58.577	6		128.827	32.2019	6		16253.2	4290.22	6		159.948	32.3744	6		43.794	10.8406	5		35265.7	7132.85	6		5164.75	928.712	4		7421.83	826.451	6
	pTet::SDHC3_T3		1453.95	225.489	6		91.6983	17.5365	6		6752.86	2531.45	6		174.928	52.7356	6		119.528	22.2668	6		101.74	19.7915	6		8992	385.905	6		108.357	10.3846	6		29.784	6.08084	5		22934.7	2525.89	6		5656.33	828.13	6		6929.33	390.128	6
	pTet::SDHC3_T7		1456	314.356	5		113.798	27.93	5		24477.8	14344.5	5		233.375	27.7524	4		191.5	23.1103	6		197.367	19.9041	6		18734.5	4761.25	6		182.997	31.2432	6		50.4917	6.80174	6		35338.5	5179.44	6		7401.75	312.325	4		8460.83	811.389	6
	pTet::SDHC3_I78A_T1		775.967	86.9775	6		112.784	19.8673	5		354.033	95.5653	6		60.4433	14.9782	6		94.3283	19.5186	6		115.408	18.9817	5		126.765	18.5854	6		4.81083	0.622247	6		28.126	4.68845	5		4607.83	175.051	6		168.067	12.7241	6		7524.83	724.3	6
	pTet::SDHC3_I78A_T5		1679.67	231.296	6		173.45	8.96708	6		818.083	312.694	6		119.643	12.6326	6		173.58	25.436	5		265.25	40.3739	6		213.117	24.4352	6		5.9905	0.492982	6		86.775	16.6482	4		7955.67	1444	6		331.883	48.1718	6		12733.2	3893.99	5
	pTet::SDHC3_I78A_T15		767.9	92.426	6		149.78	19.1778	5		552.533	153.125	6		81.0883	12.3828	6		103.667	16.7599	6		144.803	25.1527	6		159.4	23.3478	6		4.888	0.218501	6		46.9767	4.88387	3		3297	219.466	6		149.952	26.3152	6		8077.33	446.741	6
	pTet::SDHC3_I78A_T35		270.217	52.5582	6		20.8333	3.14002	6		142.787	40.9862	6		16.96	1.92712	5		27.6617	3.52061	6		79.4925	8.27513	4		91.87	10.8684	6		2.88933	0.620822	6		20.2033	1.41615	3		4425.83	1405.66	6		100.248	11.3793	5		15695.3	4167.48	6
	KO_SDHC1_T1		2160.83	257.525	6		409	55.9998	4		25568.5	8622.98	6		331.783	49.7986	6		709.933	236.951	6		437.55	81.6854	4		97405.2	9430.39	5		376.72	140.91	5		58.765	14.7355	4		124721	23905	6		10364.2	3696.38	4		10397.2	573.553	6
	KO_SDHC1_T3		2054.67	207.335	6		384.85	84.4533	6		21222.1	6586.83	6		293.25	64.7924	6		446.833	93.9983	6		360.65	43.1945	6		42226.5	1840.01	6		230.417	18.5027	6		40.35	2.63966	6		78788.8	4463.07	6		8309.25	773.709	4		11201.3	759.183	6
	KO_SDHC3_T4		636.95	97.7309	6		74.0617	18.5846	6		349.6	69.2126	6		83.728	18.5422	5		204.017	55.4516	6		216.483	46.9334	6		183.952	32.9678	6		5.12133	1.27093	6		92.674	44.4085	5		9091	2274.67	6		298.72	83.9874	5		20570	6754.23	6
	KO_SDHC3_T13		681.05	48.8145	6		83.4867	16.4743	6		350.933	75.8636	6		96.702	22.4028	5		179.99	36.0558	6		144.368	42.7353	6		137.91	19.4352	6		5.61633	0.932007	6		90.1575	14.6538	4		7204	1786.87	6		309.083	78.9526	6		19573.3	4593.6	6
