# Supplementary material for: A dispensable paralog of succinate dehydrogenase subunit C mediates standing resistance towards a subclass of SDHI fungicides in Zymoseptoria tritici
Source: PLoS Pathog. 2019 Dec 20;15(12):e1007780. doi: 10.1371/journal.ppat.1007780 (PMC6941823; doi:10.1371/journal.ppat.1007780)
Supplement: S6 Table — (XLSX) [file ppat.1007780.s012.xlsx]

## Sheet: Sheet1
	ZtSDHC3 gene sequencing					Promoter PCR
Strain	SNP position	Base change	Context	Protein		Product	Estimated size	Insertion point
06STD024	reference			WT		large	9.4	-182
07STGB009	-	-	-	WT		large	14.1	-368
09STD031	-	-	-	WT		classic	2.4	-
09STD041	-	-	-	WT		classic	2.4	-
09STD053	-	-	-	WT		classic	2.4	-
09STD054	-	-	-	WT		classic	2.4	-
09STF011	-	-	-	WT		classic	2.4	-
09STF013	-	-	-	WT		classic	2.4	-
09STF014	60	C/T	Intron 1	WT		classic	2.4	-
09STF019	-	-	-	WT		classic	2.4	-
09STF031	-	-	-	WT		classic	2.4	-
09STF032	-	-	-	WT		classic	2.4	-
09STF036	-	-	-	WT		classic	2.4	-
09STF037	-	-	-	WT		classic	2.4	-
09STF046	-	-	-	WT		classic	2.4	-
09STF054	-	-	-	WT		classic	2.4	-
09STF056	-	-	-	WT		classic	2.4	-
09STF056	-	-	-	WT		classic	2.4	-
09STF079	-	-	-	WT		classic	2.4	-
09STF082	-	-	-	WT		classic	2.4	-
09STF109	-	-	-	WT		classic	2.4	-
09STF112	-	-	-	WT		classic	2.4	-
09STIR004.2	-	-	-	WT		classic	2.4	-
09STIR015.1	332	C/G	Exon 3	altSDHC_T73S		classic	2.4	-
09STIR020.1	274-275	AA/C-	Exon 3	Truncated protein (71 amino acids)		classic	2.4	-
09STIR020.3	-	-	-	WT		classic	2.4	-
10STBY003	-	-	-	WT		large	7	nd
10STD003	-	-	-	WT		no	-	-
10STD005	-	-	-	WT		classic	2.4	-
10STD006	-	-	-	WT		classic	2.4	-
10STD009	-	-	-	WT		no	-	-
10STD028	-	-	-	WT		classic	2.4	-
10STDK001	-	-	-	WT		classic	2.4	-
10STDK002	-	-	-	WT		classic	2.4	-
10STDK003	-	-	-	WT		classic	2.4	-
10STF026	-	-	-	WT		classic	2.4	-
10STF052	-	-	-	WT		classic	2.4	-
10STF058	-	-	-	WT		classic	2.4	-
10STF078	-	-	-	WT		classic	2.4	-
10STF083	-	-	-	WT		large	7	nd
10STF146	-	-	-	WT		classic	2.4	-
10STF163	-	-	-	WT		classic	2.4	-
10STF178	-	-	-	WT		classic	2.4	-
10STF190	-	-	-	WT		classic	2.4	-
10STF202	-	-	-	WT		no	-	-
10STF204	-	-	-	WT		classic	2.4	-
10STF228	-	-	-	WT		classic	2.4	-
10STF241	-	-	-	WT		classic	2.4	-
10STF248	-	-	-	WT		classic	2.4	-
10STF253	-	-	-	WT		large	5.5	nd
10STF284	-	-	-	WT		classic	2.4	-
10STGB026	-	-	-	WT		classic	2.4	-
10STGB036	-	-	-	WT		classic	2.4	-
10STGB076	-	-	-	WT		classic	2.4	-
10STIRL003	-	-	-	WT		classic	2.4	-
16STB010.1	-	-	-	WT		classic	2.4	-
16STB010.3	-	-	-	WT		large	3	-990
16STD004.1	-	-	-	WT		classic	2.4	-
16STD004.3	-	-	-	WT		classic	2.4	-
16STD014.2	-	-	-	WT		classic	2.4	-
16STD015.2	157	G/A	Exon 2	altSDHC_R34Q		classic	2.4	-
16STD016.1	-	-	-	WT		classic	2.4	-
16STD016.3	-	-	-	WT		large	5.5	-1045
16STD021.2	-	-	-	WT		classic	2.4	-
16STD022.3	-	-	-	WT		classic	2.4	-
16STD027.1	-	-	-	WT		classic	2.4	-
16STD027.2	622	T/C	Exon 3	WT		large	20	-1046
16STD027.3	622	T/C	Exon 3	WT		large	20	-1046
16STD028.1	-	-	-	WT		classic	2.4	-
16STD029.1	-	-	-	WT		classic	2.4	-
16STD032.1	-	-	-	WT		classic	2.4	-
16STD032.2	-	-	-	WT		classic	2.4	-
16STD033.1	-	-	-	WT		classic	2.4	-
16STD033.2	-	-	-	WT		classic	2.4	-
16STD03333	-	-	-	WT		classic	2.4	-
16STD035.3	-	-	-	WT		classic	2.4	-
16STD036.3	-	-	-	WT		classic	2.4	-
16STD040.1	-	-	-	WT		large	7	-441
16STD040.2	-	-	-	WT		large	7	-441
16STD040.3	-	-	-	WT		large	7	-441
16STD042.2	-	-	-	WT		classic	2.4	-
16STD043.2	-	-	-	WT		no	-	-
16STD044.1	-	-	-	WT		classic	2.4	-
16STE002.1	-	-	-	WT		classic	2.4	-
16STF002.3	-	-	-	WT		classic	2.4	-
16STF003.3	-	-	-	WT		classic	2.4	-
16STF005.3	-	-	-	WT		no	-	-
16STF006.1	-	-	-	WT		classic	2.4	-
16STF006.3	-	-	-	WT		classic	2.4	-
16STF007.1	-	-	-	WT		classic	2.4	-
16STF008.1	-	-	-	WT		classic	2.4	-
16STF008.3	309	C/A	Exon 3	alSDHC_S66Y		large	7	-904
16STF010.1	-	-	-	WT		classic	2.4	-
16STF010.3	-	-	-	WT		classic	2.4	-
16STF011.2	-	-	-	WT		classic	2.4	-
16STF015.1	-	-	-	WT		classic	2.4	-
16STF016.3	-	-	-	WT		classic	2.4	-
16STF017.1	-	-	-	WT		classic	2.4	-
16STF017.2	-	-	-	WT		no	-	-
16STF018.1	-	-	-	WT		no	-	-
16STF019.3	558	G/A	Exon 3	Truncated protein (148 amino acids)		large	7	-1056
16STF033.1	-	-	-	WT		classic	2.4	-
16STF033.2	-	-	-	WT		classic	2.4	-
16STF036.2	-	-	-	WT		classic	2.4	-
16STF044.3	-	-	-	WT		classic	2.4	-
16STF057.1	-	-	-	WT		classic	2.4	-
16STF057.2	-	-	-	WT		classic	2.4	-
16STF063.3	-	-	-	WT		no	-	-
16STF075.3	-	-	-	WT		classic	2.4	-
16STF080.1	-	-	-	WT		classic	2.4	-
16STGB001.2	-	-	-	WT		classic	2.4	-
16STGB002.3	-	-	-	WT		large	10	-287
16STGB003.2	-	-	-	WT		no	-	-
16STGB004.2	232	C/T	Exon 3	WT		classic	2.4	-
16STGB005.1	-	-	-	WT		classic	2.4	-
16STGB006.3	-	-	-	WT		large	5.5	-895
16STGB011.2	-	-	-	WT		classic	2.4	-
16STGB012.3	-	-	-	WT		large	5.5	-482
16STGB013.2	-	-	-	WT		classic	2.4	-
16STGB014.1	-	-	-	WT		classic	2.4	-
16STGB014.2	-	-	-	WT		classic	2.4	-
16STGB015.3	-	-	-	WT		classic	2.4	-
16STGB016.3	-	-	-	WT		classic	2.4	-
16STGB017.2	-	-	-	WT		classic	2.4	-
16STGB017.3	-	-	-	WT		classic	2.4	-
16STGB019.1	-	-	-	WT		classic	2.4	-
16STGB019.3	-	-	-	WT		classic	2.4	-
16STIRL001.1	-	-	-	WT		classic	2.4	-
16STIRL001.2	-	-	-	WT		no	-	-
16STIRL003.1	-	-	-	WT		large	7	-173
16STIRL003.3	-	-	-	WT		classic	2.4	-
16STIRL005.3	-	-	-	WT		no	-	-
16STIRL006.2	-	-	-	WT		classic	2.4	-
16STIRL011.3	-	-	-	WT		classic	2.4	-
16STIRL015.2	-	-	-	WT		classic	2.4	-
16STIRL018.2	159	T/C	Intron 2 (splice donor site)	Truncated protein (39 amino acids)		classic	2.4	-
16STIRL018.3	-	-	-	WT		classic	2.4	-
16STIRL019.2	60	C/T	Intron 1	WT		classic	2.4	-
16STIRL021.3	-	-	-	WT		classic	2.4	-
16STIRL022.3	-	-	-	WT		classic	2.4	-
16STIRL023.1	-	-	-	WT		classic	2.4	-
16STIRL023.3	-	-	-	WT		classic	2.4	-
16STIRL024.1	-	-	-	WT		classic	2.4	-
16STIRL025.1	-	-	-	WT		classic	2.4	-
16STIRL025.2	-	-	-	WT		large	7	-1073
16STIRL027.1	-	-	-	WT		classic	2.4	-
16STIRL027.3	-	-	-	WT		classic	2.4	-
16STIRL028.2	-	-	-	WT		classic	2.4	-
16STIRL033.3	-	-	-	WT		classic	2.4	-
16STS004.3	-	-	-	WT		classic	2.4	-
16STS006.1	-	-	-	WT		classic	2.4	-
16STS006.2	-	-	-	WT		classic	2.4	-
16STSK003.1	-	-	-	WT		classic	2.4	-
16STSK003.2	-	-	-	WT		classic	2.4	-
