# Supplementary material for: A dispensable paralog of succinate dehydrogenase subunit C mediates standing resistance towards a subclass of SDHI fungicides in Zymoseptoria tritici
Source: PLoS Pathog. 2019 Dec 20;15(12):e1007780. doi: 10.1371/journal.ppat.1007780 (PMC6941823; doi:10.1371/journal.ppat.1007780)
Supplement: S7 Table — (XLSX) [file ppat.1007780.s013.xlsx]

## Sheet: Sheet1
Table S7. Internal peptide standards used in the LC-MS/MS assay to quantify SDHC and altSDHC.
Assay	Internal peptide standards for SDHC and altSDHC	label
SDHC	HLVWDTASMITNK	Lys: U-13C6, 97-99%; U-15N2, 97-99% isotopic purity
altSDHC	FVVSMPFTFHSLNGVR	Arg: U-13C6, 97-99%; U-15N4, 97-99% isotopic purity
