# Supplementary material for: A dispensable paralog of succinate dehydrogenase subunit C mediates standing resistance towards a subclass of SDHI fungicides in Zymoseptoria tritici
Source: PLoS Pathog. 2019 Dec 20;15(12):e1007780. doi: 10.1371/journal.ppat.1007780 (PMC6941823; doi:10.1371/journal.ppat.1007780)
Supplement: S8 Table — The assay used a multiple reaction monitoring approach on a TSQ Vantage triple quadrupole mass spectrometer. (XLSX) [file ppat.1007780.s014.xlsx]

## Sheet: Sheet1
Table S8. Monitored transitions in LC-MS/MS assay for quantifying SDHC and altSDHC proteins. The assay used a multiple reaction monitoring approach on a TSQ Vantage triple quadrupole mass spectrometer.
Precursor mass (m/z)	Fragment mass (m/z)	Collision energy (TSQ Vantage)	Peptide sequence	Protein	Fragment ion	Isotope
758.385	1265.62	25.7	HLVWDTASMITNK	SDHC	y11	light
758.385	1166.55	25.7	HLVWDTASMITNK	SDHC	y10	light
758.385	980.472	25.7	HLVWDTASMITNK	SDHC	y9	light
758.385	865.445	25.7	HLVWDTASMITNK	SDHC	y8	light
758.385	764.397	25.7	HLVWDTASMITNK	SDHC	y7	light
762.392	1273.63	25.7	HLVWDTASMITNK	SDHC	y11	heavy
762.392	1174.57	25.7	HLVWDTASMITNK	SDHC	y10	heavy
762.392	988.486	25.7	HLVWDTASMITNK	SDHC	y9	heavy
762.392	873.459	25.7	HLVWDTASMITNK	SDHC	y8	heavy
762.392	772.411	25.7	HLVWDTASMITNK	SDHC	y7	heavy
766.382	1281.61	25.9	HLVWDTASMoxITNK	SDHC	y11	light
766.382	1182.55	25.9	HLVWDTASMoxITNK	SDHC	y10	light
766.382	996.467	25.9	HLVWDTASMoxITNK	SDHC	y9	light
766.382	881.44	25.9	HLVWDTASMoxITNK	SDHC	y8	light
766.382	780.392	25.9	HLVWDTASMoxITNK	SDHC	y7	light
770.389	1289.63	25.9	HLVWDTASMoxITNK	SDHC	y11	heavy
770.389	1190.56	25.9	HLVWDTASMoxITNK	SDHC	y10	heavy
770.389	1004.48	25.9	HLVWDTASMoxITNK	SDHC	y9	heavy
770.389	889.454	25.9	HLVWDTASMoxITNK	SDHC	y8	heavy
770.389	788.406	25.9	HLVWDTASMoxITNK	SDHC	y7	heavy
613.319	1274.66	25.6	FVVSMPFTFHSLNGVR	altSDHC	y11	light
613.319	1177.61	25.6	FVVSMPFTFHSLNGVR	altSDHC	y10	light
613.319	1030.54	25.6	FVVSMPFTFHSLNGVR	altSDHC	y9	light
613.319	929.495	25.6	FVVSMPFTFHSLNGVR	altSDHC	y8	light
613.319	782.427	25.6	FVVSMPFTFHSLNGVR	altSDHC	y7	light
616.655	1284.67	25.6	FVVSMPFTFHSLNGVR	altSDHC	y11	heavy
616.655	1187.62	25.6	FVVSMPFTFHSLNGVR	altSDHC	y10	heavy
616.655	1040.55	25.6	FVVSMPFTFHSLNGVR	altSDHC	y9	heavy
616.655	939.503	25.6	FVVSMPFTFHSLNGVR	altSDHC	y8	heavy
616.655	792.435	25.6	FVVSMPFTFHSLNGVR	altSDHC	y7	heavy
618.65	1274.66	25.8	FVVSMoxPFTFHSLNGVR	altSDHC	y11	light
618.65	1177.61	25.8	FVVSMoxPFTFHSLNGVR	altSDHC	y10	light
618.65	1030.54	25.8	FVVSMoxPFTFHSLNGVR	altSDHC	y9	light
618.65	929.495	25.8	FVVSMoxPFTFHSLNGVR	altSDHC	y8	light
618.65	782.427	25.8	FVVSMoxPFTFHSLNGVR	altSDHC	y7	light
621.987	1284.67	25.8	FVVSMoxPFTFHSLNGVR	altSDHC	y11	heavy
621.987	1187.62	25.8	FVVSMoxPFTFHSLNGVR	altSDHC	y10	heavy
621.987	1040.55	25.8	FVVSMoxPFTFHSLNGVR	altSDHC	y9	heavy
621.987	939.503	25.8	FVVSMoxPFTFHSLNGVR	altSDHC	y8	heavy
621.987	792.435	25.8	FVVSMoxPFTFHSLNGVR	altSDHC	y7	heavy
