# Supplementary material for: A dispensable paralog of succinate dehydrogenase subunit C mediates standing resistance towards a subclass of SDHI fungicides in Zymoseptoria tritici
Source: PLoS Pathog. 2019 Dec 20;15(12):e1007780. doi: 10.1371/journal.ppat.1007780 (PMC6941823; doi:10.1371/journal.ppat.1007780)
Supplement: S1 Dataset — Base count according to first codon. (XLSX) [file ppat.1007780.s015.xlsx]

## Sheet: SUMMARY
	SDHB	SDHC	SDHD
	non-silent mutation	non-silent mutation	non-silent mutation
IPO323	-	-	-
IPO94269	-	N33T, N34T	-
IPO323_Flu21	-	A84I	-
06STD024	-	I29V	-
07STGB009	-	I29V	-
09STIR20.3	-	N33T, N34T	-
09STD041	-	N33T, N34T	-
09STD053	-	N33T, N34T	-
09STF011	-	I29V	W134R
09STF037	-	N33T, N34T	-
09STF046	-	-	-
09STF112	-	-	-

## Sheet: SDHB gene
Strain	exon 1 (b 1-415)		intron 1 (b 416-470)	exon 2 (b 471-622)		intron2 (b623-681)	Exon3 (682-1008)
	b	AA	b	b 610	AA T185	b	b	AA
IPO323	-	-	-	-	-	-	-	-
IPO94269	-	-	-	-	-	-	-	-
IPO323_Flu21	-	-	-	-	-	-	-	-
06STD024	-	-	-	C/T	silent	-	-	-
07STGB009	-	-	-	C/T	silent	-	-	-
09STIR20.3	-	-	-	-	-	-	-	-
09STD041	-	-	-	-	-	-	-	-
09STD053	-	-	-	-	-	-	-	-
09STF011	-	-	-	-	-	-	-	-
09STF037	-	-	-	-	-	-	-	-
09STF046	-	-	-	C/T	silent	-	-	-
09STF112	-	-	-	C/T	silent	-	-	-

## Sheet: SDHC gene
ZtSDHC1 gene
Strain	exon 1 (b 1-40)								intron 1 (b 41 - 112)																											exon 2 (b 113- 194)										intron2 (b195-256)
	b 12	AA Q4	b 15	AA K5	b 21	AA T7	b 27	AA Q9	b43	b45	b 51	b 53	b 63	b 71	b72	b 73	b 74	b76	b 77	b 78	b80	b81	b83	b 84	b 86	b87	b88	b91	b92	b94	b96	b97	b98	b 101	b 102	b157	AA I29	b170	AA N33	b173	AA T34	b177	AA S35	b183	AA Q37	base 196	base 206	base 209	base 212
IPO323	-	-	-	-	-	-	-	-	-	-	-	-	-	-	-	-	-	-	-	-	-	-	-	-	-	-	-	-	-	-	-	-	-	-	-	-	-	-	-	-	-	-	-	-	-	-	-	-	-
IPO94269	-	-	-	-	-	-	-	-	-	-	t/c	a/g		g/a	-	t/-	g/-	t/-	-	-	-	-	-	t/c	g/a	-	-	-	-	-	-	-	-	-	-	-	-	A/C	N33T	A/C	N34T	-	-	A/G	silent	-	-	-	-
IPO323_Flu21	-	-	-	-	-	-	-	-	-	-	-	-	-	-	-	-	-	-	-	-	-	-	-	-	-	-	-	-	-	-	-	-	-	-	-	-	-	-	-	-	-	-	-			-	-	-	-
06STD024	-	-	G/A	silent	C/T	silent	G/A	silent	-	-	t/c	a/g	c/g	g/-	c/-	-	g/-	t/-	a/-	t/-	g/-	t/-	c/-	t/-	-	-	-	-	-	-	-	c/tc (add)	t/ct (add)	a/t	a/-	A/G	I29V	-	-	-	-	C/T	silent	A/G	silent	-	-	-	-
07STGB009	-	-	G/A	silent	C/T	silent	G/A	silent	-	-	t/c	a/g	c/g	g/-	c/-	-	g/-	t/-	a/-	t/-	g/-	t/-	c/-	t/-	-	-	-	-	-	-	-	c/tc (add)	t/ct (add)	a/t	a/-	A/G	I29V	-	-	-	-	C/T	silent	A/G	silent	-	-	-	-
09STIR20.3	-	-	G/ A-G	silent	C/T	silent	G/A	silent	a/c	g/g-c	t/c	a/g	c/g	g/-	c/-	-	g/-	t/-	a/-	t/-	g/-	t/-	c/-	t/-	-	-	-	-	-	-	-	c/tc (add)	t/ct (add)	a/t	a/-	-	-	A/C	N33T	A/C	N34T	-	-	A/G	silent	-	-	-	-
09STD041	-	-	-	-	-	-	-	-	-	-	t/c	a/g	-	-	-	-	-	-	-	-	-	-	-	-	-	-	-	-	-	-	-					-	-	A/C	N33T	A/C	N34T	-	-	A/G	silent	-	-	-	-
09STD053	-	-	G/A	silent	C/T	silent	G/A	silent	-	-	-	a/g	c/g	g/-	c/-	-	g/-	t/-	a/-	t/-	g/-	t/-	c/-	t/-	-	-	-	-	-	-	-	c/tc (add)	t/ct (add)	a/t	a/-	-	-	A/C	N33T	A/C	N34T	-	-	A/G	silent	-	-	-	-
09STF011	-	-	G/ A	silent	C/T	silent	G/A	silent	-	-	t/c	a/g	c/g	g/t	-	t/-	g/c	t/a	a/g	-	g/-	t/a	c/-	-	g/-	t/-	c/-	t/-	a/c	c/t	a/t	c/tc (add)	t/ct (add)	a/t	a/-	A/G	I29V	-	-	-	-	C/T	silent	A/G	silent	-	-	-	-
09STF037	-	-	-	-	-	-	-	-	-	-	t/c	a/g	-	g/a	-	t/-	g/-	t/-	-	-	-	-	-	t/c	g/a	-	-	-	-	-	-	-	-	-	-	-	-	A/C	N33T	A/C	N34T	-	-	A/G	silent	-	-	-	-
09STF046	-	-	-	-	-	-	-	-	-	-	t/c	a/g	-	g/a	-	t/-	g/-	t/-	-	-	-	-	-	t/c	g/a	-	-	-	-	-	-	-	-	-	-	-	-	-	-	-	-	-	-	-	-	-	t/c	c/t	c/g
09STF112	-	-	-	-	-	-	-	-	-	-	t/c	a/g	-	g/a	-	t/-	g/-	-	-	-	-	-	-	t/c	g/a	-	-	-	-	-	-	-	-	-	-	-	-	-	-	-	-	-	-	-	-	-	t/c	c/t	c/g
[truncated: 68 more columns]

## Sheet: SDHD gene
Strain	exon 1 (b 1-251)		intron 1 (b 252-310)	exon 2 (b311-430)								intron2 (431-482)	Exon3 (438-693)
	b	AA		b341	AA T94	b 362	AA G101	b 389	AA T110	b 407	AA I174	b467	b 511	AA W134	b 528	AA T139	b 555	AA V148	b 558	AA A149	b561	AA A150	b564	AA V151	b 568	AA L153	b 573	AA V154	b 603	AA N164	b633	AA R174	b 672	AA N187	b 675	AA K188
IPO323	-	-	-	-	-	-	-	-	-	-	-	-	-	-	-	-	-	-	-	-	-	-	-	-	-	-	-	-	-	-	-	-	-	-	-	-
IPO94269	-	-	-	-	-	C/T	silent	T/G	silent	C/T	silent	-	-	-	-	-	C/G	silent	T/C	silent	T/C	silent			C/T	silent			C/T	silent	-	-	-	-	-	-
IPO323_Flu21	-	-	-	-	-	-	-	-	-	-	-	-	-	-	-	-	-	-	-	-	-	-	-	-	-	-	-	-	-	-	-	-	-	-	-	-
06STD024	-	-	-	-	-	C/T	silent	T/G	silent	C/T	silent	-	-	-	C/G	silent	-	-	-	-	-	-	-	-	-	-	-	-	-	-	G/T	silent	T/C	silent	G/A	silent
07STGB009	-	-	-	-	-	C/T	silent	T/G	silent	C/T	silent	-	-	-	C/G	silent	-	-	-	-	-	-	-	-	-	-	-	-	-	-	G/T	silent	T/C	silent	G/A	silent
09STIR20.3	-	-	-	-	-	-	-	T/G	silent	-	-	-	-	-	-	-	-	-	-	-	-	-	-	-	-	-	-	-	-	-	G/T	silent	T/C	silent	G/A	silent
09STD041	-	-	-	-	-	C/T	silent	T/G	silent	C/T	silent	-	-	-	C/G	silent	-	-	-	-	-	-	-	-	-	-	-	-	-	-	G/T	silent	T/C	silent	G/A	silent
09STD053	-	-	-	-	-	-	-	-	-	-	-	c/t	-	-	-	-	C/G	silent	T/C	silent	T/C	silent	C/mix TC	silent	C/T	silent	T/C	silent	C/T	silent	-	-	-	-	-	-
09STF011	-	-	-	-	-	C/T	silent	T/G	silent	C/T	silent	-	T/A	W134R	-	-	C/G	silent	T/C	silent	T/C	silent	-	-	C/T	silent	T/C	silent	C/T	silent	-	-	-	-	-	-
09STF037	-	-	-	-	-	-	-	T/G	silent	-	-	-	-	-	-	-	C/G	silent	T/C	silent	T/C	silent	-	-	C/T	silent	T/C	silent	C/T	silent	-	-	-	-	-	-
09STF046	-	-	-	-	-	C/T	silent	T/G	silent	-	-	-	-	-	C/G	silent	-	-	-	-	-	-	-	-	-	-	-	-	-	-	G/T	silent	T/C	silent	G/A	silent
09STF112	-	-	-	T/C	silent	C/T	silent	T/G	silent	-	-	-	-	-	-	-	C/G	silent	T/C	silent	T/C	silent	-	-	C/T	silent	T/C	silent	C/T	silent	-	-	-	-	-	-
