# Supplementary material for: A dispensable paralog of succinate dehydrogenase subunit C mediates standing resistance towards a subclass of SDHI fungicides in Zymoseptoria tritici
Source: PLoS Pathog. 2019 Dec 20;15(12):e1007780. doi: 10.1371/journal.ppat.1007780 (PMC6941823; doi:10.1371/journal.ppat.1007780)
Supplement: S2 Dataset — (XLSX) [file ppat.1007780.s016.xlsx]

## Sheet: total SNPs
Reference	Variant	Class	Position	RefAllele	VarAllele	AvgQual	MaxQual	Coding	BSA-Resistant	NumReadsWithAllele	Coverage	Freq	UniqAlns	AvgQual	MaxQual	BSA-Susceptible	NumReadsWithAllele	Coverage	Freq	UniqAlns	AvgQual	MaxQual		one >3,.95	one >3,<.05	one high, one low		MatchedVariant_Count	MatchedReference_Count	BelowThreshold_Count	NoCoverage_Count	MatchedVariant_Info	MatchedReference_Info	BelowThreshold_Info
chr_11	17946915	S	4049	G	a	32	34	0	'0/15	0	15	0	0			'4/4	4	4	1	4	32	34		Good	Good	Good		1	1	0	0	BSA-Susceptible([1.00][4][4])	BSA-Resistant([0.00][0][15])
chr_11	17779699	S	7824	T	g	31	33	0	'0/5	0	5	0	0			'3/3	3	3	1	3	31	33		Good	Good	Good		1	1	0	0	BSA-Susceptible([1.00][3][3])	BSA-Resistant([0.00][0][5])
chr_11	17887729	S	7825	G	a	25	33	0	'0/5	0	5	0	0			'3/3	3	3	1	3	25	33		Good	Good	Good		1	1	0	0	BSA-Susceptible([1.00][3][3])	BSA-Resistant([0.00][0][5])
chr_11	17861080	S	7827	G	t	30	32	0	'0/11	0	11	0	0			'3/3	3	3	1	3	30	32		Good	Good	Good		1	1	0	0	BSA-Susceptible([1.00][3][3])	BSA-Resistant([0.00][0][11])
chr_11	11527588	S	7828	C	a	27	30	0	'0/11	0	11	0	0			'3/3	3	3	1	3	27	30		Good	Good	Good		1	1	0	0	BSA-Susceptible([1.00][3][3])	BSA-Resistant([0.00][0][11])
chr_11	17820367	S	32347	T	c	29	33	0	'0/10	0	10	0	0			'5/5	5	5	1	5	29	33		Good	Good	Good		1	1	0	0	BSA-Susceptible([1.00][5][5])	BSA-Resistant([0.00][0][10])
chr_11	17810846	S	32649	C	t	34	34	0	'0/19	0	19	0	0			'3/3	3	3	1	3	34	34		Good	Good	Good		1	1	0	0	BSA-Susceptible([1.00][3][3])	BSA-Resistant([0.00][0][19])
chr_11	17843165	S	34666	A	c	32	34	0	'0/20	0	20	0	0			'15/15	15	15	1	15	32	34		Good	Good	Good		1	1	0	0	BSA-Susceptible([1.00][15][15])	BSA-Resistant([0.00][0][20])
chr_11	17870294	S	38576	T	a	33	34	0	'0/8	0	8	0	0			'3/3	3	3	1	3	33	34		Good	Good	Good		1	1	0	0	BSA-Susceptible([1.00][3][3])	BSA-Resistant([0.00][0][8])
chr_11	17951624	S	44649	G	a	31	33	0	'0/9	0	9	0	0			'6/6	6	6	1	6	31	33		Good	Good	Good		1	1	0	0	BSA-Susceptible([1.00][6][6])	BSA-Resistant([0.00][0][9])
chr_11	17806424	S	117538	A	c	32	34	0	'0/5	0	5	0	0			'3/3	3	3	1	3	32	34		Good	Good	Good		1	1	0	0	BSA-Susceptible([1.00][3][3])	BSA-Resistant([0.00][0][5])
chr_11	17903715	S	120216	A	g	32	34	0	'0/25	0	25	0	0			'5/5	5	5	1	5	32	34		Good	Good	Good		1	1	0	0	BSA-Susceptible([1.00][5][5])	BSA-Resistant([0.00][0][25])
chr_11	17897988	S	120591	A	g	32	33	0	'0/33	0	33	0	0			'4/4	4	4	1	4	32	33		Good	Good	Good		1	1	0	0	BSA-Susceptible([1.00][4][4])	BSA-Resistant([0.00][0][33])
chr_11	17940582	S	371059	T	g	31	33	0	'0/36	0	36	0	0			'3/3	3	3	1	3	31	33		Good	Good	Good		1	1	0	0	BSA-Susceptible([1.00][3][3])	BSA-Resistant([0.00][0][36])
chr_11	17942207	S	781137	G	a	32	34	0	'1/20	1	20	0.05	1	33	33	'23/23	23	23	1	23	32	34		Good	Good	Good		1	1	0	0	BSA-Susceptible([1.00][23][23])	BSA-Resistant([0.05][1][20])
chr_11	17937923	S	800728	G	a	28	34	0	'0/43	0	43	0	0			'13/13	13	13	1	13	28	34		Good	Good	Good		1	1	0	0	BSA-Susceptible([1.00][13][13])	BSA-Resistant([0.00][0][43])
chr_11	17919475	S	872148	C	t	32	34	0	'0/4	0	4	0	0			'24/25	24	25	0.96	24	32	34		Good	Good	Good		1	1	0	0	BSA-Susceptible([0.96][24][25])	BSA-Resistant([0.00][0][4])
chr_11	17950579	S	1058117	T	a	33	34	0	'0/20	0	20	0	0			'3/3	3	3	1	3	33	34		Good	Good	Good		1	1	0	0	BSA-Susceptible([1.00][3][3])	BSA-Resistant([0.00][0][20])
chr_11	17887806	S	1058595	A	g	33	33	0	'0/3	0	3	0	0			'3/3	3	3	1	3	33	33		Good	Good	Good		1	1	0	0	BSA-Susceptible([1.00][3][3])	BSA-Resistant([0.00][0][3])
chr_11	17912767	S	1061344	T	c	33	34	0	'0/11	0	11	0	0			'5/5	5	5	1	5	33	34		Good	Good	Good		1	1	0	0	BSA-Susceptible([1.00][5][5])	BSA-Resistant([0.00][0][11])
chr_11	17782190	S	1083934	C	g	32	34	0	'0/23	0	23	0	0			'10/10	10	10	1	10	32	34		Good	Good	Good		1	1	0	0	BSA-Susceptible([1.00][10][10])	BSA-Resistant([0.00][0][23])
chr_11	17976103	S	1083936	T	a	32	33	0	'0/22	0	22	0	0			'10/10	10	10	1	10	32	33		Good	Good	Good		1	1	0	0	BSA-Susceptible([1.00][10][10])	BSA-Resistant([0.00][0][22])
chr_11	4947067	S	1084500	A	g	31	33	0	'0/26	0	26	0	0			'6/6	6	6	1	6	31	33		Good	Good	Good		1	1	0	0	BSA-Susceptible([1.00][6][6])	BSA-Resistant([0.00][0][26])
chr_11	18002256	S	1295194	T	c	24	33	0	'0/15	0	15	0	0			'5/5	5	5	1	5	24	33		Good	Good	Good		1	1	0	0	BSA-Susceptible([1.00][5][5])	BSA-Resistant([0.00][0][15])
chr_11	17867925	S	1358451	T	a	32	34	0	'0/26	0	26	0	0			'13/13	13	13	1	13	32	34		Good	Good	Good		1	1	0	0	BSA-Susceptible([1.00][13][13])	BSA-Resistant([0.00][0][26])
chr_11	17970596	S	1577217	T	c	24	31	0	'0/5	0	5	0	0			'4/4	4	4	1	4	24	31		Good	Good	Good		1	1	0	0	BSA-Susceptible([1.00][4][4])	BSA-Resistant([0.00][0][5])
chr_11	17797283	S	1592937	A	g	33	33	0	'0/3	0	3	0	0			'4/4	4	4	1	4	33	33		Good	Good	Good		1	1	0	0	BSA-Susceptible([1.00][4][4])	BSA-Resistant([0.00][0][3])
chr_11	17825029	S	1592953	C	t	34	34	0	'0/5	0	5	0	0			'4/4	4	4	1	4	34	34		Good	Good	Good		1	1	0	0	BSA-Susceptible([1.00][4][4])	BSA-Resistant([0.00][0][5])
chr_11	17990976	S	1592954	G	a	33	33	0	'0/5	0	5	0	0			'4/4	4	4	1	4	33	33		Good	Good	Good		1	1	0	0	BSA-Susceptible([1.00][4][4])	BSA-Resistant([0.00][0][5])
chr_11	17818940	S	1595933	T	a	32	33	0	'0/13	0	13	0	0			'5/5	5	5	1	5	32	33		Good	Good	Good		1	1	0	0	BSA-Susceptible([1.00][5][5])	BSA-Resistant([0.00][0][13])
chr_11	17882907	S	1600171	G	a	33	34	0	'0/5	0	5	0	0			'7/7	7	7	1	7	33	34		Good	Good	Good		1	1	0	0	BSA-Susceptible([1.00][7][7])	BSA-Resistant([0.00][0][5])
chr_11	24715983	S	1601636	C	t	32	33	0	'3/3	3	3	1	3	32	33	'0/4	0	4	0	0				Good	Good	Good		1	1	0	0	BSA-Resistant([1.00][3][3])	BSA-Susceptible([0.00][0][4])
chr_11	24701568	S	1602417	C	t	31	33	0	'4/4	4	4	1	4	31	33	'0/4	0	4	0	0				Good	Good	Good		1	1	0	0	BSA-Resistant([1.00][4][4])	BSA-Susceptible([0.00][0][4])
chr_11	5208802	S	1620558	C	t	24	33	0	'4/4	4	4	1	4	24	33	'0/27	0	27	0	0				Good	Good	Good		1	1	0	0	BSA-Resistant([1.00][4][4])	BSA-Susceptible([0.00][0][27])
chr_11	158598	I	31754^31755	---	gta	32	33	0	'0/11	0	11	0	0			'3/3	3	3	1	3	32	33		Good	Good	Good		1	1	0	0	BSA-Susceptible([1.00][3][3])	BSA-Resistant([0.00][0][11])
chr_11	156224	I	38575^38577	----	agta	28	34	0	'0/8	0	8	0	0			'3/3	3	3	1	3	28	34		Good	Good	Good		1	1	0	0	BSA-Susceptible([1.00][3][3])	BSA-Resistant([0.00][0][8])
chr_21	15870387	S	2112	T	g	32	33	0	'0/4	0	4	0	0			'11/11	11	11	1	11	32	33		Good	Good	Good		1	1	0	0	BSA-Susceptible([1.00][11][11])	BSA-Resistant([0.00][0][4])
chr_21	15900039	S	2113	C	a	32	34	0	'0/4	0	4	0	0			'11/11	11	11	1	11	32	34		Good	Good	Good		1	1	0	0	BSA-Susceptible([1.00][11][11])	BSA-Resistant([0.00][0][4])
chr_21	15873064	S	4048	C	t	30	32	0	'0/3	0	3	0	0			'6/6	6	6	1	6	30	32		Good	Good	Good		1	1	0	0	BSA-Susceptible([1.00][6][6])	BSA-Resistant([0.00][0][3])
chr_21	15899841	S	9839	G	a	27	31	0	'0/4	0	4	0	0			'9/9	9	9	1	9	27	31		Good	Good	Good		1	1	0	0	BSA-Susceptible([1.00][9][9])	BSA-Resistant([0.00][0][4])
chr_21	21318758	S	14453	C	t	32	33	0	'3/3	3	3	1	3	32	33	'0/9	0	9	0	0				Good	Good	Good		1	1	0	0	BSA-Resistant([1.00][3][3])	BSA-Susceptible([0.00][0][9])
chr_21	15878814	S	16185	G	a	31	33	0	'0/3	0	3	0	0			'10/10	10	10	1	10	31	33		Good	Good	Good		1	1	0	0	BSA-Susceptible([1.00][10][10])	BSA-Resistant([0.00][0][3])
chr_21	15870025	S	17621	G	a	31	33	0	'0/5	0	5	0	0			'6/6	6	6	1	6	31	33		Good	Good	Good		1	1	0	0	BSA-Susceptible([1.00][6][6])	BSA-Resistant([0.00][0][5])
chr_21	15896087	S	17622	C	g	27	33	0	'0/5	0	5	0	0			'6/6	6	6	1	6	27	33		Good	Good	Good		1	1	0	0	BSA-Susceptible([1.00][6][6])	BSA-Resistant([0.00][0][5])
chr_21	51336	S	56622	A	g	31	33	0	'6/6	6	6	1	6	31	33	'0/70	0	70	0	0				Good	Good	Good		1	1	0	0	BSA-Resistant([1.00][6][6])	BSA-Susceptible([0.00][0][70])
chr_21	21367558	S	60466	G	a	30	33	0	'6/6	6	6	1	6	30	33	'0/4	0	4	0	0				Good	Good	Good		1	1	0	0	BSA-Resistant([1.00][6][6])	BSA-Susceptible([0.00][0][4])
chr_21	21377392	S	62590	A	g	31	33	0	'3/3	3	3	1	3	31	33	'0/61	0	61	0	0				Good	Good	Good		1	1	0	0	BSA-Resistant([1.00][3][3])	BSA-Susceptible([0.00][0][61])
chr_21	21338347	S	62598	C	t	31	33	0	'3/3	3	3	1	3	31	33	'0/63	0	63	0	0				Good	Good	Good		1	1	0	0	BSA-Resistant([1.00][3][3])	BSA-Susceptible([0.00][0][63])
chr_21	244599	S	62852	T	c	30	33	0	'10/10	10	10	1	10	30	33	'1/27	1	27	0.037037	1	32	32		Good	Good	Good		1	1	0	0	BSA-Resistant([1.00][10][10])	BSA-Susceptible([0.04][1][27])
chr_21	224866	S	63967	G	a	28	34	0	'24/24	24	24	1	24	28	34	'0/17	0	17	0	0				Good	Good	Good		1	1	0	0	BSA-Resistant([1.00][24][24])	BSA-Susceptible([0.00][0][17])
chr_21	284782	S	65654	A	g	30	34	0	'22/23	22	23	0.956522	22	30	34	'0/4	0	4	0	0				Good	Good	Good		1	1	0	0	BSA-Resistant([0.96][22][23])	BSA-Susceptible([0.00][0][4])
chr_21	129548	S	67406	T	c	26	34	0	'31/32	31	32	0.96875	31	26	34	'1/36	1	36	0.0277778	1	32	32		Good	Good	Good		1	1	0	0	BSA-Resistant([0.97][31][32])	BSA-Susceptible([0.03][1][36])
chr_21	18153	S	95777	A	g	27	34	0	'63/64	63	64	0.984375	63	27	34	'0/60	0	60	0	0				Good	Good	Good		1	1	0	0	BSA-Resistant([0.98][63][64])	BSA-Susceptible([0.00][0][60])
chr_21	22637	S	102410	G	a	29	34	0	'21/22	21	22	0.954545	21	29	34	'0/20	0	20	0	0				Good	Good	Good		1	1	0	0	BSA-Resistant([0.95][21][22])	BSA-Susceptible([0.00][0][20])
chr_21	25263	S	105944	A	g	31	34	0	'59/62	59	62	0.951613	59	31	34	'0/22	0	22	0	0				Good	Good	Good		1	1	0	0	BSA-Resistant([0.95][59][62])	BSA-Susceptible([0.00][0][22])
chr_21	242795	S	108906	T	c	30	34	0	'24/24	24	24	1	24	30	34	'1/24	1	24	0.0416667	1	34	34		Good	Good	Good		1	1	0	0	BSA-Resistant([1.00][24][24])	BSA-Susceptible([0.04][1][24])
chr_21	153451	S	109169	G	a	26	34	0	'22/22	22	22	1	22	26	34	'0/15	0	15	0	0				Good	Good	Good		1	1	0	0	BSA-Resistant([1.00][22][22])	BSA-Susceptible([0.00][0][15])
chr_21	285457	S	109187	T	c	32	34	0	'17/17	17	17	1	17	32	34	'0/11	0	11	0	0				Good	Good	Good		1	1	0	0	BSA-Resistant([1.00][17][17])	BSA-Susceptible([0.00][0][11])
chr_21	119849	S	111289	G	a	31	34	0	'26/27	26	27	0.962963	26	31	34	'0/7	0	7	0	0				Good	Good	Good		1	1	0	0	BSA-Resistant([0.96][26][27])	BSA-Susceptible([0.00][0][7])
chr_21	171298	S	128012	G	a	26	34	0	'16/16	16	16	1	16	26	34	'0/24	0	24	0	0				Good	Good	Good		1	1	0	0	BSA-Resistant([1.00][16][16])	BSA-Susceptible([0.00][0][24])
chr_21	21323047	S	134186	C	t	26	31	0	'3/3	3	3	1	3	26	31	'0/8	0	8	0	0				Good	Good	Good		1	1	0	0	BSA-Resistant([1.00][3][3])	BSA-Susceptible([0.00][0][8])
chr_21	13073	S	136225	C	a	28	34	0	'20/21	20	21	0.952381	20	28	34	'0/41	0	41	0	0				Good	Good	Good		1	1	0	0	BSA-Resistant([0.95][20][21])	BSA-Susceptible([0.00][0][41])
chr_21	21344429	S	136465	A	g	33	34	0	'16/16	16	16	1	16	33	34	'0/20	0	20	0	0				Good	Good	Good		1	1	0	0	BSA-Resistant([1.00][16][16])	BSA-Susceptible([0.00][0][20])
chr_21	235264	S	136665	G	a	30	33	0	'3/3	3	3	1	3	30	33	'0/25	0	25	0	0				Good	Good	Good		1	1	0	0	BSA-Resistant([1.00][3][3])	BSA-Susceptible([0.00][0][25])
chr_21	12033	S	136787	T	g	31	33	0	'6/6	6	6	1	6	31	33	'0/22	0	22	0	0				Good	Good	Good		1	1	0	0	BSA-Resistant([1.00][6][6])	BSA-Susceptible([0.00][0][22])
chr_21	73987	S	137714	T	c	31	34	0	'27/28	27	28	0.964286	27	31	34	'0/51	0	51	0	0				Good	Good	Good		1	1	0	0	BSA-Resistant([0.96][27][28])	BSA-Susceptible([0.00][0][51])
chr_21	183449	S	137956	C	t	30	33	0	'15/15	15	15	1	15	30	33	'1/46	1	46	0.0217391	1	33	33		Good	Good	Good		1	1	0	0	BSA-Resistant([1.00][15][15])	BSA-Susceptible([0.02][1][46])
chr_21	179896	S	138637	C	t	31	34	0	'19/19	19	19	1	19	31	34	'1/29	1	29	0.0344828	1	33	33		Good	Good	Good		1	1	0	0	BSA-Resistant([1.00][19][19])	BSA-Susceptible([0.03][1][29])
chr_21	243395	S	139489	T	c	32	34	0	'21/21	21	21	1	21	32	34	'0/13	0	13	0	0				Good	Good	Good		1	1	0	0	BSA-Resistant([1.00][21][21])	BSA-Susceptible([0.00][0][13])
chr_21	217132	S	139495	T	c	32	34	0	'13/13	13	13	1	13	32	34	'0/17	0	17	0	0				Good	Good	Good		1	1	0	0	BSA-Resistant([1.00][13][13])	BSA-Susceptible([0.00][0][17])
chr_21	203331	S	139515	A	t	32	34	0	'16/16	16	16	1	16	32	34	'0/15	0	15	0	0				Good	Good	Good		1	1	0	0	BSA-Resistant([1.00][16][16])	BSA-Susceptible([0.00][0][15])
chr_21	248428	S	139519	G	a	32	34	0	'16/16	16	16	1	16	32	34	'0/18	0	18	0	0				Good	Good	Good		1	1	0	0	BSA-Resistant([1.00][16][16])	BSA-Susceptible([0.00][0][18])
chr_21	127131	S	139675	C	t	31	34	0	'29/30	29	30	0.966667	29	31	34	'1/37	1	37	0.027027	1	34	34		Good	Good	Good		1	1	0	0	BSA-Resistant([0.97][29][30])	BSA-Susceptible([0.03][1][37])
chr_21	21586	S	139679	C	t	32	34	0	'24/25	24	25	0.96	24	32	34	'1/26	1	26	0.0384615	1	34	34		Good	Good	Good		1	1	0	0	BSA-Resistant([0.96][24][25])	BSA-Susceptible([0.04][1][26])
chr_21	253728	S	139886	T	c	32	34	0	'13/13	13	13	1	13	32	34	'0/12	0	12	0	0				Good	Good	Good		1	1	0	0	BSA-Resistant([1.00][13][13])	BSA-Susceptible([0.00][0][12])
chr_21	21345496	S	141620	G	a	27	33	0	'3/3	3	3	1	3	27	33	'0/9	0	9	0	0				Good	Good	Good		1	1	0	0	BSA-Resistant([1.00][3][3])	BSA-Susceptible([0.00][0][9])
chr_21	21355140	S	141621	A	g	32	33	0	'3/3	3	3	1	3	32	33	'0/11	0	11	0	0				Good	Good	Good		1	1	0	0	BSA-Resistant([1.00][3][3])	BSA-Susceptible([0.00][0][11])
chr_21	21323194	S	142415	T	c	27	33	0	'5/5	5	5	1	5	27	33	'0/7	0	7	0	0				Good	Good	Good		1	1	0	0	BSA-Resistant([1.00][5][5])	BSA-Susceptible([0.00][0][7])
chr_21	15903557	S	146146	C	a	30	33	0	'0/11	0	11	0	0			'5/5	5	5	1	5	30	33		Good	Good	Good		1	1	0	0	BSA-Susceptible([1.00][5][5])	BSA-Resistant([0.00][0][11])
chr_21	15873639	S	146147	G	t	32	33	0	'0/11	0	11	0	0			'5/5	5	5	1	5	32	33		Good	Good	Good		1	1	0	0	BSA-Susceptible([1.00][5][5])	BSA-Resistant([0.00][0][11])
chr_21	15873686	S	146148	A	t	32	33	0	'0/11	0	11	0	0			'5/5	5	5	1	5	32	33		Good	Good	Good		1	1	0	0	BSA-Susceptible([1.00][5][5])	BSA-Resistant([0.00][0][11])
chr_21	29021	S	151897	G	a	27	34	0	'9/9	9	9	1	9	27	34	'1/48	1	48	0.0208333	1	34	34		Good	Good	Good		1	1	0	0	BSA-Resistant([1.00][9][9])	BSA-Susceptible([0.02][1][48])
chr_21	31294	S	151903	G	a	31	33	0	'3/3	3	3	1	3	31	33	'0/36	0	36	0	0				Good	Good	Good		1	1	0	0	BSA-Resistant([1.00][3][3])	BSA-Susceptible([0.00][0][36])
chr_21	15893588	S	179574	G	a	28	30	0	'0/6	0	6	0	0			'3/3	3	3	1	3	28	30		Good	Good	Good		1	1	0	0	BSA-Susceptible([1.00][3][3])	BSA-Resistant([0.00][0][6])
chr_21	21379793	S	180251	C	t	33	34	0	'4/4	4	4	1	4	33	34	'0/13	0	13	0	0				Good	Good	Good		1	1	0	0	BSA-Resistant([1.00][4][4])	BSA-Susceptible([0.00][0][13])
chr_21	44590	S	180364	C	t	33	34	0	'0/5	0	5	0	0			'3/3	3	3	1	3	33	34		Good	Good	Good		1	1	0	0	BSA-Susceptible([1.00][3][3])	BSA-Resistant([0.00][0][5])
chr_21	15862268	S	189123	G	a	33	34	0	'0/15	0	15	0	0			'5/5	5	5	1	5	33	34		Good	Good	Good		1	1	0	0	BSA-Susceptible([1.00][5][5])	BSA-Resistant([0.00][0][15])
chr_21	27940	S	189124	G	t	32	33	0	'0/9	0	9	0	0			'5/5	5	5	1	5	32	33		Good	Good	Good		1	1	0	0	BSA-Susceptible([1.00][5][5])	BSA-Resistant([0.00][0][9])
chr_21	15884095	S	209079	T	c	26	34	0	'0/5	0	5	0	0			'4/4	4	4	1	4	26	34		Good	Good	Good		1	1	0	0	BSA-Susceptible([1.00][4][4])	BSA-Resistant([0.00][0][5])
chr_21	15884349	S	209080	A	c	31	33	0	'0/5	0	5	0	0			'4/4	4	4	1	4	31	33		Good	Good	Good		1	1	0	0	BSA-Susceptible([1.00][4][4])	BSA-Resistant([0.00][0][5])
chr_21	155438	S	226595	G	a	33	34	0	'5/5	5	5	1	5	33	34	'0/6	0	6	0	0				Good	Good	Good		1	1	0	0	BSA-Resistant([1.00][5][5])	BSA-Susceptible([0.00][0][6])
chr_21	15904322	S	230564	T	c	30	34	0	'0/5	0	5	0	0			'12/12	12	12	1	12	30	34		Good	Good	Good		1	1	0	0	BSA-Susceptible([1.00][12][12])	BSA-Resistant([0.00][0][5])
chr_21	15863769	S	231501	T	c	27	31	0	'0/3	0	3	0	0			'4/4	4	4	1	4	27	31		Good	Good	Good		1	1	0	0	BSA-Susceptible([1.00][4][4])	BSA-Resistant([0.00][0][3])
chr_21	9115228	S	329803	C	t	27	33	0	'6/6	6	6	1	6	27	33	'2/43	2	43	0.0465116	2	29	30		Good	Good	Good		1	1	0	0	BSA-Resistant([1.00][6][6])	BSA-Susceptible([0.05][2][43])
chr_21	21353052	S	329805	A	c	31	34	0	'6/6	6	6	1	6	31	34	'0/30	0	30	0	0				Good	Good	Good		1	1	0	0	BSA-Resistant([1.00][6][6])	BSA-Susceptible([0.00][0][30])
chr_21	187387	S	330059	C	t	32	34	0	'12/12	12	12	1	12	32	34	'2/45	2	45	0.0444444	2	33	34		Good	Good	Good		1	1	0	0	BSA-Resistant([1.00][12][12])	BSA-Susceptible([0.04][2][45])
chr_21	254312	S	330060	A	t	32	34	0	'12/12	12	12	1	12	32	34	'1/44	1	44	0.0227273	1	33	33		Good	Good	Good		1	1	0	0	BSA-Resistant([1.00][12][12])	BSA-Susceptible([0.02][1][44])
chr_21	101910	S	367266	C	t	31	34	0	'34/35	34	35	0.971429	34	31	34	'2/40	2	40	0.05	2	22	31		Good	Good	Good		1	1	0	0	BSA-Resistant([0.97][34][35])	BSA-Susceptible([0.05][2][40])
chr_21	177830	S	371112	A	g	31	34	0	'36/36	36	36	1	36	31	34	'0/30	0	30	0	0				Good	Good	Good		1	1	0	0	BSA-Resistant([1.00][36][36])	BSA-Susceptible([0.00][0][30])
chr_21	15903381	S	396673	C	t	32	33	0	'0/8	0	8	0	0			'3/3	3	3	1	3	32	33		Good	Good	Good		1	1	0	0	BSA-Susceptible([1.00][3][3])	BSA-Resistant([0.00][0][8])
chr_21	15873959	S	396674	G	a	33	34	0	'0/8	0	8	0	0			'3/3	3	3	1	3	33	34		Good	Good	Good		1	1	0	0	BSA-Susceptible([1.00][3][3])	BSA-Resistant([0.00][0][8])
chr_21	255711	I	143048^143049	-	c	32	33	0	'3/3	3	3	1	3	32	33	'0/5	0	5	0	0				Good	Good	Good		1	1	0	0	BSA-Resistant([1.00][3][3])	BSA-Susceptible([0.00][0][5])
chr_21	99983	I	385406^385407	---	agc	31	34	0	'0/4	0	4	0	0			'7/7	7	7	1	7	31	34		Good	Good	Good		1	1	0	0	BSA-Susceptible([1.00][7][7])	BSA-Resistant([0.00][0][4])
chr_7	1411782	S	6003	G	a	33	34	0	'16/16	16	16	1	16	33	34	'0/7	0	7	0	0				Good	Good	Good		1	1	0	0	BSA-Resistant([1.00][16][16])	BSA-Susceptible([0.00][0][7])
chr_7	1627836	S	22860	T	c	32	34	0	'36/36	36	36	1	36	32	34	'0/42	0	42	0	0				Good	Good	Good		1	1	0	0	BSA-Resistant([1.00][36][36])	BSA-Susceptible([0.00][0][42])
chr_7	10514098	S	27684	T	g	29	33	0	'23/24	23	24	0.958333	23	29	33	'0/42	0	42	0	0				Good	Good	Good		1	1	0	0	BSA-Resistant([0.96][23][24])	BSA-Susceptible([0.00][0][42])
chr_7	1259340	S	34892	T	c	30	34	0	'23/24	23	24	0.958333	23	30	34	'2/43	2	43	0.0465116	2	31	32		Good	Good	Good		1	1	0	0	BSA-Resistant([0.96][23][24])	BSA-Susceptible([0.05][2][43])
chr_7	1437315	S	34899	C	g	32	34	0	'13/13	13	13	1	13	32	34	'0/45	0	45	0	0				Good	Good	Good		1	1	0	0	BSA-Resistant([1.00][13][13])	BSA-Susceptible([0.00][0][45])
chr_7	22782947	S	34905	C	a	28	33	0	'10/10	10	10	1	10	28	33	'0/25	0	25	0	0				Good	Good	Good		1	1	0	0	BSA-Resistant([1.00][10][10])	BSA-Susceptible([0.00][0][25])
chr_7	1470006	S	39773	A	g	32	34	0	'24/25	24	25	0.96	24	32	34	'0/31	0	31	0	0				Good	Good	Good		1	1	0	0	BSA-Resistant([0.96][24][25])	BSA-Susceptible([0.00][0][31])
chr_7	1577642	S	43598	C	g	30	34	0	'44/45	44	45	0.977778	44	30	34	'1/49	1	49	0.0204082	1	34	34		Good	Good	Good		1	1	0	0	BSA-Resistant([0.98][44][45])	BSA-Susceptible([0.02][1][49])
chr_7	1321888	S	43622	T	a	31	32	0	'3/3	3	3	1	3	31	32	'0/35	0	35	0	0				Good	Good	Good		1	1	0	0	BSA-Resistant([1.00][3][3])	BSA-Susceptible([0.00][0][35])
chr_7	1648621	S	43637	C	g	32	34	0	'5/5	5	5	1	5	32	34	'0/15	0	15	0	0				Good	Good	Good		1	1	0	0	BSA-Resistant([1.00][5][5])	BSA-Susceptible([0.00][0][15])
chr_7	1630253	S	43703	A	g	30	33	0	'4/4	4	4	1	4	30	33	'0/38	0	38	0	0				Good	Good	Good		1	1	0	0	BSA-Resistant([1.00][4][4])	BSA-Susceptible([0.00][0][38])
chr_7	774384	S	43704	T	a	31	34	0	'9/9	9	9	1	9	31	34	'2/49	2	49	0.0408163	2	33	34		Good	Good	Good		1	1	0	0	BSA-Resistant([1.00][9][9])	BSA-Susceptible([0.04][2][49])
chr_7	16938435	S	44534	G	c	31	33	0	'9/9	9	9	1	9	31	33	'1/77	1	77	0.012987	1	2	2		Good	Good	Good		1	1	0	0	BSA-Resistant([1.00][9][9])	BSA-Susceptible([0.01][1][77])
chr_7	22573758	S	44535	A	g	32	34	0	'9/9	9	9	1	9	32	34	'0/81	0	81	0	0				Good	Good	Good		1	1	0	0	BSA-Resistant([1.00][9][9])	BSA-Susceptible([0.00][0][81])
chr_7	22658890	S	44536	G	a	28	34	0	'9/9	9	9	1	9	28	34	'0/81	0	81	0	0				Good	Good	Good		1	1	0	0	BSA-Resistant([1.00][9][9])	BSA-Susceptible([0.00][0][81])
chr_7	22537670	S	44540	T	c	31	34	0	'10/10	10	10	1	10	31	34	'0/60	0	60	0	0				Good	Good	Good		1	1	0	0	BSA-Resistant([1.00][10][10])	BSA-Susceptible([0.00][0][60])
chr_7	22573788	S	44547	A	g	31	34	0	'4/4	4	4	1	4	31	34	'0/56	0	56	0	0				Good	Good	Good		1	1	0	0	BSA-Resistant([1.00][4][4])	BSA-Susceptible([0.00][0][56])
chr_7	10324655	S	46843	G	c	29	34	0	'33/34	33	34	0.970588	33	29	34	'0/14	0	14	0	0				Good	Good	Good		1	1	0	0	BSA-Resistant([0.97][33][34])	BSA-Susceptible([0.00][0][14])
chr_7	22570165	S	119017	G	a	33	34	0	'4/4	4	4	1	4	33	34	'0/93	0	93	0	0				Good	Good	Good		1	1	0	0	BSA-Resistant([1.00][4][4])	BSA-Susceptible([0.00][0][93])
chr_7	16970929	S	130815	A	t	32	33	0	'0/3	0	3	0	0			'3/3	3	3	1	3	32	33		Good	Good	Good		1	1	0	0	BSA-Susceptible([1.00][3][3])	BSA-Resistant([0.00][0][3])
chr_7	17109952	S	130819	T	g	30	33	0	'0/3	0	3	0	0			'3/3	3	3	1	3	30	33		Good	Good	Good		1	1	0	0	BSA-Susceptible([1.00][3][3])	BSA-Resistant([0.00][0][3])
chr_7	16833578	S	130820	C	a	31	33	0	'0/3	0	3	0	0			'3/3	3	3	1	3	31	33		Good	Good	Good		1	1	0	0	BSA-Susceptible([1.00][3][3])	BSA-Resistant([0.00][0][3])
chr_7	22879219	S	142715	T	c	33	33	0	'3/3	3	3	1	3	33	33	'0/26	0	26	0	0				Good	Good	Good		1	1	0	0	BSA-Resistant([1.00][3][3])	BSA-Susceptible([0.00][0][26])
chr_7	22480288	S	161535	C	t	31	33	0	'7/7	7	7	1	7	31	33	'0/6	0	6	0	0				Good	Good	Good		1	1	0	0	BSA-Resistant([1.00][7][7])	BSA-Susceptible([0.00][0][6])
chr_7	22464674	S	172941	G	a	30	33	0	'3/3	3	3	1	3	30	33	'0/4	0	4	0	0				Good	Good	Good		1	1	0	0	BSA-Resistant([1.00][3][3])	BSA-Susceptible([0.00][0][4])
chr_7	10231589	S	173064	T	c	32	34	0	'0/4	0	4	0	0			'8/8	8	8	1	8	32	34		Good	Good	Good		1	1	0	0	BSA-Susceptible([1.00][8][8])	BSA-Resistant([0.00][0][4])
chr_7	22505626	S	178959	A	g	32	33	0	'3/3	3	3	1	3	32	33	'0/8	0	8	0	0				Good	Good	Good		1	1	0	0	BSA-Resistant([1.00][3][3])	BSA-Susceptible([0.00][0][8])
chr_7	1464119	S	303635	A	g	25	33	0	'7/7	7	7	1	7	25	33	'0/27	0	27	0	0				Good	Good	Good		1	1	0	0	BSA-Resistant([1.00][7][7])	BSA-Susceptible([0.00][0][27])
chr_7	787000	S	467596	A	g	31	34	0	'20/20	20	20	1	20	31	34	'1/37	1	37	0.027027	1	28	28		Good	Good	Good		1	1	0	0	BSA-Resistant([1.00][20][20])	BSA-Susceptible([0.03][1][37])
chr_7	10597525	S	498225	G	a	29	32	0	'5/5	5	5	1	5	29	32	'0/31	0	31	0	0				Good	Good	Good		1	1	0	0	BSA-Resistant([1.00][5][5])	BSA-Susceptible([0.00][0][31])
chr_7	22909266	S	498226	A	c	30	33	0	'5/5	5	5	1	5	30	33	'0/31	0	31	0	0				Good	Good	Good		1	1	0	0	BSA-Resistant([1.00][5][5])	BSA-Susceptible([0.00][0][31])
chr_7	22724992	S	524970	T	c	31	34	0	'5/5	5	5	1	5	31	34	'0/8	0	8	0	0				Good	Good	Good		1	1	0	0	BSA-Resistant([1.00][5][5])	BSA-Susceptible([0.00][0][8])
chr_7	1367224	S	542745	C	t	32	34	0	'22/23	22	23	0.956522	22	32	34	'1/60	1	60	0.0166667	1	32	32		Good	Good	Good		1	1	0	0	BSA-Resistant([0.96][22][23])	BSA-Susceptible([0.02][1][60])
chr_7	1482673	S	554871	G	c	32	33	0	'7/7	7	7	1	7	32	33	'0/28	0	28	0	0				Good	Good	Good		1	1	0	0	BSA-Resistant([1.00][7][7])	BSA-Susceptible([0.00][0][28])
chr_7	1567809	S	565061	G	a	28	34	0	'22/22	22	22	1	22	28	34	'1/45	1	45	0.0222222	1	2	2		Good	Good	Good		1	1	0	0	BSA-Resistant([1.00][22][22])	BSA-Susceptible([0.02][1][45])
chr_7	22812115	S	583228	A	g	30	33	0	'3/3	3	3	1	3	30	33	'0/29	0	29	0	0				Good	Good	Good		1	1	0	0	BSA-Resistant([1.00][3][3])	BSA-Susceptible([0.00][0][29])
chr_7	10453267	S	631482	C	t	27	34	0	'7/7	7	7	1	7	27	34	'0/23	0	23	0	0				Good	Good	Good		1	1	0	0	BSA-Resistant([1.00][7][7])	BSA-Susceptible([0.00][0][23])
chr_7	16820757	S	702514	G	a	33	34	0	'0/3	0	3	0	0			'5/5	5	5	1	5	33	34		Good	Good	Good		1	1	0	0	BSA-Susceptible([1.00][5][5])	BSA-Resistant([0.00][0][3])
chr_7	22732946	S	702677	G	a	33	33	0	'3/3	3	3	1	3	33	33	'0/6	0	6	0	0				Good	Good	Good		1	1	0	0	BSA-Resistant([1.00][3][3])	BSA-Susceptible([0.00][0][6])
chr_7	16768106	S	702689	A	g	30	33	0	'0/4	0	4	0	0			'6/6	6	6	1	6	30	33		Good	Good	Good		1	1	0	0	BSA-Susceptible([1.00][6][6])	BSA-Resistant([0.00][0][4])
chr_7	22835312	S	707763	C	t	32	34	0	'3/3	3	3	1	3	32	34	'0/11	0	11	0	0				Good	Good	Good		1	1	0	0	BSA-Resistant([1.00][3][3])	BSA-Susceptible([0.00][0][11])
chr_7	10591003	S	770990	C	t	30	32	0	'0/23	0	23	0	0			'3/3	3	3	1	3	30	32		Good	Good	Good		1	1	0	0	BSA-Susceptible([1.00][3][3])	BSA-Resistant([0.00][0][23])
chr_7	22485515	S	794995	G	a	32	33	0	'3/3	3	3	1	3	32	33	'0/15	0	15	0	0				Good	Good	Good		1	1	0	0	BSA-Resistant([1.00][3][3])	BSA-Susceptible([0.00][0][15])
chr_7	22485278	S	794999	G	a	33	34	0	'5/5	5	5	1	5	33	34	'0/15	0	15	0	0				Good	Good	Good		1	1	0	0	BSA-Resistant([1.00][5][5])	BSA-Susceptible([0.00][0][15])
chr_7	22563706	S	802194	C	t	33	33	0	'3/3	3	3	1	3	33	33	'0/17	0	17	0	0				Good	Good	Good		1	1	0	0	BSA-Resistant([1.00][3][3])	BSA-Susceptible([0.00][0][17])
chr_7	16823933	S	807591	T	a	31	34	0	'0/4	0	4	0	0			'5/5	5	5	1	5	31	34		Good	Good	Good		1	1	0	0	BSA-Susceptible([1.00][5][5])	BSA-Resistant([0.00][0][4])
chr_7	853811	S	926738	A	g	29	34	0	'23/24	23	24	0.958333	23	29	34	'0/24	0	24	0	0				Good	Good	Good		1	1	0	0	BSA-Resistant([0.96][23][24])	BSA-Susceptible([0.00][0][24])
chr_7	17005958	S	1089924	T	c	31	33	0	'0/4	0	4	0	0			'3/3	3	3	1	3	31	33		Good	Good	Good		1	1	0	0	BSA-Susceptible([1.00][3][3])	BSA-Resistant([0.00][0][4])
chr_7	16830137	S	1260945	A	g	33	34	0	'0/11	0	11	0	0			'3/3	3	3	1	3	33	34		Good	Good	Good		1	1	0	0	BSA-Susceptible([1.00][3][3])	BSA-Resistant([0.00][0][11])
chr_7	16793630	S	1260951	G	a	29	33	0	'0/10	0	10	0	0			'3/3	3	3	1	3	29	33		Good	Good	Good		1	1	0	0	BSA-Susceptible([1.00][3][3])	BSA-Resistant([0.00][0][10])
chr_7	16917217	S	1390346	T	g	29	33	0	'0/9	0	9	0	0			'3/3	3	3	1	3	29	33		Good	Good	Good		1	1	0	0	BSA-Susceptible([1.00][3][3])	BSA-Resistant([0.00][0][9])
chr_7	17073233	S	1390347	A	t	32	34	0	'0/8	0	8	0	0			'3/3	3	3	1	3	32	34		Good	Good	Good		1	1	0	0	BSA-Susceptible([1.00][3][3])	BSA-Resistant([0.00][0][8])
chr_7	16917067	S	1390350	T	g	33	34	0	'0/6	0	6	0	0			'3/3	3	3	1	3	33	34		Good	Good	Good		1	1	0	0	BSA-Susceptible([1.00][3][3])	BSA-Resistant([0.00][0][6])
chr_7	16876496	S	1390351	A	c	33	33	0	'0/6	0	6	0	0			'3/3	3	3	1	3	33	33		Good	Good	Good		1	1	0	0	BSA-Susceptible([1.00][3][3])	BSA-Resistant([0.00][0][6])
chr_7	16815026	S	1430989	A	t	31	32	0	'0/13	0	13	0	0			'3/3	3	3	1	3	31	32		Good	Good	Good		1	1	0	0	BSA-Susceptible([1.00][3][3])	BSA-Resistant([0.00][0][13])
chr_7	17001032	S	1430992	G	c	32	33	0	'0/13	0	13	0	0			'3/3	3	3	1	3	32	33		Good	Good	Good		1	1	0	0	BSA-Susceptible([1.00][3][3])	BSA-Resistant([0.00][0][13])
chr_7	16748434	S	1825468	T	a	32	33	0	'0/4	0	4	0	0			'5/5	5	5	1	5	32	33		Good	Good	Good		1	1	0	0	BSA-Susceptible([1.00][5][5])	BSA-Resistant([0.00][0][4])
chr_7	10223735	S	1828455	T	a	32	33	0	'0/7	0	7	0	0			'6/6	6	6	1	6	32	33		Good	Good	Good		1	1	0	0	BSA-Susceptible([1.00][6][6])	BSA-Resistant([0.00][0][7])
chr_7	16881293	S	1828456	A	g	30	33	0	'0/7	0	7	0	0			'6/6	6	6	1	6	30	33		Good	Good	Good		1	1	0	0	BSA-Susceptible([1.00][6][6])	BSA-Resistant([0.00][0][7])
chr_7	17021878	S	1828457	A	t	25	32	0	'0/7	0	7	0	0			'6/6	6	6	1	6	25	32		Good	Good	Good		1	1	0	0	BSA-Susceptible([1.00][6][6])	BSA-Resistant([0.00][0][7])
chr_7	16808859	S	1828458	C	a	30	33	0	'0/7	0	7	0	0			'6/6	6	6	1	6	30	33		Good	Good	Good		1	1	0	0	BSA-Susceptible([1.00][6][6])	BSA-Resistant([0.00][0][7])
chr_7	16867388	S	1835292	T	a	28	30	0	'0/39	0	39	0	0			'3/3	3	3	1	3	28	30		Good	Good	Good		1	1	0	0	BSA-Susceptible([1.00][3][3])	BSA-Resistant([0.00][0][39])
chr_7	1051951	S	2085430	G	a	28	33	0	'3/3	3	3	1	3	28	33	'0/15	0	15	0	0				Good	Good	Good		1	1	0	0	BSA-Resistant([1.00][3][3])	BSA-Susceptible([0.00][0][15])
chr_7	22849979	S	2088856	A	c	30	33	0	'4/4	4	4	1	4	30	33	'0/33	0	33	0	0				Good	Good	Good		1	1	0	0	BSA-Resistant([1.00][4][4])	BSA-Susceptible([0.00][0][33])
chr_7	920492	S	2301958	A	g	29	34	0	'22/23	22	23	0.956522	22	29	34	'0/38	0	38	0	0				Good	Good	Good		1	1	0	0	BSA-Resistant([0.96][22][23])	BSA-Susceptible([0.00][0][38])
chr_7	1512117	S	2312584	C	a	32	34	0	'0/12	0	12	0	0			'6/6	6	6	1	6	32	34		Good	Good	Good		1	1	0	0	BSA-Susceptible([1.00][6][6])	BSA-Resistant([0.00][0][12])
chr_7	16817120	S	2321835	G	a	32	34	0	'0/11	0	11	0	0			'8/8	8	8	1	8	32	34		Good	Good	Good		1	1	0	0	BSA-Susceptible([1.00][8][8])	BSA-Resistant([0.00][0][11])
chr_7	789452	S	2398037	A	c	30	33	0	'6/6	6	6	1	6	30	33	'0/13	0	13	0	0				Good	Good	Good		1	1	0	0	BSA-Resistant([1.00][6][6])	BSA-Susceptible([0.00][0][13])
chr_7	16851643	S	2449105	G	a	32	33	0	'0/8	0	8	0	0			'3/3	3	3	1	3	32	33		Good	Good	Good		1	1	0	0	BSA-Susceptible([1.00][3][3])	BSA-Resistant([0.00][0][8])
chr_7	16851676	S	2449107	G	a	30	33	0	'0/10	0	10	0	0			'6/6	6	6	1	6	30	33		Good	Good	Good		1	1	0	0	BSA-Susceptible([1.00][6][6])	BSA-Resistant([0.00][0][10])
chr_7	16981938	S	2471919	T	g	32	34	0	'0/14	0	14	0	0			'7/7	7	7	1	7	32	34		Good	Good	Good		1	1	0	0	BSA-Susceptible([1.00][7][7])	BSA-Resistant([0.00][0][14])
chr_7	16820734	S	2471921	A	t	32	33	0	'0/15	0	15	0	0			'7/7	7	7	1	7	32	33		Good	Good	Good		1	1	0	0	BSA-Susceptible([1.00][7][7])	BSA-Resistant([0.00][0][15])
chr_7	16809488	S	2521280	T	c	31	33	0	'0/21	0	21	0	0			'4/4	4	4	1	4	31	33		Good	Good	Good		1	1	0	0	BSA-Susceptible([1.00][4][4])	BSA-Resistant([0.00][0][21])
chr_7	16834063	S	2521454	G	a	29	32	0	'0/4	0	4	0	0			'6/6	6	6	1	6	29	32		Good	Good	Good		1	1	0	0	BSA-Susceptible([1.00][6][6])	BSA-Resistant([0.00][0][4])
chr_7	16823263	S	2531695	A	g	31	33	0	'1/38	1	38	0.0263158	1	27	27	'9/9	9	9	1	9	31	33		Good	Good	Good		1	1	0	0	BSA-Susceptible([1.00][9][9])	BSA-Resistant([0.03][1][38])
chr_7	16883162	S	2533373	G	a	28	33	0	'0/5	0	5	0	0			'4/4	4	4	1	4	28	33		Good	Good	Good		1	1	0	0	BSA-Susceptible([1.00][4][4])	BSA-Resistant([0.00][0][5])
chr_7	16887496	S	2551251	C	t	33	34	0	'0/5	0	5	0	0			'3/3	3	3	1	3	33	34		Good	Good	Good		1	1	0	0	BSA-Susceptible([1.00][3][3])	BSA-Resistant([0.00][0][5])
chr_7	17021694	S	2551378	G	c	33	34	0	'0/14	0	14	0	0			'6/6	6	6	1	6	33	34		Good	Good	Good		1	1	0	0	BSA-Susceptible([1.00][6][6])	BSA-Resistant([0.00][0][14])
chr_7	16985162	S	2551379	T	g	33	34	0	'0/15	0	15	0	0			'6/6	6	6	1	6	33	34		Good	Good	Good		1	1	0	0	BSA-Susceptible([1.00][6][6])	BSA-Resistant([0.00][0][15])
chr_7	22918100	S	2566249	C	t	33	33	0	'3/3	3	3	1	3	33	33	'0/10	0	10	0	0				Good	Good	Good		1	1	0	0	BSA-Resistant([1.00][3][3])	BSA-Susceptible([0.00][0][10])
chr_7	22918092	S	2566250	G	t	32	33	0	'3/3	3	3	1	3	32	33	'0/10	0	10	0	0				Good	Good	Good		1	1	0	0	BSA-Resistant([1.00][3][3])	BSA-Susceptible([0.00][0][10])
chr_7	22757101	S	2566251	G	a	32	33	0	'3/3	3	3	1	3	32	33	'0/11	0	11	0	0				Good	Good	Good		1	1	0	0	BSA-Resistant([1.00][3][3])	BSA-Susceptible([0.00][0][11])
chr_7	1134560	S	2609290	G	a	33	34	0	'0/9	0	9	0	0			'7/7	7	7	1	7	33	34		Good	Good	Good		1	1	0	0	BSA-Susceptible([1.00][7][7])	BSA-Resistant([0.00][0][9])
chr_7	736785	S	2616566	C	t	21	31	0	'0/5	0	5	0	0			'3/3	3	3	1	3	21	31		Good	Good	Good		1	1	0	0	BSA-Susceptible([1.00][3][3])	BSA-Resistant([0.00][0][5])
chr_7	17011876	S	2618290	A	g	31	33	0	'0/10	0	10	0	0			'8/8	8	8	1	8	31	33		Good	Good	Good		1	1	0	0	BSA-Susceptible([1.00][8][8])	BSA-Resistant([0.00][0][10])
chr_7	16994513	S	2624406	T	c	28	33	0	'0/12	0	12	0	0			'6/6	6	6	1	6	28	33		Good	Good	Good		1	1	0	0	BSA-Susceptible([1.00][6][6])	BSA-Resistant([0.00][0][12])
chr_7	17003935	S	2625372	T	a	30	34	0	'0/5	0	5	0	0			'12/12	12	12	1	12	30	34		Good	Good	Good		1	1	0	0	BSA-Susceptible([1.00][12][12])	BSA-Resistant([0.00][0][5])
chr_7	16992026	S	2626359	G	a	33	34	0	'0/5	0	5	0	0			'3/3	3	3	1	3	33	34		Good	Good	Good		1	1	0	0	BSA-Susceptible([1.00][3][3])	BSA-Resistant([0.00][0][5])
chr_7	22890345	S	2627071	C	t	31	33	0	'4/4	4	4	1	4	31	33	'0/11	0	11	0	0				Good	Good	Good		1	1	0	0	BSA-Resistant([1.00][4][4])	BSA-Susceptible([0.00][0][11])
chr_7	16871523	S	2627330	T	c	32	34	0	'0/4	0	4	0	0			'17/17	17	17	1	17	32	34		Good	Good	Good		1	1	0	0	BSA-Susceptible([1.00][17][17])	BSA-Resistant([0.00][0][4])
chr_7	17102291	S	2629495	G	t	32	33	0	'0/11	0	11	0	0			'3/3	3	3	1	3	32	33		Good	Good	Good		1	1	0	0	BSA-Susceptible([1.00][3][3])	BSA-Resistant([0.00][0][11])
chr_7	16868901	S	2629496	G	a	33	34	0	'0/11	0	11	0	0			'3/3	3	3	1	3	33	34		Good	Good	Good		1	1	0	0	BSA-Susceptible([1.00][3][3])	BSA-Resistant([0.00][0][11])
chr_7	16748530	S	2629497	A	g	32	33	0	'0/11	0	11	0	0			'3/3	3	3	1	3	32	33		Good	Good	Good		1	1	0	0	BSA-Susceptible([1.00][3][3])	BSA-Resistant([0.00][0][11])
chr_7	16868958	S	2629498	G	a	32	33	0	'0/11	0	11	0	0			'3/3	3	3	1	3	32	33		Good	Good	Good		1	1	0	0	BSA-Susceptible([1.00][3][3])	BSA-Resistant([0.00][0][11])
chr_7	17097024	S	2630082	C	t	29	32	0	'0/10	0	10	0	0			'4/4	4	4	1	4	29	32		Good	Good	Good		1	1	0	0	BSA-Susceptible([1.00][4][4])	BSA-Resistant([0.00][0][10])
chr_7	17044319	S	2638448	A	g	33	33	0	'0/5	0	5	0	0			'4/4	4	4	1	4	33	33		Good	Good	Good		1	1	0	0	BSA-Susceptible([1.00][4][4])	BSA-Resistant([0.00][0][5])
chr_7	17026070	S	2639725	C	t	33	34	0	'0/8	0	8	0	0			'7/7	7	7	1	7	33	34		Good	Good	Good		1	1	0	0	BSA-Susceptible([1.00][7][7])	BSA-Resistant([0.00][0][8])
chr_7	17102395	S	2641637	A	g	33	33	0	'0/5	0	5	0	0			'5/5	5	5	1	5	33	33		Good	Good	Good		1	1	0	0	BSA-Susceptible([1.00][5][5])	BSA-Resistant([0.00][0][5])
chr_7	16827731	S	2641638	C	a	31	33	0	'0/5	0	5	0	0			'5/5	5	5	1	5	31	33		Good	Good	Good		1	1	0	0	BSA-Susceptible([1.00][5][5])	BSA-Resistant([0.00][0][5])
chr_7	17092559	S	2642742	A	g	33	34	0	'0/14	0	14	0	0			'4/4	4	4	1	4	33	34		Good	Good	Good		1	1	0	0	BSA-Susceptible([1.00][4][4])	BSA-Resistant([0.00][0][14])
chr_7	16955552	S	2649279	T	c	23	30	0	'0/14	0	14	0	0			'5/5	5	5	1	5	23	30		Good	Good	Good		1	1	0	0	BSA-Susceptible([1.00][5][5])	BSA-Resistant([0.00][0][14])
chr_7	16874620	S	2655151	C	t	32	33	0	'0/4	0	4	0	0			'6/6	6	6	1	6	32	33		Good	Good	Good		1	1	0	0	BSA-Susceptible([1.00][6][6])	BSA-Resistant([0.00][0][4])
chr_7	16775953	S	2662585	G	c	32	33	0	'0/4	0	4	0	0			'5/5	5	5	1	5	32	33		Good	Good	Good		1	1	0	0	BSA-Susceptible([1.00][5][5])	BSA-Resistant([0.00][0][4])
chr_7	16971716	S	2662586	C	t	32	34	0	'0/3	0	3	0	0			'5/5	5	5	1	5	32	34		Good	Good	Good		1	1	0	0	BSA-Susceptible([1.00][5][5])	BSA-Resistant([0.00][0][3])
chr_7	16799501	S	2662587	T	a	33	33	0	'0/3	0	3	0	0			'5/5	5	5	1	5	33	33		Good	Good	Good		1	1	0	0	BSA-Susceptible([1.00][5][5])	BSA-Resistant([0.00][0][3])
chr_7	16931555	S	2662588	T	g	32	33	0	'0/3	0	3	0	0			'5/5	5	5	1	5	32	33		Good	Good	Good		1	1	0	0	BSA-Susceptible([1.00][5][5])	BSA-Resistant([0.00][0][3])
chr_2	20313924	S	52328	C	a	29	33	0	'0/7	0	7	0	0			'3/3	3	3	1	3	29	33		Good	Good	Good		1	1	0	0	BSA-Susceptible([1.00][3][3])	BSA-Resistant([0.00][0][7])
chr_2	6388822	S	52329	T	a	29	33	0	'0/7	0	7	0	0			'4/4	4	4	1	4	29	33		Good	Good	Good		1	1	0	0	BSA-Susceptible([1.00][4][4])	BSA-Resistant([0.00][0][7])
chr_2	20344859	S	52330	A	c	31	33	0	'0/7	0	7	0	0			'4/4	4	4	1	4	31	33		Good	Good	Good		1	1	0	0	BSA-Susceptible([1.00][4][4])	BSA-Resistant([0.00][0][7])
chr_2	6969456	S	100335	G	a	27	34	0	'2/42	2	42	0.047619	2	17	33	'66/66	66	66	1	66	27	34		Good	Good	Good		1	1	0	0	BSA-Susceptible([1.00][66][66])	BSA-Resistant([0.05][2][42])
chr_2	7280159	S	104753	T	a	26	33	0	'1/27	1	27	0.037037	1	25	25	'5/5	5	5	1	5	26	33		Good	Good	Good		1	1	0	0	BSA-Susceptible([1.00][5][5])	BSA-Resistant([0.04][1][27])
chr_2	20055543	S	113838	C	t	30	33	0	'1/34	1	34	0.0294118	1	16	16	'7/7	7	7	1	7	30	33		Good	Good	Good		1	1	0	0	BSA-Susceptible([1.00][7][7])	BSA-Resistant([0.03][1][34])
chr_2	20081276	S	119494	A	g	29	33	0	'0/13	0	13	0	0			'4/4	4	4	1	4	29	33		Good	Good	Good		1	1	0	0	BSA-Susceptible([1.00][4][4])	BSA-Resistant([0.00][0][13])
chr_2	20030740	S	170151	C	g	32	33	0	'0/24	0	24	0	0			'3/3	3	3	1	3	32	33		Good	Good	Good		1	1	0	0	BSA-Susceptible([1.00][3][3])	BSA-Resistant([0.00][0][24])
chr_2	19970726	S	171291	G	a	33	34	0	'0/19	0	19	0	0			'5/5	5	5	1	5	33	34		Good	Good	Good		1	1	0	0	BSA-Susceptible([1.00][5][5])	BSA-Resistant([0.00][0][19])
chr_2	6347267	S	184271	C	t	31	34	0	'1/49	1	49	0.0204082	1	33	33	'36/36	36	36	1	36	31	34		Good	Good	Good		1	1	0	0	BSA-Susceptible([1.00][36][36])	BSA-Resistant([0.02][1][49])
chr_2	6722905	S	187477	C	g	32	34	0	'1/32	1	32	0.03125	1	30	30	'21/21	21	21	1	21	32	34		Good	Good	Good		1	1	0	0	BSA-Susceptible([1.00][21][21])	BSA-Resistant([0.03][1][32])
chr_2	20277107	S	256817	G	a	32	34	0	'0/7	0	7	0	0			'9/9	9	9	1	9	32	34		Good	Good	Good		1	1	0	0	BSA-Susceptible([1.00][9][9])	BSA-Resistant([0.00][0][7])
chr_2	28647698	S	258183	T	c	26	32	0	'4/4	4	4	1	4	26	32	'0/7	0	7	0	0				Good	Good	Good		1	1	0	0	BSA-Resistant([1.00][4][4])	BSA-Susceptible([0.00][0][7])
chr_2	14767913	S	288740	A	g	26	33	0	'0/30	0	30	0	0			'7/7	7	7	1	7	26	33		Good	Good	Good		1	1	0	0	BSA-Susceptible([1.00][7][7])	BSA-Resistant([0.00][0][30])
chr_2	20152249	S	301399	A	g	32	34	0	'1/33	1	33	0.030303	1	33	33	'29/30	29	30	0.966667	29	32	34		Good	Good	Good		1	1	0	0	BSA-Susceptible([0.97][29][30])	BSA-Resistant([0.03][1][33])
chr_2	6612451	S	314615	A	g	32	34	0	'2/44	2	44	0.0454545	2	30	31	'73/76	73	76	0.960526	73	32	34		Good	Good	Good		1	1	0	0	BSA-Susceptible([0.96][73][76])	BSA-Resistant([0.05][2][44])
chr_2	6945318	S	327399	C	a	31	34	0	'0/19	0	19	0	0			'43/45	43	45	0.955556	43	31	34		Good	Good	Good		1	1	0	0	BSA-Susceptible([0.96][43][45])	BSA-Resistant([0.00][0][19])
chr_2	20102338	S	329210	C	g	31	34	0	'1/20	1	20	0.05	1	31	31	'12/12	12	12	1	12	31	34		Good	Good	Good		1	1	0	0	BSA-Susceptible([1.00][12][12])	BSA-Resistant([0.05][1][20])
chr_2	20336030	S	329211	G	a	32	33	0	'1/20	1	20	0.05	1	33	33	'14/14	14	14	1	14	32	33		Good	Good	Good		1	1	0	0	BSA-Susceptible([1.00][14][14])	BSA-Resistant([0.05][1][20])
chr_2	20340085	S	362519	T	c	32	33	0	'0/31	0	31	0	0			'4/4	4	4	1	4	32	33		Good	Good	Good		1	1	0	0	BSA-Susceptible([1.00][4][4])	BSA-Resistant([0.00][0][31])
chr_2	7119656	S	367254	G	a	29	32	0	'0/12	0	12	0	0			'3/3	3	3	1	3	29	32		Good	Good	Good		1	1	0	0	BSA-Susceptible([1.00][3][3])	BSA-Resistant([0.00][0][12])
chr_2	20043123	S	371390	A	g	33	34	0	'0/15	0	15	0	0			'3/3	3	3	1	3	33	34		Good	Good	Good		1	1	0	0	BSA-Susceptible([1.00][3][3])	BSA-Resistant([0.00][0][15])
chr_2	6425806	S	379235	T	c	31	34	0	'2/45	2	45	0.0444444	2	33	34	'82/85	82	85	0.964706	82	31	34		Good	Good	Good		1	1	0	0	BSA-Susceptible([0.96][82][85])	BSA-Resistant([0.04][2][45])
chr_2	20424503	S	385889	G	a	33	34	0	'1/35	1	35	0.0285714	1	33	33	'4/4	4	4	1	4	33	34		Good	Good	Good		1	1	0	0	BSA-Susceptible([1.00][4][4])	BSA-Resistant([0.03][1][35])
chr_2	20276997	S	392680	A	c	32	34	0	'1/24	1	24	0.0416667	1	33	33	'3/3	3	3	1	3	32	34		Good	Good	Good		1	1	0	0	BSA-Susceptible([1.00][3][3])	BSA-Resistant([0.04][1][24])
chr_2	20066545	S	392681	C	t	33	33	0	'1/24	1	24	0.0416667	1	33	33	'3/3	3	3	1	3	33	33		Good	Good	Good		1	1	0	0	BSA-Susceptible([1.00][3][3])	BSA-Resistant([0.04][1][24])
chr_2	6963496	S	396405	A	g	31	34	0	'1/25	1	25	0.04	1	29	29	'9/9	9	9	1	9	31	34		Good	Good	Good		1	1	0	0	BSA-Susceptible([1.00][9][9])	BSA-Resistant([0.04][1][25])
chr_2	7162582	S	396417	A	g	31	34	0	'0/29	0	29	0	0			'9/9	9	9	1	9	31	34		Good	Good	Good		1	1	0	0	BSA-Susceptible([1.00][9][9])	BSA-Resistant([0.00][0][29])
chr_2	6720421	S	413148	G	a	32	34	0	'1/31	1	31	0.0322581	1	33	33	'21/22	21	22	0.954545	21	32	34		Good	Good	Good		1	1	0	0	BSA-Susceptible([0.95][21][22])	BSA-Resistant([0.03][1][31])
chr_2	6345674	S	413478	A	c	29	34	0	'1/42	1	42	0.0238095	1	34	34	'41/41	41	41	1	41	29	34		Good	Good	Good		1	1	0	0	BSA-Susceptible([1.00][41][41])	BSA-Resistant([0.02][1][42])
chr_2	6939758	S	413481	T	c	29	34	0	'1/45	1	45	0.0222222	1	33	33	'34/35	34	35	0.971429	34	29	34		Good	Good	Good		1	1	0	0	BSA-Susceptible([0.97][34][35])	BSA-Resistant([0.02][1][45])
chr_2	6627285	S	413841	T	a	30	34	0	'0/28	0	28	0	0			'19/19	19	19	1	19	30	34		Good	Good	Good		1	1	0	0	BSA-Susceptible([1.00][19][19])	BSA-Resistant([0.00][0][28])
chr_2	6918892	S	420938	A	c	31	34	0	'1/40	1	40	0.025	1	18	18	'44/46	44	46	0.956522	44	31	34		Good	Good	Good		1	1	0	0	BSA-Susceptible([0.96][44][46])	BSA-Resistant([0.03][1][40])
chr_2	20445073	S	431443	G	a	33	34	0	'0/31	0	31	0	0			'4/4	4	4	1	4	33	34		Good	Good	Good		1	1	0	0	BSA-Susceptible([1.00][4][4])	BSA-Resistant([0.00][0][31])
chr_2	6609730	S	445372	C	t	24	33	0	'1/21	1	21	0.047619	1	24	24	'30/30	30	30	1	30	24	33		Good	Good	Good		1	1	0	0	BSA-Susceptible([1.00][30][30])	BSA-Resistant([0.05][1][21])
chr_2	7228053	S	445621	C	a	28	34	0	'1/23	1	23	0.0434783	1	33	33	'63/65	63	65	0.969231	63	28	34		Good	Good	Good		1	1	0	0	BSA-Susceptible([0.97][63][65])	BSA-Resistant([0.04][1][23])
chr_2	6887669	S	445947	C	t	32	34	0	'0/30	0	30	0	0			'32/33	32	33	0.969697	32	32	34		Good	Good	Good		1	1	0	0	BSA-Susceptible([0.97][32][33])	BSA-Resistant([0.00][0][30])
chr_2	6745609	S	446017	A	g	28	33	0	'0/25	0	25	0	0			'29/29	29	29	1	29	28	33		Good	Good	Good		1	1	0	0	BSA-Susceptible([1.00][29][29])	BSA-Resistant([0.00][0][25])
chr_2	20478250	S	446217	C	t	27	33	0	'0/22	0	22	0	0			'12/12	12	12	1	12	27	33		Good	Good	Good		1	1	0	0	BSA-Susceptible([1.00][12][12])	BSA-Resistant([0.00][0][22])
chr_2	20277523	S	446223	G	a	32	34	0	'0/25	0	25	0	0			'17/17	17	17	1	17	32	34		Good	Good	Good		1	1	0	0	BSA-Susceptible([1.00][17][17])	BSA-Resistant([0.00][0][25])
chr_2	6428581	S	446364	G	a	32	34	0	'1/25	1	25	0.04	1	33	33	'11/11	11	11	1	11	32	34		Good	Good	Good		1	1	0	0	BSA-Susceptible([1.00][11][11])	BSA-Resistant([0.04][1][25])
chr_2	6644406	S	446586	G	a	31	34	0	'0/14	0	14	0	0			'44/46	44	46	0.956522	44	31	34		Good	Good	Good		1	1	0	0	BSA-Susceptible([0.96][44][46])	BSA-Resistant([0.00][0][14])
chr_2	6768626	S	447687	C	g	25	34	0	'0/42	0	42	0	0			'10/10	10	10	1	10	25	34		Good	Good	Good		1	1	0	0	BSA-Susceptible([1.00][10][10])	BSA-Resistant([0.00][0][42])
chr_2	6996321	S	452040	C	t	31	34	0	'0/22	0	22	0	0			'35/36	35	36	0.972222	35	31	34		Good	Good	Good		1	1	0	0	BSA-Susceptible([0.97][35][36])	BSA-Resistant([0.00][0][22])
chr_2	20345516	S	454050	C	t	32	34	0	'1/31	1	31	0.0322581	1	31	31	'20/21	20	21	0.952381	20	32	34		Good	Good	Good		1	1	0	0	BSA-Susceptible([0.95][20][21])	BSA-Resistant([0.03][1][31])
chr_2	6430189	S	458376	C	t	31	34	0	'2/50	2	50	0.04	2	33	33	'22/22	22	22	1	22	31	34		Good	Good	Good		1	1	0	0	BSA-Susceptible([1.00][22][22])	BSA-Resistant([0.04][2][50])
chr_2	6660381	S	458457	C	t	31	33	0	'0/38	0	38	0	0			'6/6	6	6	1	6	31	33		Good	Good	Good		1	1	0	0	BSA-Susceptible([1.00][6][6])	BSA-Resistant([0.00][0][38])
chr_2	6760390	S	458469	G	a	32	34	0	'0/38	0	38	0	0			'19/19	19	19	1	19	32	34		Good	Good	Good		1	1	0	0	BSA-Susceptible([1.00][19][19])	BSA-Resistant([0.00][0][38])
chr_2	6565826	S	458472	G	a	32	34	0	'0/47	0	47	0	0			'22/22	22	22	1	22	32	34		Good	Good	Good		1	1	0	0	BSA-Susceptible([1.00][22][22])	BSA-Resistant([0.00][0][47])
chr_2	6970789	S	459694	T	c	30	34	0	'2/40	2	40	0.05	2	4	7	'67/67	67	67	1	67	30	34		Good	Good	Good		1	1	0	0	BSA-Susceptible([1.00][67][67])	BSA-Resistant([0.05][2][40])
chr_2	19992199	S	460509	T	c	31	34	0	'2/49	2	49	0.0408163	2	21	23	'30/31	30	31	0.967742	30	31	34		Good	Good	Good		1	1	0	0	BSA-Susceptible([0.97][30][31])	BSA-Resistant([0.04][2][49])
chr_2	6738274	S	468946	T	c	24	34	0	'0/31	0	31	0	0			'22/23	22	23	0.956522	22	24	34		Good	Good	Good		1	1	0	0	BSA-Susceptible([0.96][22][23])	BSA-Resistant([0.00][0][31])
chr_2	20062962	S	472309	G	t	24	31	0	'0/18	0	18	0	0			'6/6	6	6	1	6	24	31		Good	Good	Good		1	1	0	0	BSA-Susceptible([1.00][6][6])	BSA-Resistant([0.00][0][18])
chr_2	6709420	S	473733	A	g	30	33	0	'2/45	2	45	0.0444444	2	24	28	'21/22	21	22	0.954545	21	30	33		Good	Good	Good		1	1	0	0	BSA-Susceptible([0.95][21][22])	BSA-Resistant([0.04][2][45])
chr_2	6519701	S	473875	G	a	28	34	0	'0/12	0	12	0	0			'31/32	31	32	0.96875	31	28	34		Good	Good	Good		1	1	0	0	BSA-Susceptible([0.97][31][32])	BSA-Resistant([0.00][0][12])
chr_2	6543182	S	479568	A	g	31	34	0	'1/53	1	53	0.0188679	1	34	34	'18/18	18	18	1	18	31	34		Good	Good	Good		1	1	0	0	BSA-Susceptible([1.00][18][18])	BSA-Resistant([0.02][1][53])
chr_2	7096881	S	480145	T	c	32	34	0	'2/44	2	44	0.0454545	2	20	34	'48/50	48	50	0.96	48	32	34		Good	Good	Good		1	1	0	0	BSA-Susceptible([0.96][48][50])	BSA-Resistant([0.05][2][44])
chr_2	7258623	S	484710	C	t	33	34	0	'1/43	1	43	0.0232558	1	33	33	'22/22	22	22	1	22	33	34		Good	Good	Good		1	1	0	0	BSA-Susceptible([1.00][22][22])	BSA-Resistant([0.02][1][43])
chr_2	7014516	S	484892	G	a	32	34	0	'0/46	0	46	0	0			'27/28	27	28	0.964286	27	32	34		Good	Good	Good		1	1	0	0	BSA-Susceptible([0.96][27][28])	BSA-Resistant([0.00][0][46])
chr_2	20216208	S	488939	C	t	32	33	0	'0/19	0	19	0	0			'3/3	3	3	1	3	32	33		Good	Good	Good		1	1	0	0	BSA-Susceptible([1.00][3][3])	BSA-Resistant([0.00][0][19])
chr_2	20010238	S	488941	A	g	30	33	0	'0/12	0	12	0	0			'3/3	3	3	1	3	30	33		Good	Good	Good		1	1	0	0	BSA-Susceptible([1.00][3][3])	BSA-Resistant([0.00][0][12])
chr_2	20047163	S	488942	C	a	31	33	0	'0/12	0	12	0	0			'3/3	3	3	1	3	31	33		Good	Good	Good		1	1	0	0	BSA-Susceptible([1.00][3][3])	BSA-Resistant([0.00][0][12])
chr_2	19979053	S	490874	T	c	31	33	0	'0/42	0	42	0	0			'5/5	5	5	1	5	31	33		Good	Good	Good		1	1	0	0	BSA-Susceptible([1.00][5][5])	BSA-Resistant([0.00][0][42])
chr_2	6929096	S	491587	C	a	33	34	0	'0/39	0	39	0	0			'8/8	8	8	1	8	33	34		Good	Good	Good		1	1	0	0	BSA-Susceptible([1.00][8][8])	BSA-Resistant([0.00][0][39])
chr_2	6733459	S	491590	G	a	33	34	0	'0/39	0	39	0	0			'11/11	11	11	1	11	33	34		Good	Good	Good		1	1	0	0	BSA-Susceptible([1.00][11][11])	BSA-Resistant([0.00][0][39])
chr_2	6816970	S	491712	G	a	29	34	0	'1/43	1	43	0.0232558	1	25	25	'23/23	23	23	1	23	29	34		Good	Good	Good		1	1	0	0	BSA-Susceptible([1.00][23][23])	BSA-Resistant([0.02][1][43])
chr_2	6856660	S	515669	C	t	33	33	0	'0/11	0	11	0	0			'3/3	3	3	1	3	33	33		Good	Good	Good		1	1	0	0	BSA-Susceptible([1.00][3][3])	BSA-Resistant([0.00][0][11])
chr_2	6846561	S	554038	A	g	30	34	0	'1/41	1	41	0.0243902	1	18	18	'24/24	24	24	1	24	30	34		Good	Good	Good		1	1	0	0	BSA-Susceptible([1.00][24][24])	BSA-Resistant([0.02][1][41])
chr_2	20022490	S	554653	A	g	31	33	0	'0/28	0	28	0	0			'13/13	13	13	1	13	31	33		Good	Good	Good		1	1	0	0	BSA-Susceptible([1.00][13][13])	BSA-Resistant([0.00][0][28])
chr_2	6814705	S	554656	C	t	31	34	0	'0/29	0	29	0	0			'13/13	13	13	1	13	31	34		Good	Good	Good		1	1	0	0	BSA-Susceptible([1.00][13][13])	BSA-Resistant([0.00][0][29])
chr_2	6642020	S	563980	G	c	31	33	0	'1/39	1	39	0.025641	1	32	32	'29/29	29	29	1	29	31	33		Good	Good	Good		1	1	0	0	BSA-Susceptible([1.00][29][29])	BSA-Resistant([0.03][1][39])
chr_2	6390301	S	563989	T	c	31	34	0	'1/40	1	40	0.025	1	19	19	'36/37	36	37	0.972973	36	31	34		Good	Good	Good		1	1	0	0	BSA-Susceptible([0.97][36][37])	BSA-Resistant([0.03][1][40])
chr_2	7157280	S	570000	T	c	31	34	0	'1/34	1	34	0.0294118	1	33	33	'12/12	12	12	1	12	31	34		Good	Good	Good		1	1	0	0	BSA-Susceptible([1.00][12][12])	BSA-Resistant([0.03][1][34])
chr_2	6350522	S	584508	C	t	30	34	0	'1/26	1	26	0.0384615	1	32	32	'58/61	58	61	0.95082	58	30	34		Good	Good	Good		1	1	0	0	BSA-Susceptible([0.95][58][61])	BSA-Resistant([0.04][1][26])
chr_2	6874593	S	595519	G	a	32	34	0	'0/32	0	32	0	0			'20/21	20	21	0.952381	20	32	34		Good	Good	Good		1	1	0	0	BSA-Susceptible([0.95][20][21])	BSA-Resistant([0.00][0][32])
chr_2	6595417	S	598665	C	t	27	34	0	'1/44	1	44	0.0227273	1	29	29	'19/20	19	20	0.95	19	27	34		Good	Good	Good		1	1	0	0	BSA-Susceptible([0.95][19][20])	BSA-Resistant([0.02][1][44])
chr_2	6826758	S	598667	G	a	28	34	0	'1/46	1	46	0.0217391	1	28	28	'19/20	19	20	0.95	19	28	34		Good	Good	Good		1	1	0	0	BSA-Susceptible([0.95][19][20])	BSA-Resistant([0.02][1][46])
chr_2	6357438	S	598745	C	t	28	33	0	'0/23	0	23	0	0			'11/11	11	11	1	11	28	33		Good	Good	Good		1	1	0	0	BSA-Susceptible([1.00][11][11])	BSA-Resistant([0.00][0][23])
chr_2	6551817	S	598746	G	c	29	33	0	'0/23	0	23	0	0			'11/11	11	11	1	11	29	33		Good	Good	Good		1	1	0	0	BSA-Susceptible([1.00][11][11])	BSA-Resistant([0.00][0][23])
chr_2	7247065	S	600137	T	c	30	34	0	'0/42	0	42	0	0			'4/4	4	4	1	4	30	34		Good	Good	Good		1	1	0	0	BSA-Susceptible([1.00][4][4])	BSA-Resistant([0.00][0][42])
chr_2	6727441	S	600143	G	a	28	33	0	'0/43	0	43	0	0			'5/5	5	5	1	5	28	33		Good	Good	Good		1	1	0	0	BSA-Susceptible([1.00][5][5])	BSA-Resistant([0.00][0][43])
chr_2	20380853	S	601748	A	g	31	33	0	'0/47	0	47	0	0			'8/8	8	8	1	8	31	33		Good	Good	Good		1	1	0	0	BSA-Susceptible([1.00][8][8])	BSA-Resistant([0.00][0][47])
chr_2	6631410	S	608323	A	g	27	33	0	'0/34	0	34	0	0			'4/4	4	4	1	4	27	33		Good	Good	Good		1	1	0	0	BSA-Susceptible([1.00][4][4])	BSA-Resistant([0.00][0][34])
chr_2	20096215	S	609951	A	t	33	33	0	'0/20	0	20	0	0			'4/4	4	4	1	4	33	33		Good	Good	Good		1	1	0	0	BSA-Susceptible([1.00][4][4])	BSA-Resistant([0.00][0][20])
chr_2	20006911	S	609954	C	g	33	34	0	'0/17	0	17	0	0			'4/4	4	4	1	4	33	34		Good	Good	Good		1	1	0	0	BSA-Susceptible([1.00][4][4])	BSA-Resistant([0.00][0][17])
chr_2	6688969	S	628122	G	c	30	34	0	'0/24	0	24	0	0			'44/46	44	46	0.956522	44	30	34		Good	Good	Good		1	1	0	0	BSA-Susceptible([0.96][44][46])	BSA-Resistant([0.00][0][24])
chr_2	6888446	S	628296	C	t	29	34	0	'0/31	0	31	0	0			'31/31	31	31	1	31	29	34		Good	Good	Good		1	1	0	0	BSA-Susceptible([1.00][31][31])	BSA-Resistant([0.00][0][31])
chr_2	20413252	S	669895	G	a	31	33	0	'0/6	0	6	0	0			'4/4	4	4	1	4	31	33		Good	Good	Good		1	1	0	0	BSA-Susceptible([1.00][4][4])	BSA-Resistant([0.00][0][6])
chr_2	20096561	S	670217	G	t	33	34	0	'0/22	0	22	0	0			'3/3	3	3	1	3	33	34		Good	Good	Good		1	1	0	0	BSA-Susceptible([1.00][3][3])	BSA-Resistant([0.00][0][22])
chr_2	20453582	S	671766	T	c	25	32	0	'0/17	0	17	0	0			'3/3	3	3	1	3	25	32		Good	Good	Good		1	1	0	0	BSA-Susceptible([1.00][3][3])	BSA-Resistant([0.00][0][17])
chr_2	6381287	S	677133	C	g	31	33	0	'0/30	0	30	0	0			'11/11	11	11	1	11	31	33		Good	Good	Good		1	1	0	0	BSA-Susceptible([1.00][11][11])	BSA-Resistant([0.00][0][30])
chr_2	6907431	S	704171	T	c	31	34	0	'1/45	1	45	0.0222222	1	33	33	'32/33	32	33	0.969697	32	31	34		Good	Good	Good		1	1	0	0	BSA-Susceptible([0.97][32][33])	BSA-Resistant([0.02][1][45])
chr_2	6819420	S	733970	T	a	30	33	0	'1/50	1	50	0.02	1	27	27	'18/18	18	18	1	18	30	33		Good	Good	Good		1	1	0	0	BSA-Susceptible([1.00][18][18])	BSA-Resistant([0.02][1][50])
chr_2	14247390	S	764286	T	g	31	33	0	'0/35	0	35	0	0			'5/5	5	5	1	5	31	33		Good	Good	Good		1	1	0	0	BSA-Susceptible([1.00][5][5])	BSA-Resistant([0.00][0][35])
chr_2	20428979	S	764307	C	t	29	34	0	'0/39	0	39	0	0			'11/11	11	11	1	11	29	34		Good	Good	Good		1	1	0	0	BSA-Susceptible([1.00][11][11])	BSA-Resistant([0.00][0][39])
chr_2	6787824	S	764308	A	t	31	33	0	'1/40	1	40	0.025	1	30	30	'11/11	11	11	1	11	31	33		Good	Good	Good		1	1	0	0	BSA-Susceptible([1.00][11][11])	BSA-Resistant([0.03][1][40])
chr_2	6548831	S	764309	A	c	31	33	0	'1/40	1	40	0.025	1	28	28	'12/12	12	12	1	12	31	33		Good	Good	Good		1	1	0	0	BSA-Susceptible([1.00][12][12])	BSA-Resistant([0.03][1][40])
chr_2	6476076	S	788116	C	t	32	34	0	'0/32	0	32	0	0			'32/33	32	33	0.969697	32	32	34		Good	Good	Good		1	1	0	0	BSA-Susceptible([0.97][32][33])	BSA-Resistant([0.00][0][32])
chr_2	20377558	S	809611	C	a	32	33	0	'0/9	0	9	0	0			'5/5	5	5	1	5	32	33		Good	Good	Good		1	1	0	0	BSA-Susceptible([1.00][5][5])	BSA-Resistant([0.00][0][9])
chr_2	20155891	S	817657	C	t	22	32	0	'1/21	1	21	0.047619	1	31	31	'4/4	4	4	1	4	22	32		Good	Good	Good		1	1	0	0	BSA-Susceptible([1.00][4][4])	BSA-Resistant([0.05][1][21])
chr_2	20331523	S	818387	T	g	33	33	0	'0/24	0	24	0	0			'3/3	3	3	1	3	33	33		Good	Good	Good		1	1	0	0	BSA-Susceptible([1.00][3][3])	BSA-Resistant([0.00][0][24])
chr_2	20064190	S	825922	G	a	31	34	0	'1/28	1	28	0.0357143	1	34	34	'14/14	14	14	1	14	31	34		Good	Good	Good		1	1	0	0	BSA-Susceptible([1.00][14][14])	BSA-Resistant([0.04][1][28])
chr_2	7316238	S	829640	G	a	32	34	0	'0/31	0	31	0	0			'8/8	8	8	1	8	32	34		Good	Good	Good		1	1	0	0	BSA-Susceptible([1.00][8][8])	BSA-Resistant([0.00][0][31])
chr_2	7074553	S	838546	C	t	32	34	0	'0/28	0	28	0	0			'24/24	24	24	1	24	32	34		Good	Good	Good		1	1	0	0	BSA-Susceptible([1.00][24][24])	BSA-Resistant([0.00][0][28])
chr_2	6894612	S	838665	C	g	31	34	0	'2/40	2	40	0.05	2	31	32	'10/10	10	10	1	10	31	34		Good	Good	Good		1	1	0	0	BSA-Susceptible([1.00][10][10])	BSA-Resistant([0.05][2][40])
chr_2	6721285	S	838672	G	c	31	33	0	'1/36	1	36	0.0277778	1	27	27	'6/6	6	6	1	6	31	33		Good	Good	Good		1	1	0	0	BSA-Susceptible([1.00][6][6])	BSA-Resistant([0.03][1][36])
chr_2	7300800	S	854362	G	a	31	34	0	'1/29	1	29	0.0344828	1	34	34	'40/42	40	42	0.952381	40	31	34		Good	Good	Good		1	1	0	0	BSA-Susceptible([0.95][40][42])	BSA-Resistant([0.03][1][29])
chr_2	20137616	S	855098	G	t	32	34	0	'0/32	0	32	0	0			'9/9	9	9	1	9	32	34		Good	Good	Good		1	1	0	0	BSA-Susceptible([1.00][9][9])	BSA-Resistant([0.00][0][32])
chr_2	20368785	S	855102	G	a	33	34	0	'0/35	0	35	0	0			'9/9	9	9	1	9	33	34		Good	Good	Good		1	1	0	0	BSA-Susceptible([1.00][9][9])	BSA-Resistant([0.00][0][35])
chr_2	20455737	S	867285	C	t	33	33	0	'0/10	0	10	0	0			'3/3	3	3	1	3	33	33		Good	Good	Good		1	1	0	0	BSA-Susceptible([1.00][3][3])	BSA-Resistant([0.00][0][10])
chr_2	20285364	S	869587	A	g	27	33	0	'0/6	0	6	0	0			'4/4	4	4	1	4	27	33		Good	Good	Good		1	1	0	0	BSA-Susceptible([1.00][4][4])	BSA-Resistant([0.00][0][6])
chr_2	20113124	S	869801	T	c	33	34	0	'0/9	0	9	0	0			'3/3	3	3	1	3	33	34		Good	Good	Good		1	1	0	0	BSA-Susceptible([1.00][3][3])	BSA-Resistant([0.00][0][9])
chr_2	19968682	S	875603	C	t	32	33	0	'0/39	0	39	0	0			'3/3	3	3	1	3	32	33		Good	Good	Good		1	1	0	0	BSA-Susceptible([1.00][3][3])	BSA-Resistant([0.00][0][39])
chr_2	7208250	S	921128	G	a	30	33	0	'0/16	0	16	0	0			'10/10	10	10	1	10	30	33		Good	Good	Good		1	1	0	0	BSA-Susceptible([1.00][10][10])	BSA-Resistant([0.00][0][16])
chr_2	7012515	S	921133	T	c	27	33	0	'1/22	1	22	0.0454545	1	2	2	'13/13	13	13	1	13	27	33		Good	Good	Good		1	1	0	0	BSA-Susceptible([1.00][13][13])	BSA-Resistant([0.05][1][22])
chr_2	19978187	S	964265	G	t	33	33	0	'0/15	0	15	0	0			'3/3	3	3	1	3	33	33		Good	Good	Good		1	1	0	0	BSA-Susceptible([1.00][3][3])	BSA-Resistant([0.00][0][15])
chr_2	20239620	S	964266	T	a	33	34	0	'0/15	0	15	0	0			'3/3	3	3	1	3	33	34		Good	Good	Good		1	1	0	0	BSA-Susceptible([1.00][3][3])	BSA-Resistant([0.00][0][15])
chr_2	20271352	S	964267	T	c	32	33	0	'0/15	0	15	0	0			'3/3	3	3	1	3	32	33		Good	Good	Good		1	1	0	0	BSA-Susceptible([1.00][3][3])	BSA-Resistant([0.00][0][15])
chr_2	20324062	S	966090	A	g	30	34	0	'0/8	0	8	0	0			'5/5	5	5	1	5	30	34		Good	Good	Good		1	1	0	0	BSA-Susceptible([1.00][5][5])	BSA-Resistant([0.00][0][8])
chr_2	28460156	S	967733	C	t	22	31	0	'4/4	4	4	1	4	22	31	'0/9	0	9	0	0				Good	Good	Good		1	1	0	0	BSA-Resistant([1.00][4][4])	BSA-Susceptible([0.00][0][9])
chr_2	6769459	S	1001132	A	g	32	33	0	'1/36	1	36	0.0277778	1	31	31	'8/8	8	8	1	8	32	33		Good	Good	Good		1	1	0	0	BSA-Susceptible([1.00][8][8])	BSA-Resistant([0.03][1][36])
chr_2	6916789	S	1002621	G	a	33	34	0	'1/43	1	43	0.0232558	1	27	27	'20/21	20	21	0.952381	20	33	34		Good	Good	Good		1	1	0	0	BSA-Susceptible([0.95][20][21])	BSA-Resistant([0.02][1][43])
chr_2	6798535	S	1002626	A	c	31	34	0	'0/33	0	33	0	0			'14/14	14	14	1	14	31	34		Good	Good	Good		1	1	0	0	BSA-Susceptible([1.00][14][14])	BSA-Resistant([0.00][0][33])
chr_2	14650521	S	1003386	T	c	28	33	0	'0/27	0	27	0	0			'37/37	37	37	1	37	28	33		Good	Good	Good		1	1	0	0	BSA-Susceptible([1.00][37][37])	BSA-Resistant([0.00][0][27])
chr_2	7288494	S	1004883	G	c	31	34	0	'2/48	2	48	0.0416667	2	33	33	'43/44	43	44	0.977273	43	31	34		Good	Good	Good		1	1	0	0	BSA-Susceptible([0.98][43][44])	BSA-Resistant([0.04][2][48])
chr_2	6402551	S	1004886	A	g	30	34	0	'2/50	2	50	0.04	2	32	33	'40/42	40	42	0.952381	40	30	34		Good	Good	Good		1	1	0	0	BSA-Susceptible([0.95][40][42])	BSA-Resistant([0.04][2][50])
chr_2	6420729	S	1010901	C	t	28	33	0	'0/41	0	41	0	0			'4/4	4	4	1	4	28	33		Good	Good	Good		1	1	0	0	BSA-Susceptible([1.00][4][4])	BSA-Resistant([0.00][0][41])
chr_2	20144313	S	1076081	G	a	33	33	0	'0/34	0	34	0	0			'3/3	3	3	1	3	33	33		Good	Good	Good		1	1	0	0	BSA-Susceptible([1.00][3][3])	BSA-Resistant([0.00][0][34])
chr_2	20343067	S	1076082	A	t	33	34	0	'0/33	0	33	0	0			'3/3	3	3	1	3	33	34		Good	Good	Good		1	1	0	0	BSA-Susceptible([1.00][3][3])	BSA-Resistant([0.00][0][33])
chr_2	20041900	S	1076084	C	g	33	33	0	'0/33	0	33	0	0			'3/3	3	3	1	3	33	33		Good	Good	Good		1	1	0	0	BSA-Susceptible([1.00][3][3])	BSA-Resistant([0.00][0][33])
chr_2	14545113	S	1088980	A	g	29	34	0	'1/65	1	65	0.0153846	1	2	2	'11/11	11	11	1	11	29	34		Good	Good	Good		1	1	0	0	BSA-Susceptible([1.00][11][11])	BSA-Resistant([0.02][1][65])
chr_2	14431319	S	1088988	G	t	31	33	0	'0/60	0	60	0	0			'5/5	5	5	1	5	31	33		Good	Good	Good		1	1	0	0	BSA-Susceptible([1.00][5][5])	BSA-Resistant([0.00][0][60])
chr_2	20291530	S	1088989	T	c	27	31	0	'0/64	0	64	0	0			'5/5	5	5	1	5	27	31		Good	Good	Good		1	1	0	0	BSA-Susceptible([1.00][5][5])	BSA-Resistant([0.00][0][64])
chr_2	20376350	S	1163625	G	c	32	34	0	'0/26	0	26	0	0			'6/6	6	6	1	6	32	34		Good	Good	Good		1	1	0	0	BSA-Susceptible([1.00][6][6])	BSA-Resistant([0.00][0][26])
chr_2	20043433	S	1163626	A	g	31	33	0	'1/26	1	26	0.0384615	1	7	7	'6/6	6	6	1	6	31	33		Good	Good	Good		1	1	0	0	BSA-Susceptible([1.00][6][6])	BSA-Resistant([0.04][1][26])
chr_2	20101966	S	1163627	C	t	32	33	0	'0/25	0	25	0	0			'6/6	6	6	1	6	32	33		Good	Good	Good		1	1	0	0	BSA-Susceptible([1.00][6][6])	BSA-Resistant([0.00][0][25])
chr_2	20355226	S	1164783	C	a	33	33	0	'0/7	0	7	0	0			'3/3	3	3	1	3	33	33		Good	Good	Good		1	1	0	0	BSA-Susceptible([1.00][3][3])	BSA-Resistant([0.00][0][7])
chr_2	20027736	S	1164784	C	g	31	33	0	'0/7	0	7	0	0			'3/3	3	3	1	3	31	33		Good	Good	Good		1	1	0	0	BSA-Susceptible([1.00][3][3])	BSA-Resistant([0.00][0][7])
chr_2	20316045	S	1167396	G	t	32	33	0	'0/35	0	35	0	0			'6/6	6	6	1	6	32	33		Good	Good	Good		1	1	0	0	BSA-Susceptible([1.00][6][6])	BSA-Resistant([0.00][0][35])
chr_2	19964842	S	1167422	A	g	32	34	0	'0/15	0	15	0	0			'3/3	3	3	1	3	32	34		Good	Good	Good		1	1	0	0	BSA-Susceptible([1.00][3][3])	BSA-Resistant([0.00][0][15])
chr_2	19970541	S	1171523	T	c	32	33	0	'0/25	0	25	0	0			'4/4	4	4	1	4	32	33		Good	Good	Good		1	1	0	0	BSA-Susceptible([1.00][4][4])	BSA-Resistant([0.00][0][25])
chr_2	20157687	S	1172269	T	g	32	33	0	'0/15	0	15	0	0			'3/3	3	3	1	3	32	33		Good	Good	Good		1	1	0	0	BSA-Susceptible([1.00][3][3])	BSA-Resistant([0.00][0][15])
chr_2	20266686	S	1172270	G	t	33	33	0	'0/15	0	15	0	0			'3/3	3	3	1	3	33	33		Good	Good	Good		1	1	0	0	BSA-Susceptible([1.00][3][3])	BSA-Resistant([0.00][0][15])
chr_2	20005423	S	1175522	G	a	32	34	0	'0/18	0	18	0	0			'3/3	3	3	1	3	32	34		Good	Good	Good		1	1	0	0	BSA-Susceptible([1.00][3][3])	BSA-Resistant([0.00][0][18])
chr_2	7184950	S	1222190	A	g	29	33	0	'0/30	0	30	0	0			'22/22	22	22	1	22	29	33		Good	Good	Good		1	1	0	0	BSA-Susceptible([1.00][22][22])	BSA-Resistant([0.00][0][30])
chr_2	20248059	S	1224531	G	t	23	29	0	'0/29	0	29	0	0			'8/8	8	8	1	8	23	29		Good	Good	Good		1	1	0	0	BSA-Susceptible([1.00][8][8])	BSA-Resistant([0.00][0][29])
chr_2	6573637	S	1242788	C	t	30	34	0	'1/28	1	28	0.0357143	1	31	31	'23/23	23	23	1	23	30	34		Good	Good	Good		1	1	0	0	BSA-Susceptible([1.00][23][23])	BSA-Resistant([0.04][1][28])
chr_2	20102295	S	1249191	G	c	32	34	0	'0/6	0	6	0	0			'3/3	3	3	1	3	32	34		Good	Good	Good		1	1	0	0	BSA-Susceptible([1.00][3][3])	BSA-Resistant([0.00][0][6])
chr_2	20289229	S	1249193	C	a	33	34	0	'0/6	0	6	0	0			'3/3	3	3	1	3	33	34		Good	Good	Good		1	1	0	0	BSA-Susceptible([1.00][3][3])	BSA-Resistant([0.00][0][6])
chr_2	20289210	S	1249194	T	a	32	33	0	'0/7	0	7	0	0			'3/3	3	3	1	3	32	33		Good	Good	Good		1	1	0	0	BSA-Susceptible([1.00][3][3])	BSA-Resistant([0.00][0][7])
chr_2	6890797	S	1254110	T	c	31	33	0	'0/26	0	26	0	0			'3/3	3	3	1	3	31	33		Good	Good	Good		1	1	0	0	BSA-Susceptible([1.00][3][3])	BSA-Resistant([0.00][0][26])
chr_2	20209018	S	1256708	G	a	29	34	0	'0/27	0	27	0	0			'4/4	4	4	1	4	29	34		Good	Good	Good		1	1	0	0	BSA-Susceptible([1.00][4][4])	BSA-Resistant([0.00][0][27])
chr_2	20391127	S	1321267	C	t	32	33	0	'0/3	0	3	0	0			'3/3	3	3	1	3	32	33		Good	Good	Good		1	1	0	0	BSA-Susceptible([1.00][3][3])	BSA-Resistant([0.00][0][3])
chr_2	20079460	S	1680275	G	a	32	33	0	'0/14	0	14	0	0			'4/4	4	4	1	4	32	33		Good	Good	Good		1	1	0	0	BSA-Susceptible([1.00][4][4])	BSA-Resistant([0.00][0][14])
chr_2	6689962	S	1684093	G	a	31	33	0	'0/33	0	33	0	0			'6/6	6	6	1	6	31	33		Good	Good	Good		1	1	0	0	BSA-Susceptible([1.00][6][6])	BSA-Resistant([0.00][0][33])
chr_2	20292551	S	1882358	C	a	32	33	0	'0/8	0	8	0	0			'7/7	7	7	1	7	32	33		Good	Good	Good		1	1	0	0	BSA-Susceptible([1.00][7][7])	BSA-Resistant([0.00][0][8])
chr_2	20346970	S	1913180	T	a	30	33	0	'0/46	0	46	0	0			'15/15	15	15	1	15	30	33		Good	Good	Good		1	1	0	0	BSA-Susceptible([1.00][15][15])	BSA-Resistant([0.00][0][46])
chr_2	20057489	S	1983183	C	t	34	34	0	'0/6	0	6	0	0			'3/3	3	3	1	3	34	34		Good	Good	Good		1	1	0	0	BSA-Susceptible([1.00][3][3])	BSA-Resistant([0.00][0][6])
chr_2	20218109	S	2476422	G	a	32	34	0	'0/15	0	15	0	0			'5/5	5	5	1	5	32	34		Good	Good	Good		1	1	0	0	BSA-Susceptible([1.00][5][5])	BSA-Resistant([0.00][0][15])
chr_2	20264003	S	2477244	G	a	33	34	0	'0/20	0	20	0	0			'3/3	3	3	1	3	33	34		Good	Good	Good		1	1	0	0	BSA-Susceptible([1.00][3][3])	BSA-Resistant([0.00][0][20])
chr_2	20015512	S	2482050	A	g	31	33	0	'0/11	0	11	0	0			'7/7	7	7	1	7	31	33		Good	Good	Good		1	1	0	0	BSA-Susceptible([1.00][7][7])	BSA-Resistant([0.00][0][11])
chr_2	20032720	S	2486773	T	c	30	33	0	'0/14	0	14	0	0			'5/5	5	5	1	5	30	33		Good	Good	Good		1	1	0	0	BSA-Susceptible([1.00][5][5])	BSA-Resistant([0.00][0][14])
chr_2	20311618	S	2488836	G	t	33	34	0	'0/3	0	3	0	0			'3/3	3	3	1	3	33	34		Good	Good	Good		1	1	0	0	BSA-Susceptible([1.00][3][3])	BSA-Resistant([0.00][0][3])
chr_2	20030041	S	2488837	T	a	33	34	0	'0/5	0	5	0	0			'3/3	3	3	1	3	33	34		Good	Good	Good		1	1	0	0	BSA-Susceptible([1.00][3][3])	BSA-Resistant([0.00][0][5])
chr_2	20030056	S	2488838	T	a	32	34	0	'0/7	0	7	0	0			'3/3	3	3	1	3	32	34		Good	Good	Good		1	1	0	0	BSA-Susceptible([1.00][3][3])	BSA-Resistant([0.00][0][7])
chr_2	19978654	S	2709752	C	t	26	30	0	'1/47	1	47	0.0212766	1	25	25	'4/4	4	4	1	4	26	30		Good	Good	Good		1	1	0	0	BSA-Susceptible([1.00][4][4])	BSA-Resistant([0.02][1][47])
chr_2	20202243	S	2809301	G	a	31	32	0	'0/30	0	30	0	0			'4/4	4	4	1	4	31	32		Good	Good	Good		1	1	0	0	BSA-Susceptible([1.00][4][4])	BSA-Resistant([0.00][0][30])
chr_2	20097457	S	2809302	T	c	33	34	0	'0/30	0	30	0	0			'4/4	4	4	1	4	33	34		Good	Good	Good		1	1	0	0	BSA-Susceptible([1.00][4][4])	BSA-Resistant([0.00][0][30])
chr_2	20122461	S	2809303	T	g	33	34	0	'0/28	0	28	0	0			'4/4	4	4	1	4	33	34		Good	Good	Good		1	1	0	0	BSA-Susceptible([1.00][4][4])	BSA-Resistant([0.00][0][28])
chr_2	20185015	S	2810294	G	a	32	33	0	'0/43	0	43	0	0			'4/4	4	4	1	4	32	33		Good	Good	Good		1	1	0	0	BSA-Susceptible([1.00][4][4])	BSA-Resistant([0.00][0][43])
chr_2	20021374	S	2810532	A	g	26	33	0	'0/43	0	43	0	0			'3/3	3	3	1	3	26	33		Good	Good	Good		1	1	0	0	BSA-Susceptible([1.00][3][3])	BSA-Resistant([0.00][0][43])
chr_2	20028393	S	2810861	T	g	32	33	0	'0/7	0	7	0	0			'5/5	5	5	1	5	32	33		Good	Good	Good		1	1	0	0	BSA-Susceptible([1.00][5][5])	BSA-Resistant([0.00][0][7])
chr_2	20161192	S	3199209	G	a	26	31	0	'0/3	0	3	0	0			'11/11	11	11	1	11	26	31		Good	Good	Good		1	1	0	0	BSA-Susceptible([1.00][11][11])	BSA-Resistant([0.00][0][3])
chr_2	7101644	S	3214473	T	c	30	34	0	'0/38	0	38	0	0			'4/4	4	4	1	4	30	34		Good	Good	Good		1	1	0	0	BSA-Susceptible([1.00][4][4])	BSA-Resistant([0.00][0][38])
chr_2	7021774	S	3214476	T	c	27	34	0	'1/35	1	35	0.0285714	1	13	13	'4/4	4	4	1	4	27	34		Good	Good	Good		1	1	0	0	BSA-Susceptible([1.00][4][4])	BSA-Resistant([0.03][1][35])
chr_2	7307721	S	3215944	T	c	28	34	0	'1/32	1	32	0.03125	1	33	33	'34/35	34	35	0.971429	34	28	34		Good	Good	Good		1	1	0	0	BSA-Susceptible([0.97][34][35])	BSA-Resistant([0.03][1][32])
chr_2	6544688	S	3217226	A	g	29	33	0	'0/16	0	16	0	0			'20/21	20	21	0.952381	20	29	33		Good	Good	Good		1	1	0	0	BSA-Susceptible([0.95][20][21])	BSA-Resistant([0.00][0][16])
chr_2	20213317	S	3225455	C	g	33	33	0	'0/15	0	15	0	0			'4/4	4	4	1	4	33	33		Good	Good	Good		1	1	0	0	BSA-Susceptible([1.00][4][4])	BSA-Resistant([0.00][0][15])
chr_2	20392833	S	3225456	C	t	33	34	0	'0/15	0	15	0	0			'4/4	4	4	1	4	33	34		Good	Good	Good		1	1	0	0	BSA-Susceptible([1.00][4][4])	BSA-Resistant([0.00][0][15])
chr_2	20097256	S	3225457	C	a	33	34	0	'0/15	0	15	0	0			'4/4	4	4	1	4	33	34		Good	Good	Good		1	1	0	0	BSA-Susceptible([1.00][4][4])	BSA-Resistant([0.00][0][15])
chr_2	20392868	S	3225458	C	t	33	33	0	'0/14	0	14	0	0			'4/4	4	4	1	4	33	33		Good	Good	Good		1	1	0	0	BSA-Susceptible([1.00][4][4])	BSA-Resistant([0.00][0][14])
chr_2	20156433	S	3227980	T	c	32	33	0	'0/7	0	7	0	0			'7/7	7	7	1	7	32	33		Good	Good	Good		1	1	0	0	BSA-Susceptible([1.00][7][7])	BSA-Resistant([0.00][0][7])
chr_2	20124407	S	3227981	T	a	33	34	0	'0/7	0	7	0	0			'7/7	7	7	1	7	33	34		Good	Good	Good		1	1	0	0	BSA-Susceptible([1.00][7][7])	BSA-Resistant([0.00][0][7])
chr_2	20458356	S	3229676	C	t	33	34	0	'0/15	0	15	0	0			'5/5	5	5	1	5	33	34		Good	Good	Good		1	1	0	0	BSA-Susceptible([1.00][5][5])	BSA-Resistant([0.00][0][15])
chr_2	20170190	S	3229677	G	a	33	34	0	'0/15	0	15	0	0			'5/5	5	5	1	5	33	34		Good	Good	Good		1	1	0	0	BSA-Susceptible([1.00][5][5])	BSA-Resistant([0.00][0][15])
chr_2	20458400	S	3229678	C	t	33	34	0	'0/13	0	13	0	0			'5/5	5	5	1	5	33	34		Good	Good	Good		1	1	0	0	BSA-Susceptible([1.00][5][5])	BSA-Resistant([0.00][0][13])
chr_2	20289186	S	3237615	T	a	33	33	0	'0/27	0	27	0	0			'4/4	4	4	1	4	33	33		Good	Good	Good		1	1	0	0	BSA-Susceptible([1.00][4][4])	BSA-Resistant([0.00][0][27])
chr_2	20321178	S	3237616	T	c	31	33	0	'0/27	0	27	0	0			'4/4	4	4	1	4	31	33		Good	Good	Good		1	1	0	0	BSA-Susceptible([1.00][4][4])	BSA-Resistant([0.00][0][27])
chr_2	20396241	S	3237617	T	g	32	33	0	'0/27	0	27	0	0			'4/4	4	4	1	4	32	33		Good	Good	Good		1	1	0	0	BSA-Susceptible([1.00][4][4])	BSA-Resistant([0.00][0][27])
chr_2	20042160	S	3249756	T	c	31	33	0	'0/39	0	39	0	0			'8/8	8	8	1	8	31	33		Good	Good	Good		1	1	0	0	BSA-Susceptible([1.00][8][8])	BSA-Resistant([0.00][0][39])
chr_2	20365685	S	3263719	C	t	33	33	0	'1/49	1	49	0.0204082	1	33	33	'4/4	4	4	1	4	33	33		Good	Good	Good		1	1	0	0	BSA-Susceptible([1.00][4][4])	BSA-Resistant([0.02][1][49])
chr_2	20108146	S	3264313	G	a	32	33	0	'0/18	0	18	0	0			'6/6	6	6	1	6	32	33		Good	Good	Good		1	1	0	0	BSA-Susceptible([1.00][6][6])	BSA-Resistant([0.00][0][18])
chr_2	20225455	S	3266611	C	g	32	33	0	'0/9	0	9	0	0			'3/3	3	3	1	3	32	33		Good	Good	Good		1	1	0	0	BSA-Susceptible([1.00][3][3])	BSA-Resistant([0.00][0][9])
chr_2	20340544	S	3266612	T	a	33	34	0	'0/9	0	9	0	0			'3/3	3	3	1	3	33	34		Good	Good	Good		1	1	0	0	BSA-Susceptible([1.00][3][3])	BSA-Resistant([0.00][0][9])
chr_2	20073840	S	3266615	A	t	33	34	0	'0/11	0	11	0	0			'3/3	3	3	1	3	33	34		Good	Good	Good		1	1	0	0	BSA-Susceptible([1.00][3][3])	BSA-Resistant([0.00][0][11])
chr_2	20225571	S	3272187	G	a	33	33	0	'0/17	0	17	0	0			'3/3	3	3	1	3	33	33		Good	Good	Good		1	1	0	0	BSA-Susceptible([1.00][3][3])	BSA-Resistant([0.00][0][17])
chr_2	20118373	S	3280025	A	t	33	34	0	'0/14	0	14	0	0			'6/6	6	6	1	6	33	34		Good	Good	Good		1	1	0	0	BSA-Susceptible([1.00][6][6])	BSA-Resistant([0.00][0][14])
chr_2	20353727	S	3280028	T	a	30	32	0	'0/18	0	18	0	0			'6/6	6	6	1	6	30	32		Good	Good	Good		1	1	0	0	BSA-Susceptible([1.00][6][6])	BSA-Resistant([0.00][0][18])
chr_2	20374263	S	3280029	T	c	33	34	0	'0/19	0	19	0	0			'6/6	6	6	1	6	33	34		Good	Good	Good		1	1	0	0	BSA-Susceptible([1.00][6][6])	BSA-Resistant([0.00][0][19])
chr_2	20353695	S	3280030	T	a	33	33	0	'0/19	0	19	0	0			'6/6	6	6	1	6	33	33		Good	Good	Good		1	1	0	0	BSA-Susceptible([1.00][6][6])	BSA-Resistant([0.00][0][19])
chr_2	20128098	S	3365633	G	a	30	34	0	'0/39	0	39	0	0			'7/7	7	7	1	7	30	34		Good	Good	Good		1	1	0	0	BSA-Susceptible([1.00][7][7])	BSA-Resistant([0.00][0][39])
chr_2	20333104	S	3578656	G	a	21	23	0	'1/39	1	39	0.025641	1	19	19	'3/3	3	3	1	3	21	23		Good	Good	Good		1	1	0	0	BSA-Susceptible([1.00][3][3])	BSA-Resistant([0.03][1][39])
chr_2	19954446	S	3582894	C	t	32	34	0	'0/34	0	34	0	0			'7/7	7	7	1	7	32	34		Good	Good	Good		1	1	0	0	BSA-Susceptible([1.00][7][7])	BSA-Resistant([0.00][0][34])
chr_2	6923902	S	3596128	C	t	33	34	0	'1/33	1	33	0.030303	1	29	29	'5/5	5	5	1	5	33	34		Good	Good	Good		1	1	0	0	BSA-Susceptible([1.00][5][5])	BSA-Resistant([0.03][1][33])
chr_2	20229527	S	3596132	C	t	33	34	0	'0/30	0	30	0	0			'5/5	5	5	1	5	33	34		Good	Good	Good		1	1	0	0	BSA-Susceptible([1.00][5][5])	BSA-Resistant([0.00][0][30])
chr_2	20432743	S	3601402	C	t	33	34	0	'0/39	0	39	0	0			'8/8	8	8	1	8	33	34		Good	Good	Good		1	1	0	0	BSA-Susceptible([1.00][8][8])	BSA-Resistant([0.00][0][39])
chr_2	20358951	S	3604981	C	t	32	33	0	'1/51	1	51	0.0196078	1	33	33	'7/7	7	7	1	7	32	33		Good	Good	Good		1	1	0	0	BSA-Susceptible([1.00][7][7])	BSA-Resistant([0.02][1][51])
chr_2	20388641	S	3607147	C	t	32	33	0	'0/8	0	8	0	0			'5/5	5	5	1	5	32	33		Good	Good	Good		1	1	0	0	BSA-Susceptible([1.00][5][5])	BSA-Resistant([0.00][0][8])
chr_2	20317924	S	3612546	T	a	32	33	0	'0/3	0	3	0	0			'4/4	4	4	1	4	32	33		Good	Good	Good		1	1	0	0	BSA-Susceptible([1.00][4][4])	BSA-Resistant([0.00][0][3])
chr_2	6400187	S	3623977	C	t	33	34	0	'1/34	1	34	0.0294118	1	30	30	'5/5	5	5	1	5	33	34		Good	Good	Good		1	1	0	0	BSA-Susceptible([1.00][5][5])	BSA-Resistant([0.03][1][34])
chr_2	20208416	S	3631247	A	g	33	34	0	'0/10	0	10	0	0			'3/3	3	3	1	3	33	34		Good	Good	Good		1	1	0	0	BSA-Susceptible([1.00][3][3])	BSA-Resistant([0.00][0][10])
chr_2	6500818	S	3641423	A	c	29	34	0	'0/42	0	42	0	0			'4/4	4	4	1	4	29	34		Good	Good	Good		1	1	0	0	BSA-Susceptible([1.00][4][4])	BSA-Resistant([0.00][0][42])
chr_2	20268849	S	3676731	G	c	33	34	0	'2/60	2	60	0.0333333	2	32	33	'6/6	6	6	1	6	33	34		Good	Good	Good		1	1	0	0	BSA-Susceptible([1.00][6][6])	BSA-Resistant([0.03][2][60])
chr_2	20472917	S	3688974	A	c	33	34	0	'0/8	0	8	0	0			'4/4	4	4	1	4	33	34		Good	Good	Good		1	1	0	0	BSA-Susceptible([1.00][4][4])	BSA-Resistant([0.00][0][8])
chr_2	20200496	S	3688975	C	t	34	34	0	'0/8	0	8	0	0			'4/4	4	4	1	4	34	34		Good	Good	Good		1	1	0	0	BSA-Susceptible([1.00][4][4])	BSA-Resistant([0.00][0][8])
chr_2	20010465	S	3688976	T	g	33	34	0	'0/8	0	8	0	0			'4/4	4	4	1	4	33	34		Good	Good	Good		1	1	0	0	BSA-Susceptible([1.00][4][4])	BSA-Resistant([0.00][0][8])
chr_2	20472965	S	3688977	T	c	32	33	0	'0/8	0	8	0	0			'4/4	4	4	1	4	32	33		Good	Good	Good		1	1	0	0	BSA-Susceptible([1.00][4][4])	BSA-Resistant([0.00][0][8])
chr_2	20473626	S	3690796	T	a	25	34	0	'0/13	0	13	0	0			'3/3	3	3	1	3	25	34		Good	Good	Good		1	1	0	0	BSA-Susceptible([1.00][3][3])	BSA-Resistant([0.00][0][13])
chr_2	6439766	S	3731666	T	c	27	34	0	'1/45	1	45	0.0222222	1	31	31	'36/37	36	37	0.972973	36	27	34		Good	Good	Good		1	1	0	0	BSA-Susceptible([0.97][36][37])	BSA-Resistant([0.02][1][45])
chr_2	6700998	S	3731909	T	a	30	34	0	'2/58	2	58	0.0344828	2	29	32	'23/24	23	24	0.958333	23	30	34		Good	Good	Good		1	1	0	0	BSA-Susceptible([0.96][23][24])	BSA-Resistant([0.03][2][58])
chr_2	6580233	S	3731925	G	t	30	34	0	'2/44	2	44	0.0454545	2	32	33	'32/33	32	33	0.969697	32	30	34		Good	Good	Good		1	1	0	0	BSA-Susceptible([0.97][32][33])	BSA-Resistant([0.05][2][44])
chr_2	7265015	S	3732106	A	g	32	34	0	'0/39	0	39	0	0			'10/10	10	10	1	10	32	34		Good	Good	Good		1	1	0	0	BSA-Susceptible([1.00][10][10])	BSA-Resistant([0.00][0][39])
chr_2	20369758	S	3739737	A	g	30	33	0	'0/11	0	11	0	0			'10/10	10	10	1	10	30	33		Good	Good	Good		1	1	0	0	BSA-Susceptible([1.00][10][10])	BSA-Resistant([0.00][0][11])
chr_2	20088142	S	3743754	G	t	33	33	0	'0/8	0	8	0	0			'5/5	5	5	1	5	33	33		Good	Good	Good		1	1	0	0	BSA-Susceptible([1.00][5][5])	BSA-Resistant([0.00][0][8])
chr_2	7310668	S	3749370	C	t	21	33	0	'0/10	0	10	0	0			'21/22	21	22	0.954545	21	21	33		Good	Good	Good		1	1	0	0	BSA-Susceptible([0.95][21][22])	BSA-Resistant([0.00][0][10])
chr_2	6886042	S	3750423	C	t	24	34	0	'0/24	0	24	0	0			'41/43	41	43	0.953488	41	24	34		Good	Good	Good		1	1	0	0	BSA-Susceptible([0.95][41][43])	BSA-Resistant([0.00][0][24])
chr_2	6705550	S	3773883	A	g	31	34	0	'2/59	2	59	0.0338983	2	31	33	'52/52	52	52	1	52	31	34		Good	Good	Good		1	1	0	0	BSA-Susceptible([1.00][52][52])	BSA-Resistant([0.03][2][59])
chr_2	20151652	S	3796387	C	a	33	33	0	'0/26	0	26	0	0			'3/3	3	3	1	3	33	33		Good	Good	Good		1	1	0	0	BSA-Susceptible([1.00][3][3])	BSA-Resistant([0.00][0][26])
chr_2	20341677	S	3802971	C	t	29	33	0	'0/10	0	10	0	0			'10/10	10	10	1	10	29	33		Good	Good	Good		1	1	0	0	BSA-Susceptible([1.00][10][10])	BSA-Resistant([0.00][0][10])
chr_2	20148230	S	3809354	C	t	31	34	0	'0/24	0	24	0	0			'6/6	6	6	1	6	31	34		Good	Good	Good		1	1	0	0	BSA-Susceptible([1.00][6][6])	BSA-Resistant([0.00][0][24])
chr_2	20148377	S	3809361	C	t	33	34	0	'0/8	0	8	0	0			'6/6	6	6	1	6	33	34		Good	Good	Good		1	1	0	0	BSA-Susceptible([1.00][6][6])	BSA-Resistant([0.00][0][8])
chr_2	20464303	S	3814059	G	a	24	31	0	'0/22	0	22	0	0			'9/9	9	9	1	9	24	31		Good	Good	Good		1	1	0	0	BSA-Susceptible([1.00][9][9])	BSA-Resistant([0.00][0][22])
chr_2	19952644	S	3814061	C	t	30	33	0	'0/23	0	23	0	0			'9/9	9	9	1	9	30	33		Good	Good	Good		1	1	0	0	BSA-Susceptible([1.00][9][9])	BSA-Resistant([0.00][0][23])
chr_2	20277355	S	3814914	T	c	33	34	0	'0/26	0	26	0	0			'3/3	3	3	1	3	33	34		Good	Good	Good		1	1	0	0	BSA-Susceptible([1.00][3][3])	BSA-Resistant([0.00][0][26])
chr_2	20238238	S	3815210	C	a	30	32	0	'0/41	0	41	0	0			'5/5	5	5	1	5	30	32		Good	Good	Good		1	1	0	0	BSA-Susceptible([1.00][5][5])	BSA-Resistant([0.00][0][41])
chr_2	20264073	S	3815211	T	c	33	34	0	'2/40	2	40	0.05	2	32	32	'5/5	5	5	1	5	33	34		Good	Good	Good		1	1	0	0	BSA-Susceptible([1.00][5][5])	BSA-Resistant([0.05][2][40])
chr_2	20238260	S	3815212	C	a	31	33	0	'0/42	0	42	0	0			'5/5	5	5	1	5	31	33		Good	Good	Good		1	1	0	0	BSA-Susceptible([1.00][5][5])	BSA-Resistant([0.00][0][42])
chr_2	20008897	S	3816619	C	t	30	33	0	'0/5	0	5	0	0			'3/3	3	3	1	3	30	33		Good	Good	Good		1	1	0	0	BSA-Susceptible([1.00][3][3])	BSA-Resistant([0.00][0][5])
chr_2	20259538	S	3817705	G	a	32	33	0	'0/16	0	16	0	0			'5/5	5	5	1	5	32	33		Good	Good	Good		1	1	0	0	BSA-Susceptible([1.00][5][5])	BSA-Resistant([0.00][0][16])
chr_2	20023393	S	3817707	C	t	29	32	0	'0/16	0	16	0	0			'5/5	5	5	1	5	29	32		Good	Good	Good		1	1	0	0	BSA-Susceptible([1.00][5][5])	BSA-Resistant([0.00][0][16])
chr_2	20294425	S	3817708	T	c	32	34	0	'0/16	0	16	0	0			'5/5	5	5	1	5	32	34		Good	Good	Good		1	1	0	0	BSA-Susceptible([1.00][5][5])	BSA-Resistant([0.00][0][16])
chr_2	20345000	S	3820736	T	a	33	34	0	'0/12	0	12	0	0			'3/3	3	3	1	3	33	34		Good	Good	Good		1	1	0	0	BSA-Susceptible([1.00][3][3])	BSA-Resistant([0.00][0][12])
chr_2	20071578	S	3820737	A	t	33	34	0	'0/12	0	12	0	0			'3/3	3	3	1	3	33	34		Good	Good	Good		1	1	0	0	BSA-Susceptible([1.00][3][3])	BSA-Resistant([0.00][0][12])
chr_2	20345025	S	3820738	T	a	33	34	0	'0/12	0	12	0	0			'3/3	3	3	1	3	33	34		Good	Good	Good		1	1	0	0	BSA-Susceptible([1.00][3][3])	BSA-Resistant([0.00][0][12])
chr_2	20119076	S	3825138	C	a	32	33	0	'0/48	0	48	0	0			'5/5	5	5	1	5	32	33		Good	Good	Good		1	1	0	0	BSA-Susceptible([1.00][5][5])	BSA-Resistant([0.00][0][48])
chr_2	20134022	S	3825703	G	a	31	33	0	'0/28	0	28	0	0			'3/3	3	3	1	3	31	33		Good	Good	Good		1	1	0	0	BSA-Susceptible([1.00][3][3])	BSA-Resistant([0.00][0][28])
chr_2	20004560	S	3828463	C	g	31	33	0	'1/35	1	35	0.0285714	1	2	2	'9/9	9	9	1	9	31	33		Good	Good	Good		1	1	0	0	BSA-Susceptible([1.00][9][9])	BSA-Resistant([0.03][1][35])
chr_2	20178729	S	3828464	T	a	31	34	0	'0/35	0	35	0	0			'9/9	9	9	1	9	31	34		Good	Good	Good		1	1	0	0	BSA-Susceptible([1.00][9][9])	BSA-Resistant([0.00][0][35])
chr_2	20213714	S	3828465	T	c	32	33	0	'1/36	1	36	0.0277778	1	2	2	'9/9	9	9	1	9	32	33		Good	Good	Good		1	1	0	0	BSA-Susceptible([1.00][9][9])	BSA-Resistant([0.03][1][36])
chr_2	20061955	S	3831402	A	g	31	32	0	'0/9	0	9	0	0			'6/6	6	6	1	6	31	32		Good	Good	Good		1	1	0	0	BSA-Susceptible([1.00][6][6])	BSA-Resistant([0.00][0][9])
chr_2	20060768	S	3831455	A	g	30	33	0	'0/9	0	9	0	0			'7/7	7	7	1	7	30	33		Good	Good	Good		1	1	0	0	BSA-Susceptible([1.00][7][7])	BSA-Resistant([0.00][0][9])
chr_2	20053889	S	3831895	T	g	32	33	0	'0/3	0	3	0	0			'7/7	7	7	1	7	32	33		Good	Good	Good		1	1	0	0	BSA-Susceptible([1.00][7][7])	BSA-Resistant([0.00][0][3])
chr_2	6988601	S	3835495	C	t	29	33	0	'1/34	1	34	0.0294118	1	30	30	'4/4	4	4	1	4	29	33		Good	Good	Good		1	1	0	0	BSA-Susceptible([1.00][4][4])	BSA-Resistant([0.03][1][34])
chr_2	20020536	S	3839531	C	a	33	34	0	'0/6	0	6	0	0			'5/5	5	5	1	5	33	34		Good	Good	Good		1	1	0	0	BSA-Susceptible([1.00][5][5])	BSA-Resistant([0.00][0][6])
chr_2	20280437	S	3839532	G	t	32	34	0	'0/6	0	6	0	0			'5/5	5	5	1	5	32	34		Good	Good	Good		1	1	0	0	BSA-Susceptible([1.00][5][5])	BSA-Resistant([0.00][0][6])
chr_2	19968110	S	3839534	A	g	32	33	0	'0/3	0	3	0	0			'5/5	5	5	1	5	32	33		Good	Good	Good		1	1	0	0	BSA-Susceptible([1.00][5][5])	BSA-Resistant([0.00][0][3])
chr_2	6561111	S	3841775	A	t	29	33	0	'0/12	0	12	0	0			'5/5	5	5	1	5	29	33		Good	Good	Good		1	1	0	0	BSA-Susceptible([1.00][5][5])	BSA-Resistant([0.00][0][12])
chr_2	20167491	S	3848510	T	a	29	33	0	'0/10	0	10	0	0			'3/3	3	3	1	3	29	33		Good	Good	Good		1	1	0	0	BSA-Susceptible([1.00][3][3])	BSA-Resistant([0.00][0][10])
chr_2	20330128	S	3858413	C	a	31	33	0	'0/3	0	3	0	0			'7/7	7	7	1	7	31	33		Good	Good	Good		1	1	0	0	BSA-Susceptible([1.00][7][7])	BSA-Resistant([0.00][0][3])
chr_2	19985321	S	3858761	C	t	33	34	0	'0/3	0	3	0	0			'3/3	3	3	1	3	33	34		Good	Good	Good		1	1	0	0	BSA-Susceptible([1.00][3][3])	BSA-Resistant([0.00][0][3])
chr_2	20323612	S	3858762	G	a	31	33	0	'0/3	0	3	0	0			'3/3	3	3	1	3	31	33		Good	Good	Good		1	1	0	0	BSA-Susceptible([1.00][3][3])	BSA-Resistant([0.00][0][3])
chr_2	50936	D	[792306..792314]	GCGGCTGTC	-	30	34	0	'1/25	1	25	0.04	1	24	24	'42/43	42	43	0.976744	42	30	34		Good	Good	Good		1	1	0	0	BSA-Susceptible([0.98][42][43])	BSA-Resistant([0.04][1][25])
chr_2	222963	I	2815299^2815300	---	cct	31	34	0	'0/34	0	34	0	0			'6/6	6	6	1	6	31	34		Good	Good	Good		1	1	0	0	BSA-Susceptible([1.00][6][6])	BSA-Resistant([0.00][0][34])
chr_2	223964	D	[3228590..3228594]	CCTAG	-	29	31	0	'0/16	0	16	0	0			'4/4	4	4	1	4	29	31		Good	Good	Good		1	1	0	0	BSA-Susceptible([1.00][4][4])	BSA-Resistant([0.00][0][16])
chr_17	15854533	S	9515	C	t	26	31	0	'0/4	0	4	0	0			'3/3	3	3	1	3	26	31		Good	Good	Good		1	1	0	0	BSA-Susceptible([1.00][3][3])	BSA-Resistant([0.00][0][4])
chr_17	15839420	S	10457	G	t	27	33	0	'0/7	0	7	0	0			'7/7	7	7	1	7	27	33		Good	Good	Good		1	1	0	0	BSA-Susceptible([1.00][7][7])	BSA-Resistant([0.00][0][7])
chr_17	15848181	S	75955	C	t	22	33	0	'0/4	0	4	0	0			'4/4	4	4	1	4	22	33		Good	Good	Good		1	1	0	0	BSA-Susceptible([1.00][4][4])	BSA-Resistant([0.00][0][4])
chr_17	352948	S	224219	T	a	26	33	0	'1/37	1	37	0.027027	1	2	2	'21/22	21	22	0.954545	21	26	33		Good	Good	Good		1	1	0	0	BSA-Susceptible([0.95][21][22])	BSA-Resistant([0.03][1][37])
chr_17	363627	S	235941	A	c	29	34	0	'0/55	0	55	0	0			'43/45	43	45	0.955556	43	29	34		Good	Good	Good		1	1	0	0	BSA-Susceptible([0.96][43][45])	BSA-Resistant([0.00][0][55])
chr_17	151760	S	238636	T	c	24	33	0	'1/36	1	36	0.0277778	1	33	33	'25/26	25	26	0.961538	25	24	33		Good	Good	Good		1	1	0	0	BSA-Susceptible([0.96][25][26])	BSA-Resistant([0.03][1][36])
chr_17	374063	S	238922	A	g	30	34	0	'0/53	0	53	0	0			'61/63	61	63	0.968254	61	30	34		Good	Good	Good		1	1	0	0	BSA-Susceptible([0.97][61][63])	BSA-Resistant([0.00][0][53])
chr_17	15806792	S	239435	G	a	30	33	0	'0/44	0	44	0	0			'12/12	12	12	1	12	30	33		Good	Good	Good		1	1	0	0	BSA-Susceptible([1.00][12][12])	BSA-Resistant([0.00][0][44])
chr_17	15806770	S	239436	G	a	32	33	0	'0/49	0	49	0	0			'12/12	12	12	1	12	32	33		Good	Good	Good		1	1	0	0	BSA-Susceptible([1.00][12][12])	BSA-Resistant([0.00][0][49])
chr_17	15811583	S	239650	T	a	33	34	0	'2/64	2	64	0.03125	2	18	31	'3/3	3	3	1	3	33	34		Good	Good	Good		1	1	0	0	BSA-Susceptible([1.00][3][3])	BSA-Resistant([0.03][2][64])
chr_17	190623	S	239654	T	c	31	33	0	'0/55	0	55	0	0			'4/4	4	4	1	4	31	33		Good	Good	Good		1	1	0	0	BSA-Susceptible([1.00][4][4])	BSA-Resistant([0.00][0][55])
chr_17	21682	S	239672	C	t	30	33	0	'0/45	0	45	0	0			'15/15	15	15	1	15	30	33		Good	Good	Good		1	1	0	0	BSA-Susceptible([1.00][15][15])	BSA-Resistant([0.00][0][45])
chr_17	101707	S	240011	G	a	31	34	0	'0/28	0	28	0	0			'20/21	20	21	0.952381	20	31	34		Good	Good	Good		1	1	0	0	BSA-Susceptible([0.95][20][21])	BSA-Resistant([0.00][0][28])
chr_17	23175	S	240014	C	t	33	34	0	'0/28	0	28	0	0			'20/21	20	21	0.952381	20	33	34		Good	Good	Good		1	1	0	0	BSA-Susceptible([0.95][20][21])	BSA-Resistant([0.00][0][28])
chr_17	291808	S	241082	G	a	30	34	0	'1/29	1	29	0.0344828	1	29	29	'58/61	58	61	0.95082	58	30	34		Good	Good	Good		1	1	0	0	BSA-Susceptible([0.95][58][61])	BSA-Resistant([0.03][1][29])
chr_17	228534	S	255976	C	t	29	33	0	'1/43	1	43	0.0232558	1	27	27	'40/41	40	41	0.97561	40	29	33		Good	Good	Good		1	1	0	0	BSA-Susceptible([0.98][40][41])	BSA-Resistant([0.02][1][43])
chr_17	211333	S	262893	A	g	33	34	0	'1/25	1	25	0.04	1	17	17	'16/16	16	16	1	16	33	34		Good	Good	Good		1	1	0	0	BSA-Susceptible([1.00][16][16])	BSA-Resistant([0.04][1][25])
chr_17	366500	S	263685	G	a	33	34	0	'1/31	1	31	0.0322581	1	33	33	'42/43	42	43	0.976744	42	33	34		Good	Good	Good		1	1	0	0	BSA-Susceptible([0.98][42][43])	BSA-Resistant([0.03][1][31])
chr_17	15829181	S	271138	G	a	31	32	0	'0/26	0	26	0	0			'3/3	3	3	1	3	31	32		Good	Good	Good		1	1	0	0	BSA-Susceptible([1.00][3][3])	BSA-Resistant([0.00][0][26])
chr_17	15805050	S	271140	T	c	29	32	0	'0/27	0	27	0	0			'3/3	3	3	1	3	29	32		Good	Good	Good		1	1	0	0	BSA-Susceptible([1.00][3][3])	BSA-Resistant([0.00][0][27])
chr_17	15850303	S	271141	C	g	30	32	0	'0/27	0	27	0	0			'3/3	3	3	1	3	30	32		Good	Good	Good		1	1	0	0	BSA-Susceptible([1.00][3][3])	BSA-Resistant([0.00][0][27])
chr_17	15804648	S	271143	A	c	28	33	0	'0/28	0	28	0	0			'3/3	3	3	1	3	28	33		Good	Good	Good		1	1	0	0	BSA-Susceptible([1.00][3][3])	BSA-Resistant([0.00][0][28])
chr_17	15799839	S	313410	C	t	23	28	0	'0/32	0	32	0	0			'6/6	6	6	1	6	23	28		Good	Good	Good		1	1	0	0	BSA-Susceptible([1.00][6][6])	BSA-Resistant([0.00][0][32])
chr_17	26256	S	313537	C	t	31	33	0	'1/21	1	21	0.047619	1	34	34	'10/10	10	10	1	10	31	33		Good	Good	Good		1	1	0	0	BSA-Susceptible([1.00][10][10])	BSA-Resistant([0.05][1][21])
chr_17	378732	S	317575	G	a	27	34	0	'0/15	0	15	0	0			'20/21	20	21	0.952381	20	27	34		Good	Good	Good		1	1	0	0	BSA-Susceptible([0.95][20][21])	BSA-Resistant([0.00][0][15])
chr_17	360766	S	378883	C	t	33	34	0	'0/18	0	18	0	0			'21/22	21	22	0.954545	21	33	34		Good	Good	Good		1	1	0	0	BSA-Susceptible([0.95][21][22])	BSA-Resistant([0.00][0][18])
chr_17	321253	S	379213	A	g	33	34	0	'1/51	1	51	0.0196078	1	33	33	'8/8	8	8	1	8	33	34		Good	Good	Good		1	1	0	0	BSA-Susceptible([1.00][8][8])	BSA-Resistant([0.02][1][51])
chr_17	102889	S	382303	G	a	30	33	0	'0/25	0	25	0	0			'5/5	5	5	1	5	30	33		Good	Good	Good		1	1	0	0	BSA-Susceptible([1.00][5][5])	BSA-Resistant([0.00][0][25])
chr_17	15791046	S	394365	C	t	33	34	0	'0/23	0	23	0	0			'3/3	3	3	1	3	33	34		Good	Good	Good		1	1	0	0	BSA-Susceptible([1.00][3][3])	BSA-Resistant([0.00][0][23])
chr_17	15855182	S	394366	G	a	29	33	0	'0/26	0	26	0	0			'3/3	3	3	1	3	29	33		Good	Good	Good		1	1	0	0	BSA-Susceptible([1.00][3][3])	BSA-Resistant([0.00][0][26])
chr_17	15794776	S	394709	C	t	30	33	0	'1/49	1	49	0.0204082	1	31	31	'7/7	7	7	1	7	30	33		Good	Good	Good		1	1	0	0	BSA-Susceptible([1.00][7][7])	BSA-Resistant([0.02][1][49])
chr_17	15798348	S	394733	G	t	33	34	0	'1/31	1	31	0.0322581	1	33	33	'6/6	6	6	1	6	33	34		Good	Good	Good		1	1	0	0	BSA-Susceptible([1.00][6][6])	BSA-Resistant([0.03][1][31])
chr_17	15811780	S	394735	C	g	33	34	0	'1/29	1	29	0.0344828	1	33	33	'6/6	6	6	1	6	33	34		Good	Good	Good		1	1	0	0	BSA-Susceptible([1.00][6][6])	BSA-Resistant([0.03][1][29])
chr_17	15798408	S	394736	C	t	31	32	0	'1/26	1	26	0.0384615	1	31	31	'6/6	6	6	1	6	31	32		Good	Good	Good		1	1	0	0	BSA-Susceptible([1.00][6][6])	BSA-Resistant([0.04][1][26])
chr_17	15790448	S	394737	T	c	32	34	0	'1/27	1	27	0.037037	1	33	33	'6/6	6	6	1	6	32	34		Good	Good	Good		1	1	0	0	BSA-Susceptible([1.00][6][6])	BSA-Resistant([0.04][1][27])
chr_17	104243	S	409343	A	g	32	34	0	'2/44	2	44	0.0454545	2	32	33	'14/14	14	14	1	14	32	34		Good	Good	Good		1	1	0	0	BSA-Susceptible([1.00][14][14])	BSA-Resistant([0.05][2][44])
chr_17	123108	S	441529	G	a	32	34	0	'0/31	0	31	0	0			'20/21	20	21	0.952381	20	32	34		Good	Good	Good		1	1	0	0	BSA-Susceptible([0.95][20][21])	BSA-Resistant([0.00][0][31])
chr_17	15807144	S	447590	A	g	32	33	0	'0/3	0	3	0	0			'3/3	3	3	1	3	32	33		Good	Good	Good		1	1	0	0	BSA-Susceptible([1.00][3][3])	BSA-Resistant([0.00][0][3])
chr_17	15803051	S	450036	C	t	32	34	0	'0/3	0	3	0	0			'14/14	14	14	1	14	32	34		Good	Good	Good		1	1	0	0	BSA-Susceptible([1.00][14][14])	BSA-Resistant([0.00][0][3])
chr_17	15819086	S	454836	A	g	32	33	0	'0/28	0	28	0	0			'5/5	5	5	1	5	32	33		Good	Good	Good		1	1	0	0	BSA-Susceptible([1.00][5][5])	BSA-Resistant([0.00][0][28])
chr_17	96319	S	472402	A	g	32	34	0	'0/44	0	44	0	0			'6/6	6	6	1	6	32	34		Good	Good	Good		1	1	0	0	BSA-Susceptible([1.00][6][6])	BSA-Resistant([0.00][0][44])
chr_17	15825196	S	475228	T	a	32	33	0	'0/16	0	16	0	0			'9/9	9	9	1	9	32	33		Good	Good	Good		1	1	0	0	BSA-Susceptible([1.00][9][9])	BSA-Resistant([0.00][0][16])
chr_17	15792932	S	475229	G	c	32	33	0	'0/17	0	17	0	0			'9/9	9	9	1	9	32	33		Good	Good	Good		1	1	0	0	BSA-Susceptible([1.00][9][9])	BSA-Resistant([0.00][0][17])
chr_17	15792913	S	475230	T	c	32	33	0	'0/17	0	17	0	0			'9/9	9	9	1	9	32	33		Good	Good	Good		1	1	0	0	BSA-Susceptible([1.00][9][9])	BSA-Resistant([0.00][0][17])
chr_17	15806729	S	488468	C	t	33	34	0	'0/25	0	25	0	0			'3/3	3	3	1	3	33	34		Good	Good	Good		1	1	0	0	BSA-Susceptible([1.00][3][3])	BSA-Resistant([0.00][0][25])
chr_17	154959	S	506441	G	a	23	33	0	'0/24	0	24	0	0			'6/6	6	6	1	6	23	33		Good	Good	Good		1	1	0	0	BSA-Susceptible([1.00][6][6])	BSA-Resistant([0.00][0][24])
chr_17	15854095	S	510844	T	g	32	33	0	'0/38	0	38	0	0			'5/5	5	5	1	5	32	33		Good	Good	Good		1	1	0	0	BSA-Susceptible([1.00][5][5])	BSA-Resistant([0.00][0][38])
chr_17	15844250	S	510845	A	c	32	34	0	'0/37	0	37	0	0			'5/5	5	5	1	5	32	34		Good	Good	Good		1	1	0	0	BSA-Susceptible([1.00][5][5])	BSA-Resistant([0.00][0][37])
chr_17	15857330	S	510846	G	t	32	34	0	'0/37	0	37	0	0			'5/5	5	5	1	5	32	34		Good	Good	Good		1	1	0	0	BSA-Susceptible([1.00][5][5])	BSA-Resistant([0.00][0][37])
chr_17	251860	S	514378	G	a	30	34	0	'1/44	1	44	0.0227273	1	26	26	'21/22	21	22	0.954545	21	30	34		Good	Good	Good		1	1	0	0	BSA-Susceptible([0.95][21][22])	BSA-Resistant([0.02][1][44])
chr_17	171933	S	543004	G	a	31	34	0	'0/50	0	50	0	0			'13/13	13	13	1	13	31	34		Good	Good	Good		1	1	0	0	BSA-Susceptible([1.00][13][13])	BSA-Resistant([0.00][0][50])
chr_17	73709	S	545730	G	a	32	34	0	'1/26	1	26	0.0384615	1	33	33	'3/3	3	3	1	3	32	34		Good	Good	Good		1	1	0	0	BSA-Susceptible([1.00][3][3])	BSA-Resistant([0.04][1][26])
chr_17	15805554	S	575977	G	a	33	34	0	'0/24	0	24	0	0			'11/11	11	11	1	11	33	34		Good	Good	Good		1	1	0	0	BSA-Susceptible([1.00][11][11])	BSA-Resistant([0.00][0][24])
chr_17	2080	D	[273641..273641]	A	-	32	33	0	'1/37	1	37	0.027027	1	34	34	'6/6	6	6	1	6	32	33		Good	Good	Good		1	1	0	0	BSA-Susceptible([1.00][6][6])	BSA-Resistant([0.03][1][37])
chr_17	98639	D	[553006..553009]	TAAG	-	33	33	0	'1/21	1	21	0.047619	1	29	29	'3/3	3	3	1	3	33	33		Good	Good	Good		1	1	0	0	BSA-Susceptible([1.00][3][3])	BSA-Resistant([0.05][1][21])
chr_1	26417077	S	28764	T	c	29	32	0	'4/4	4	4	1	4	29	32	'0/8	0	8	0	0				Good	Good	Good		1	1	0	0	BSA-Resistant([1.00][4][4])	BSA-Susceptible([0.00][0][8])
chr_1	3237464	S	29444	A	g	33	34	0	'0/6	0	6	0	0			'14/14	14	14	1	14	33	34		Good	Good	Good		1	1	0	0	BSA-Susceptible([1.00][14][14])	BSA-Resistant([0.00][0][6])
chr_1	18970396	S	31646	T	a	33	34	0	'0/9	0	9	0	0			'6/6	6	6	1	6	33	34		Good	Good	Good		1	1	0	0	BSA-Susceptible([1.00][6][6])	BSA-Resistant([0.00][0][9])
chr_1	18889462	S	31649	C	g	32	33	0	'0/6	0	6	0	0			'6/6	6	6	1	6	32	33		Good	Good	Good		1	1	0	0	BSA-Susceptible([1.00][6][6])	BSA-Resistant([0.00][0][6])
chr_1	18939092	S	31651	G	c	33	34	0	'0/6	0	6	0	0			'6/6	6	6	1	6	33	34		Good	Good	Good		1	1	0	0	BSA-Susceptible([1.00][6][6])	BSA-Resistant([0.00][0][6])
chr_1	18574515	S	31652	A	t	32	33	0	'0/6	0	6	0	0			'6/6	6	6	1	6	32	33		Good	Good	Good		1	1	0	0	BSA-Susceptible([1.00][6][6])	BSA-Resistant([0.00][0][6])
chr_1	18922403	S	33230	G	c	33	34	0	'0/6	0	6	0	0			'4/4	4	4	1	4	33	34		Good	Good	Good		1	1	0	0	BSA-Susceptible([1.00][4][4])	BSA-Resistant([0.00][0][6])
chr_1	18877254	S	34098	T	c	31	34	0	'0/18	0	18	0	0			'5/5	5	5	1	5	31	34		Good	Good	Good		1	1	0	0	BSA-Susceptible([1.00][5][5])	BSA-Resistant([0.00][0][18])
chr_1	18425408	S	37809	C	t	33	33	0	'0/7	0	7	0	0			'3/3	3	3	1	3	33	33		Good	Good	Good		1	1	0	0	BSA-Susceptible([1.00][3][3])	BSA-Resistant([0.00][0][7])
chr_1	18682293	S	40080	T	c	32	33	0	'0/6	0	6	0	0			'4/4	4	4	1	4	32	33		Good	Good	Good		1	1	0	0	BSA-Susceptible([1.00][4][4])	BSA-Resistant([0.00][0][6])
chr_1	18677773	S	40081	C	a	33	34	0	'0/8	0	8	0	0			'4/4	4	4	1	4	33	34		Good	Good	Good		1	1	0	0	BSA-Susceptible([1.00][4][4])	BSA-Resistant([0.00][0][8])
chr_1	18682268	S	40082	G	c	33	33	0	'0/9	0	9	0	0			'4/4	4	4	1	4	33	33		Good	Good	Good		1	1	0	0	BSA-Susceptible([1.00][4][4])	BSA-Resistant([0.00][0][9])
chr_1	18450742	S	40084	C	t	33	34	0	'0/9	0	9	0	0			'4/4	4	4	1	4	33	34		Good	Good	Good		1	1	0	0	BSA-Susceptible([1.00][4][4])	BSA-Resistant([0.00][0][9])
chr_1	18407145	S	69220	T	a	33	34	0	'0/14	0	14	0	0			'3/3	3	3	1	3	33	34		Good	Good	Good		1	1	0	0	BSA-Susceptible([1.00][3][3])	BSA-Resistant([0.00][0][14])
chr_1	25883721	S	70260	T	c	25	33	0	'5/5	5	5	1	5	25	33	'0/3	0	3	0	0				Good	Good	Good		1	1	0	0	BSA-Resistant([1.00][5][5])	BSA-Susceptible([0.00][0][3])
chr_1	19177772	S	72733	C	g	32	34	0	'0/11	0	11	0	0			'8/8	8	8	1	8	32	34		Good	Good	Good		1	1	0	0	BSA-Susceptible([1.00][8][8])	BSA-Resistant([0.00][0][11])
chr_1	18950212	S	91543	T	c	29	33	0	'0/3	0	3	0	0			'6/6	6	6	1	6	29	33		Good	Good	Good		1	1	0	0	BSA-Susceptible([1.00][6][6])	BSA-Resistant([0.00][0][3])
chr_1	18762941	S	93631	A	g	31	33	0	'0/3	0	3	0	0			'4/4	4	4	1	4	31	33		Good	Good	Good		1	1	0	0	BSA-Susceptible([1.00][4][4])	BSA-Resistant([0.00][0][3])
chr_1	18692725	S	93812	A	t	33	33	0	'0/7	0	7	0	0			'5/5	5	5	1	5	33	33		Good	Good	Good		1	1	0	0	BSA-Susceptible([1.00][5][5])	BSA-Resistant([0.00][0][7])
chr_1	3052691	S	101083	T	c	24	33	0	'14/14	14	14	1	14	24	33	'0/34	0	34	0	0				Good	Good	Good		1	1	0	0	BSA-Resistant([1.00][14][14])	BSA-Susceptible([0.00][0][34])
chr_1	12813297	S	104385	T	c	33	34	0	'0/10	0	10	0	0			'5/5	5	5	1	5	33	34		Good	Good	Good		1	1	0	0	BSA-Susceptible([1.00][5][5])	BSA-Resistant([0.00][0][10])
chr_1	18583267	S	107050	A	g	30	33	0	'0/16	0	16	0	0			'12/12	12	12	1	12	30	33		Good	Good	Good		1	1	0	0	BSA-Susceptible([1.00][12][12])	BSA-Resistant([0.00][0][16])
chr_1	25279837	S	171616	C	a	32	33	0	'6/6	6	6	1	6	32	33	'0/3	0	3	0	0				Good	Good	Good		1	1	0	0	BSA-Resistant([1.00][6][6])	BSA-Susceptible([0.00][0][3])
chr_1	25312915	S	171617	T	g	29	34	0	'6/6	6	6	1	6	29	34	'0/3	0	3	0	0				Good	Good	Good		1	1	0	0	BSA-Resistant([1.00][6][6])	BSA-Susceptible([0.00][0][3])
chr_1	25279861	S	171618	C	a	32	34	0	'6/6	6	6	1	6	32	34	'0/3	0	3	0	0				Good	Good	Good		1	1	0	0	BSA-Resistant([1.00][6][6])	BSA-Susceptible([0.00][0][3])
chr_1	18692718	S	298861	G	t	33	34	0	'0/47	0	47	0	0			'12/12	12	12	1	12	33	34		Good	Good	Good		1	1	0	0	BSA-Susceptible([1.00][12][12])	BSA-Resistant([0.00][0][47])
chr_1	18510154	S	298869	A	g	32	34	0	'0/29	0	29	0	0			'12/12	12	12	1	12	32	34		Good	Good	Good		1	1	0	0	BSA-Susceptible([1.00][12][12])	BSA-Resistant([0.00][0][29])
chr_1	2831875	S	394172	G	a	33	34	0	'1/42	1	42	0.0238095	1	33	33	'3/3	3	3	1	3	33	34		Good	Good	Good		1	1	0	0	BSA-Susceptible([1.00][3][3])	BSA-Resistant([0.02][1][42])
chr_1	19129255	S	433623	T	g	24	32	0	'0/33	0	33	0	0			'4/4	4	4	1	4	24	32		Good	Good	Good		1	1	0	0	BSA-Susceptible([1.00][4][4])	BSA-Resistant([0.00][0][33])
chr_1	18454238	S	467032	C	t	32	33	0	'0/23	0	23	0	0			'4/4	4	4	1	4	32	33		Good	Good	Good		1	1	0	0	BSA-Susceptible([1.00][4][4])	BSA-Resistant([0.00][0][23])
chr_1	18706769	S	467033	C	a	33	34	0	'0/23	0	23	0	0			'4/4	4	4	1	4	33	34		Good	Good	Good		1	1	0	0	BSA-Susceptible([1.00][4][4])	BSA-Resistant([0.00][0][23])
chr_1	18328090	S	600273	G	t	33	34	0	'0/6	0	6	0	0			'3/3	3	3	1	3	33	34		Good	Good	Good		1	1	0	0	BSA-Susceptible([1.00][3][3])	BSA-Resistant([0.00][0][6])
chr_1	18577083	S	600274	C	a	30	33	0	'0/6	0	6	0	0			'3/3	3	3	1	3	30	33		Good	Good	Good		1	1	0	0	BSA-Susceptible([1.00][3][3])	BSA-Resistant([0.00][0][6])
chr_1	18742506	S	740659	A	g	32	33	0	'1/25	1	25	0.04	1	33	33	'11/11	11	11	1	11	32	33		Good	Good	Good		1	1	0	0	BSA-Susceptible([1.00][11][11])	BSA-Resistant([0.04][1][25])
chr_1	19057585	S	910631	T	c	33	34	0	'0/17	0	17	0	0			'3/3	3	3	1	3	33	34		Good	Good	Good		1	1	0	0	BSA-Susceptible([1.00][3][3])	BSA-Resistant([0.00][0][17])
chr_1	18447024	S	927971	A	g	32	34	0	'0/17	0	17	0	0			'5/5	5	5	1	5	32	34		Good	Good	Good		1	1	0	0	BSA-Susceptible([1.00][5][5])	BSA-Resistant([0.00][0][17])
chr_1	18622323	S	1154929	T	a	33	34	0	'0/3	0	3	0	0			'3/3	3	3	1	3	33	34		Good	Good	Good		1	1	0	0	BSA-Susceptible([1.00][3][3])	BSA-Resistant([0.00][0][3])
chr_1	18622527	S	1154930	T	a	33	34	0	'0/3	0	3	0	0			'3/3	3	3	1	3	33	34		Good	Good	Good		1	1	0	0	BSA-Susceptible([1.00][3][3])	BSA-Resistant([0.00][0][3])
chr_1	2555741	S	1163308	A	g	31	33	0	'0/12	0	12	0	0			'3/3	3	3	1	3	31	33		Good	Good	Good		1	1	0	0	BSA-Susceptible([1.00][3][3])	BSA-Resistant([0.00][0][12])
chr_1	18807297	S	1187023	C	t	33	34	0	'0/16	0	16	0	0			'3/3	3	3	1	3	33	34		Good	Good	Good		1	1	0	0	BSA-Susceptible([1.00][3][3])	BSA-Resistant([0.00][0][16])
chr_1	18860067	S	1196547	A	g	32	33	0	'0/21	0	21	0	0			'4/4	4	4	1	4	32	33		Good	Good	Good		1	1	0	0	BSA-Susceptible([1.00][4][4])	BSA-Resistant([0.00][0][21])
chr_1	18473835	S	1223441	T	c	33	33	0	'0/8	0	8	0	0			'4/4	4	4	1	4	33	33		Good	Good	Good		1	1	0	0	BSA-Susceptible([1.00][4][4])	BSA-Resistant([0.00][0][8])
chr_1	2332213	S	1247380	G	t	30	34	0	'0/32	0	32	0	0			'8/8	8	8	1	8	30	34		Good	Good	Good		1	1	0	0	BSA-Susceptible([1.00][8][8])	BSA-Resistant([0.00][0][32])
chr_1	2105958	S	1247921	A	g	32	34	0	'1/39	1	39	0.025641	1	34	34	'7/7	7	7	1	7	32	34		Good	Good	Good		1	1	0	0	BSA-Susceptible([1.00][7][7])	BSA-Resistant([0.03][1][39])
chr_1	18636609	S	1247923	G	a	31	34	0	'1/42	1	42	0.0238095	1	31	31	'7/7	7	7	1	7	31	34		Good	Good	Good		1	1	0	0	BSA-Susceptible([1.00][7][7])	BSA-Resistant([0.02][1][42])
chr_1	3374454	S	1653997	G	a	29	34	0	'1/23	1	23	0.0434783	1	22	22	'17/17	17	17	1	17	29	34		Good	Good	Good		1	1	0	0	BSA-Susceptible([1.00][17][17])	BSA-Resistant([0.04][1][23])
chr_1	3011308	S	1827852	C	t	33	33	0	'1/21	1	21	0.047619	1	24	24	'7/7	7	7	1	7	33	33		Good	Good	Good		1	1	0	0	BSA-Susceptible([1.00][7][7])	BSA-Resistant([0.05][1][21])
chr_1	3579582	S	2189580	G	c	33	34	0	'0/41	0	41	0	0			'12/12	12	12	1	12	33	34		Good	Good	Good		1	1	0	0	BSA-Susceptible([1.00][12][12])	BSA-Resistant([0.00][0][41])
chr_1	18556934	S	2189581	A	g	32	34	0	'0/41	0	41	0	0			'12/12	12	12	1	12	32	34		Good	Good	Good		1	1	0	0	BSA-Susceptible([1.00][12][12])	BSA-Resistant([0.00][0][41])
chr_1	18712788	S	2189582	C	a	33	34	0	'0/41	0	41	0	0			'12/12	12	12	1	12	33	34		Good	Good	Good		1	1	0	0	BSA-Susceptible([1.00][12][12])	BSA-Resistant([0.00][0][41])
chr_1	18556992	S	2189584	T	g	32	33	0	'0/41	0	41	0	0			'12/12	12	12	1	12	32	33		Good	Good	Good		1	1	0	0	BSA-Susceptible([1.00][12][12])	BSA-Resistant([0.00][0][41])
chr_1	18316263	S	2440699	C	t	31	33	0	'0/31	0	31	0	0			'5/5	5	5	1	5	31	33		Good	Good	Good		1	1	0	0	BSA-Susceptible([1.00][5][5])	BSA-Resistant([0.00][0][31])
chr_1	18455400	S	2441990	A	g	31	33	0	'0/12	0	12	0	0			'5/5	5	5	1	5	31	33		Good	Good	Good		1	1	0	0	BSA-Susceptible([1.00][5][5])	BSA-Resistant([0.00][0][12])
chr_1	1979234	S	2450514	G	a	30	33	0	'0/19	0	19	0	0			'4/4	4	4	1	4	30	33		Good	Good	Good		1	1	0	0	BSA-Susceptible([1.00][4][4])	BSA-Resistant([0.00][0][19])
chr_1	18501760	S	2450697	C	a	33	34	0	'0/3	0	3	0	0			'5/5	5	5	1	5	33	34		Good	Good	Good		1	1	0	0	BSA-Susceptible([1.00][5][5])	BSA-Resistant([0.00][0][3])
chr_1	18501927	S	2450700	C	a	32	34	0	'0/3	0	3	0	0			'5/5	5	5	1	5	32	34		Good	Good	Good		1	1	0	0	BSA-Susceptible([1.00][5][5])	BSA-Resistant([0.00][0][3])
chr_1	3166658	S	2745449	G	a	31	34	0	'31/32	31	32	0.96875	31	31	34	'2/40	2	40	0.05	2	33	34		Good	Good	Good		1	1	0	0	BSA-Resistant([0.97][31][32])	BSA-Susceptible([0.05][2][40])
chr_1	18900472	S	2763560	A	g	32	34	0	'0/4	0	4	0	0			'5/5	5	5	1	5	32	34		Good	Good	Good		1	1	0	0	BSA-Susceptible([1.00][5][5])	BSA-Resistant([0.00][0][4])
chr_1	26329569	S	2763649	A	c	33	34	0	'4/4	4	4	1	4	33	34	'0/12	0	12	0	0				Good	Good	Good		1	1	0	0	BSA-Resistant([1.00][4][4])	BSA-Susceptible([0.00][0][12])
chr_1	26518046	S	2763651	C	t	32	33	0	'3/3	3	3	1	3	32	33	'0/13	0	13	0	0				Good	Good	Good		1	1	0	0	BSA-Resistant([1.00][3][3])	BSA-Susceptible([0.00][0][13])
chr_1	26357207	S	2765792	A	c	33	34	0	'4/4	4	4	1	4	33	34	'0/15	0	15	0	0				Good	Good	Good		1	1	0	0	BSA-Resistant([1.00][4][4])	BSA-Susceptible([0.00][0][15])
chr_1	19132119	S	2766735	A	t	32	33	0	'0/9	0	9	0	0			'3/3	3	3	1	3	32	33		Good	Good	Good		1	1	0	0	BSA-Susceptible([1.00][3][3])	BSA-Resistant([0.00][0][9])
chr_1	2838958	S	2770160	G	a	32	34	0	'24/25	24	25	0.96	24	32	34	'0/4	0	4	0	0				Good	Good	Good		1	1	0	0	BSA-Resistant([0.96][24][25])	BSA-Susceptible([0.00][0][4])
chr_1	2152651	S	2771663	T	a	26	31	0	'0/13	0	13	0	0			'7/7	7	7	1	7	26	31		Good	Good	Good		1	1	0	0	BSA-Susceptible([1.00][7][7])	BSA-Resistant([0.00][0][13])
chr_1	1741056	S	2774281	A	g	32	34	0	'11/11	11	11	1	11	32	34	'0/3	0	3	0	0				Good	Good	Good		1	1	0	0	BSA-Resistant([1.00][11][11])	BSA-Susceptible([0.00][0][3])
chr_1	25550498	S	2780767	C	t	32	34	0	'7/7	7	7	1	7	32	34	'0/9	0	9	0	0				Good	Good	Good		1	1	0	0	BSA-Resistant([1.00][7][7])	BSA-Susceptible([0.00][0][9])
chr_1	3757564	S	2780768	G	a	30	34	0	'17/17	17	17	1	17	30	34	'0/9	0	9	0	0				Good	Good	Good		1	1	0	0	BSA-Resistant([1.00][17][17])	BSA-Susceptible([0.00][0][9])
chr_1	2855421	S	2780774	A	g	31	34	0	'17/17	17	17	1	17	31	34	'0/13	0	13	0	0				Good	Good	Good		1	1	0	0	BSA-Resistant([1.00][17][17])	BSA-Susceptible([0.00][0][13])
chr_1	3313833	S	2781457	G	a	28	34	0	'21/21	21	21	1	21	28	34	'0/9	0	9	0	0				Good	Good	Good		1	1	0	0	BSA-Resistant([1.00][21][21])	BSA-Susceptible([0.00][0][9])
chr_1	25481932	S	2781460	C	t	33	34	0	'12/12	12	12	1	12	33	34	'0/7	0	7	0	0				Good	Good	Good		1	1	0	0	BSA-Resistant([1.00][12][12])	BSA-Susceptible([0.00][0][7])
chr_1	3450839	S	2781461	G	a	33	34	0	'11/11	11	11	1	11	33	34	'0/7	0	7	0	0				Good	Good	Good		1	1	0	0	BSA-Resistant([1.00][11][11])	BSA-Susceptible([0.00][0][7])
chr_1	18630180	S	2785007	C	t	33	34	0	'0/7	0	7	0	0			'4/4	4	4	1	4	33	34		Good	Good	Good		1	1	0	0	BSA-Susceptible([1.00][4][4])	BSA-Resistant([0.00][0][7])
chr_1	18630175	S	2785008	G	t	34	34	0	'0/8	0	8	0	0			'4/4	4	4	1	4	34	34		Good	Good	Good		1	1	0	0	BSA-Susceptible([1.00][4][4])	BSA-Resistant([0.00][0][8])
chr_1	25561313	S	2785523	A	g	26	31	0	'4/4	4	4	1	4	26	31	'0/8	0	8	0	0				Good	Good	Good		1	1	0	0	BSA-Resistant([1.00][4][4])	BSA-Susceptible([0.00][0][8])
chr_1	18646318	S	2789953	C	g	28	32	0	'0/4	0	4	0	0			'4/4	4	4	1	4	28	32		Good	Good	Good		1	1	0	0	BSA-Susceptible([1.00][4][4])	BSA-Resistant([0.00][0][4])
chr_1	18674053	S	2791882	C	g	32	33	0	'0/4	0	4	0	0			'5/5	5	5	1	5	32	33		Good	Good	Good		1	1	0	0	BSA-Susceptible([1.00][5][5])	BSA-Resistant([0.00][0][4])
chr_1	25402759	S	2801308	T	g	32	33	0	'3/3	3	3	1	3	32	33	'0/7	0	7	0	0				Good	Good	Good		1	1	0	0	BSA-Resistant([1.00][3][3])	BSA-Susceptible([0.00][0][7])
chr_1	3009313	S	2820748	G	a	29	34	0	'25/25	25	25	1	25	29	34	'0/9	0	9	0	0				Good	Good	Good		1	1	0	0	BSA-Resistant([1.00][25][25])	BSA-Susceptible([0.00][0][9])
chr_1	2895842	S	2865810	C	t	32	34	0	'25/25	25	25	1	25	32	34	'0/38	0	38	0	0				Good	Good	Good		1	1	0	0	BSA-Resistant([1.00][25][25])	BSA-Susceptible([0.00][0][38])
chr_1	2827118	S	2912526	A	c	30	33	0	'25/26	25	26	0.961538	25	30	33	'0/27	0	27	0	0				Good	Good	Good		1	1	0	0	BSA-Resistant([0.96][25][26])	BSA-Susceptible([0.00][0][27])
chr_1	25906909	S	2958893	A	g	33	34	0	'6/6	6	6	1	6	33	34	'0/29	0	29	0	0				Good	Good	Good		1	1	0	0	BSA-Resistant([1.00][6][6])	BSA-Susceptible([0.00][0][29])
chr_1	25635543	S	2958897	C	t	30	34	0	'9/9	9	9	1	9	30	34	'0/28	0	28	0	0				Good	Good	Good		1	1	0	0	BSA-Resistant([1.00][9][9])	BSA-Susceptible([0.00][0][28])
chr_1	2371901	S	2958899	T	c	26	33	0	'10/10	10	10	1	10	26	33	'0/28	0	28	0	0				Good	Good	Good		1	1	0	0	BSA-Resistant([1.00][10][10])	BSA-Susceptible([0.00][0][28])
chr_1	3069695	S	2962877	A	g	32	34	0	'3/3	3	3	1	3	32	34	'0/24	0	24	0	0				Good	Good	Good		1	1	0	0	BSA-Resistant([1.00][3][3])	BSA-Susceptible([0.00][0][24])
chr_1	2976123	S	2962887	T	c	27	33	0	'8/8	8	8	1	8	27	33	'0/24	0	24	0	0				Good	Good	Good		1	1	0	0	BSA-Resistant([1.00][8][8])	BSA-Susceptible([0.00][0][24])
chr_1	3247446	S	2965226	T	g	29	34	0	'25/25	25	25	1	25	29	34	'0/38	0	38	0	0				Good	Good	Good		1	1	0	0	BSA-Resistant([1.00][25][25])	BSA-Susceptible([0.00][0][38])
chr_1	25861428	S	2968726	C	a	32	33	0	'4/4	4	4	1	4	32	33	'0/48	0	48	0	0				Good	Good	Good		1	1	0	0	BSA-Resistant([1.00][4][4])	BSA-Susceptible([0.00][0][48])
chr_1	25697526	S	2968729	C	t	32	34	0	'3/3	3	3	1	3	32	34	'0/48	0	48	0	0				Good	Good	Good		1	1	0	0	BSA-Resistant([1.00][3][3])	BSA-Susceptible([0.00][0][48])
chr_1	25692053	S	3038397	G	t	33	33	0	'4/4	4	4	1	4	33	33	'0/24	0	24	0	0				Good	Good	Good		1	1	0	0	BSA-Resistant([1.00][4][4])	BSA-Susceptible([0.00][0][24])
chr_1	26274438	S	3038399	A	c	33	34	0	'4/4	4	4	1	4	33	34	'0/24	0	24	0	0				Good	Good	Good		1	1	0	0	BSA-Resistant([1.00][4][4])	BSA-Susceptible([0.00][0][24])
chr_1	25830756	S	3064944	C	t	30	33	0	'6/6	6	6	1	6	30	33	'0/38	0	38	0	0				Good	Good	Good		1	1	0	0	BSA-Resistant([1.00][6][6])	BSA-Susceptible([0.00][0][38])
chr_1	25808832	S	3067046	C	t	31	34	0	'8/8	8	8	1	8	31	34	'0/29	0	29	0	0				Good	Good	Good		1	1	0	0	BSA-Resistant([1.00][8][8])	BSA-Susceptible([0.00][0][29])
chr_1	3372422	S	3074718	A	t	30	34	0	'7/7	7	7	1	7	30	34	'0/10	0	10	0	0				Good	Good	Good		1	1	0	0	BSA-Resistant([1.00][7][7])	BSA-Susceptible([0.00][0][10])
chr_1	18658825	S	3099996	A	c	25	33	0	'4/4	4	4	1	4	25	33	'1/41	1	41	0.0243902	1	33	33		Good	Good	Good		1	1	0	0	BSA-Resistant([1.00][4][4])	BSA-Susceptible([0.02][1][41])
chr_1	26330837	S	3108929	C	t	32	33	0	'4/4	4	4	1	4	32	33	'0/22	0	22	0	0				Good	Good	Good		1	1	0	0	BSA-Resistant([1.00][4][4])	BSA-Susceptible([0.00][0][22])
chr_1	25576945	S	3108948	G	a	23	32	0	'4/4	4	4	1	4	23	32	'0/19	0	19	0	0				Good	Good	Good		1	1	0	0	BSA-Resistant([1.00][4][4])	BSA-Susceptible([0.00][0][19])
chr_1	26334019	S	3109359	C	t	31	34	0	'13/13	13	13	1	13	31	34	'0/26	0	26	0	0				Good	Good	Good		1	1	0	0	BSA-Resistant([1.00][13][13])	BSA-Susceptible([0.00][0][26])
chr_1	25580746	S	3109362	G	a	30	34	0	'13/13	13	13	1	13	30	34	'0/21	0	21	0	0				Good	Good	Good		1	1	0	0	BSA-Resistant([1.00][13][13])	BSA-Susceptible([0.00][0][21])
chr_1	3134813	S	3109494	T	c	21	32	0	'6/6	6	6	1	6	21	32	'0/45	0	45	0	0				Good	Good	Good		1	1	0	0	BSA-Resistant([1.00][6][6])	BSA-Susceptible([0.00][0][45])
chr_1	25513360	S	3110990	C	g	31	34	0	'6/6	6	6	1	6	31	34	'0/14	0	14	0	0				Good	Good	Good		1	1	0	0	BSA-Resistant([1.00][6][6])	BSA-Susceptible([0.00][0][14])
chr_1	3607351	S	3124622	C	t	25	34	0	'38/39	38	39	0.974359	38	25	34	'2/44	2	44	0.0454545	2	32	32		Good	Good	Good		1	1	0	0	BSA-Resistant([0.97][38][39])	BSA-Susceptible([0.05][2][44])
chr_1	2946139	S	3147971	G	a	31	33	0	'7/7	7	7	1	7	31	33	'0/39	0	39	0	0				Good	Good	Good		1	1	0	0	BSA-Resistant([1.00][7][7])	BSA-Susceptible([0.00][0][39])
chr_1	18322901	S	3159314	T	g	33	34	0	'0/5	0	5	0	0			'4/4	4	4	1	4	33	34		Good	Good	Good		1	1	0	0	BSA-Susceptible([1.00][4][4])	BSA-Resistant([0.00][0][5])
chr_1	3764492	S	3160513	G	a	30	33	0	'21/21	21	21	1	21	30	33	'1/21	1	21	0.047619	1	32	32		Good	Good	Good		1	1	0	0	BSA-Resistant([1.00][21][21])	BSA-Susceptible([0.05][1][21])
chr_1	12588076	S	3162624	C	a	32	34	0	'16/16	16	16	1	16	32	34	'0/12	0	12	0	0				Good	Good	Good		1	1	0	0	BSA-Resistant([1.00][16][16])	BSA-Susceptible([0.00][0][12])
chr_1	3588174	S	3162641	C	a	29	34	0	'48/50	48	50	0.96	48	29	34	'0/11	0	11	0	0				Good	Good	Good		1	1	0	0	BSA-Resistant([0.96][48][50])	BSA-Susceptible([0.00][0][11])
chr_1	26105605	S	3163722	C	t	32	34	0	'4/4	4	4	1	4	32	34	'0/18	0	18	0	0				Good	Good	Good		1	1	0	0	BSA-Resistant([1.00][4][4])	BSA-Susceptible([0.00][0][18])
chr_1	12787627	S	3167473	T	c	26	33	0	'3/3	3	3	1	3	26	33	'0/56	0	56	0	0				Good	Good	Good		1	1	0	0	BSA-Resistant([1.00][3][3])	BSA-Susceptible([0.00][0][56])
chr_1	18747566	S	3167498	A	c	26	33	0	'7/7	7	7	1	7	26	33	'2/59	2	59	0.0338983	2	31	32		Good	Good	Good		1	1	0	0	BSA-Resistant([1.00][7][7])	BSA-Susceptible([0.03][2][59])
chr_1	18720592	S	3167503	G	a	30	33	0	'4/4	4	4	1	4	30	33	'2/59	2	59	0.0338983	2	30	32		Good	Good	Good		1	1	0	0	BSA-Resistant([1.00][4][4])	BSA-Susceptible([0.03][2][59])
chr_1	26203526	S	3175335	G	a	31	34	0	'5/5	5	5	1	5	31	34	'0/12	0	12	0	0				Good	Good	Good		1	1	0	0	BSA-Resistant([1.00][5][5])	BSA-Susceptible([0.00][0][12])
chr_1	25391210	S	3226700	G	a	28	34	0	'3/3	3	3	1	3	28	34	'0/5	0	5	0	0				Good	Good	Good		1	1	0	0	BSA-Resistant([1.00][3][3])	BSA-Susceptible([0.00][0][5])
chr_1	26392236	S	3242979	C	t	31	33	0	'5/5	5	5	1	5	31	33	'0/80	0	80	0	0				Good	Good	Good		1	1	0	0	BSA-Resistant([1.00][5][5])	BSA-Susceptible([0.00][0][80])
chr_1	25550011	S	3242980	T	c	31	34	0	'5/5	5	5	1	5	31	34	'0/80	0	80	0	0				Good	Good	Good		1	1	0	0	BSA-Resistant([1.00][5][5])	BSA-Susceptible([0.00][0][80])
chr_1	26587990	S	3256335	C	t	30	33	0	'3/3	3	3	1	3	30	33	'0/6	0	6	0	0				Good	Good	Good		1	1	0	0	BSA-Resistant([1.00][3][3])	BSA-Susceptible([0.00][0][6])
chr_1	2222322	S	3264065	T	c	32	34	0	'17/17	17	17	1	17	32	34	'0/20	0	20	0	0				Good	Good	Good		1	1	0	0	BSA-Resistant([1.00][17][17])	BSA-Susceptible([0.00][0][20])
chr_1	12985275	S	3271805	T	a	32	34	0	'3/3	3	3	1	3	32	34	'2/65	2	65	0.0307692	2	18	28		Good	Good	Good		1	1	0	0	BSA-Resistant([1.00][3][3])	BSA-Susceptible([0.03][2][65])
chr_1	19140292	S	3272871	A	g	31	34	0	'12/12	12	12	1	12	31	34	'1/26	1	26	0.0384615	1	27	27		Good	Good	Good		1	1	0	0	BSA-Resistant([1.00][12][12])	BSA-Susceptible([0.04][1][26])
chr_1	26551171	S	3273151	A	g	32	34	0	'8/8	8	8	1	8	32	34	'0/3	0	3	0	0				Good	Good	Good		1	1	0	0	BSA-Resistant([1.00][8][8])	BSA-Susceptible([0.00][0][3])
chr_1	26453557	S	3273152	G	a	32	34	0	'8/8	8	8	1	8	32	34	'0/3	0	3	0	0				Good	Good	Good		1	1	0	0	BSA-Resistant([1.00][8][8])	BSA-Susceptible([0.00][0][3])
chr_1	19002413	S	3273415	G	a	31	33	0	'4/4	4	4	1	4	31	33	'1/32	1	32	0.03125	1	29	29		Good	Good	Good		1	1	0	0	BSA-Resistant([1.00][4][4])	BSA-Susceptible([0.03][1][32])
chr_1	19122974	S	3275927	C	g	32	34	0	'0/9	0	9	0	0			'11/11	11	11	1	11	32	34		Good	Good	Good		1	1	0	0	BSA-Susceptible([1.00][11][11])	BSA-Resistant([0.00][0][9])
chr_1	3693428	S	3275965	T	g	29	33	0	'14/14	14	14	1	14	29	33	'1/20	1	20	0.05	1	26	26		Good	Good	Good		1	1	0	0	BSA-Resistant([1.00][14][14])	BSA-Susceptible([0.05][1][20])
chr_1	1746883	S	3340838	T	c	31	33	0	'5/5	5	5	1	5	31	33	'0/23	0	23	0	0				Good	Good	Good		1	1	0	0	BSA-Resistant([1.00][5][5])	BSA-Susceptible([0.00][0][23])
chr_1	25622036	S	3341435	T	c	21	26	0	'4/4	4	4	1	4	21	26	'0/19	0	19	0	0				Good	Good	Good		1	1	0	0	BSA-Resistant([1.00][4][4])	BSA-Susceptible([0.00][0][19])
chr_1	25661629	S	3341440	A	g	29	32	0	'4/4	4	4	1	4	29	32	'0/18	0	18	0	0				Good	Good	Good		1	1	0	0	BSA-Resistant([1.00][4][4])	BSA-Susceptible([0.00][0][18])
chr_1	12249476	S	3341443	G	a	25	32	0	'6/6	6	6	1	6	25	32	'0/18	0	18	0	0				Good	Good	Good		1	1	0	0	BSA-Resistant([1.00][6][6])	BSA-Susceptible([0.00][0][18])
chr_1	18720830	S	3355509	G	a	30	34	0	'27/27	27	27	1	27	30	34	'1/24	1	24	0.0416667	1	31	31		Good	Good	Good		1	1	0	0	BSA-Resistant([1.00][27][27])	BSA-Susceptible([0.04][1][24])
chr_1	3677065	S	3376855	C	t	31	33	0	'5/5	5	5	1	5	31	33	'0/52	0	52	0	0				Good	Good	Good		1	1	0	0	BSA-Resistant([1.00][5][5])	BSA-Susceptible([0.00][0][52])
chr_1	1955155	S	3376858	G	a	32	34	0	'7/7	7	7	1	7	32	34	'0/45	0	45	0	0				Good	Good	Good		1	1	0	0	BSA-Resistant([1.00][7][7])	BSA-Susceptible([0.00][0][45])
chr_1	25320461	S	3377075	T	c	27	31	0	'3/3	3	3	1	3	27	31	'0/26	0	26	0	0				Good	Good	Good		1	1	0	0	BSA-Resistant([1.00][3][3])	BSA-Susceptible([0.00][0][26])
chr_1	26163862	S	3404348	C	t	32	34	0	'10/10	10	10	1	10	32	34	'0/6	0	6	0	0				Good	Good	Good		1	1	0	0	BSA-Resistant([1.00][10][10])	BSA-Susceptible([0.00][0][6])
chr_1	18748518	S	3414150	G	a	28	31	0	'0/4	0	4	0	0			'3/3	3	3	1	3	28	31		Good	Good	Good		1	1	0	0	BSA-Susceptible([1.00][3][3])	BSA-Resistant([0.00][0][4])
chr_1	2531817	S	3422370	T	c	31	33	0	'9/9	9	9	1	9	31	33	'0/24	0	24	0	0				Good	Good	Good		1	1	0	0	BSA-Resistant([1.00][9][9])	BSA-Susceptible([0.00][0][24])
chr_1	2727419	S	3465402	G	c	30	34	0	'27/28	27	28	0.964286	27	30	34	'0/20	0	20	0	0				Good	Good	Good		1	1	0	0	BSA-Resistant([0.96][27][28])	BSA-Susceptible([0.00][0][20])
chr_1	25684821	S	3468539	T	c	27	30	0	'5/5	5	5	1	5	27	30	'0/21	0	21	0	0				Good	Good	Good		1	1	0	0	BSA-Resistant([1.00][5][5])	BSA-Susceptible([0.00][0][21])
chr_1	25684886	S	3468541	G	c	24	30	0	'5/5	5	5	1	5	24	30	'0/21	0	21	0	0				Good	Good	Good		1	1	0	0	BSA-Resistant([1.00][5][5])	BSA-Susceptible([0.00][0][21])
chr_1	25662129	S	3468545	G	a	21	33	0	'6/6	6	6	1	6	21	33	'0/21	0	21	0	0				Good	Good	Good		1	1	0	0	BSA-Resistant([1.00][6][6])	BSA-Susceptible([0.00][0][21])
chr_1	2254296	S	3470018	T	c	23	33	0	'8/8	8	8	1	8	23	33	'0/14	0	14	0	0				Good	Good	Good		1	1	0	0	BSA-Resistant([1.00][8][8])	BSA-Susceptible([0.00][0][14])
chr_1	19167521	S	3503844	C	t	33	34	0	'3/3	3	3	1	3	33	34	'2/48	2	48	0.0416667	2	32	33		Good	Good	Good		1	1	0	0	BSA-Resistant([1.00][3][3])	BSA-Susceptible([0.04][2][48])
chr_1	2740664	S	3512579	T	a	32	34	0	'7/7	7	7	1	7	32	34	'0/63	0	63	0	0				Good	Good	Good		1	1	0	0	BSA-Resistant([1.00][7][7])	BSA-Susceptible([0.00][0][63])
chr_1	26486045	S	3512582	G	a	33	34	0	'7/7	7	7	1	7	33	34	'0/53	0	53	0	0				Good	Good	Good		1	1	0	0	BSA-Resistant([1.00][7][7])	BSA-Susceptible([0.00][0][53])
chr_1	26336979	S	3512584	C	t	31	33	0	'3/3	3	3	1	3	31	33	'0/51	0	51	0	0				Good	Good	Good		1	1	0	0	BSA-Resistant([1.00][3][3])	BSA-Susceptible([0.00][0][51])
chr_1	2718585	S	3512761	G	a	31	33	0	'4/4	4	4	1	4	31	33	'0/25	0	25	0	0				Good	Good	Good		1	1	0	0	BSA-Resistant([1.00][4][4])	BSA-Susceptible([0.00][0][25])
chr_1	18802320	S	3517602	C	t	31	34	0	'12/12	12	12	1	12	31	34	'1/65	1	65	0.0153846	1	33	33		Good	Good	Good		1	1	0	0	BSA-Resistant([1.00][12][12])	BSA-Susceptible([0.02][1][65])
chr_1	1935791	S	3541664	C	t	32	34	0	'51/53	51	53	0.962264	51	32	34	'5/106	5	106	0.0471698	5	26	33		Good	Good	Good		1	1	0	0	BSA-Resistant([0.96][51][53])	BSA-Susceptible([0.05][5][106])
chr_1	2957431	S	3542893	T	c	29	33	0	'20/21	20	21	0.952381	20	29	33	'0/44	0	44	0	0				Good	Good	Good		1	1	0	0	BSA-Resistant([0.95][20][21])	BSA-Susceptible([0.00][0][44])
chr_1	3621403	S	3542968	A	g	27	34	0	'27/28	27	28	0.964286	27	27	34	'2/55	2	55	0.0363636	2	30	31		Good	Good	Good		1	1	0	0	BSA-Resistant([0.96][27][28])	BSA-Susceptible([0.04][2][55])
chr_1	3044444	S	3543019	G	a	28	34	0	'41/43	41	43	0.953488	41	28	34	'2/62	2	62	0.0322581	2	31	33		Good	Good	Good		1	1	0	0	BSA-Resistant([0.95][41][43])	BSA-Susceptible([0.03][2][62])
chr_1	3769785	S	3543023	A	g	29	34	0	'43/45	43	45	0.955556	43	29	34	'2/70	2	70	0.0285714	2	31	32		Good	Good	Good		1	1	0	0	BSA-Resistant([0.96][43][45])	BSA-Susceptible([0.03][2][70])
chr_1	3187554	S	3543176	C	a	29	34	0	'60/62	60	62	0.967742	60	29	34	'1/92	1	92	0.0108696	1	27	27		Good	Good	Good		1	1	0	0	BSA-Resistant([0.97][60][62])	BSA-Susceptible([0.01][1][92])
chr_1	1658926	S	3550211	G	a	30	34	0	'26/27	26	27	0.962963	26	30	34	'1/84	1	84	0.0119048	1	27	27		Good	Good	Good		1	1	0	0	BSA-Resistant([0.96][26][27])	BSA-Susceptible([0.01][1][84])
chr_1	1684107	S	3550220	G	a	28	34	0	'31/31	31	31	1	31	28	34	'0/69	0	69	0	0				Good	Good	Good		1	1	0	0	BSA-Resistant([1.00][31][31])	BSA-Susceptible([0.00][0][69])
chr_1	1702127	S	3551034	A	g	25	34	0	'26/27	26	27	0.962963	26	25	34	'0/35	0	35	0	0				Good	Good	Good		1	1	0	0	BSA-Resistant([0.96][26][27])	BSA-Susceptible([0.00][0][35])
chr_1	3414193	S	3551225	A	t	31	34	0	'70/71	70	71	0.985915	70	31	34	'3/63	3	63	0.047619	3	26	33		Good	Good	Good		1	1	0	0	BSA-Resistant([0.99][70][71])	BSA-Susceptible([0.05][3][63])
chr_1	2781330	S	3551955	A	c	27	34	0	'54/54	54	54	1	54	27	34	'0/20	0	20	0	0				Good	Good	Good		1	1	0	0	BSA-Resistant([1.00][54][54])	BSA-Susceptible([0.00][0][20])
chr_1	3639533	S	3553313	G	a	27	34	0	'30/30	30	30	1	30	27	34	'0/75	0	75	0	0				Good	Good	Good		1	1	0	0	BSA-Resistant([1.00][30][30])	BSA-Susceptible([0.00][0][75])
chr_1	2497890	S	3553382	T	g	27	33	0	'30/31	30	31	0.967742	30	27	33	'0/60	0	60	0	0				Good	Good	Good		1	1	0	0	BSA-Resistant([0.97][30][31])	BSA-Susceptible([0.00][0][60])
chr_1	2731255	S	3554974	T	c	28	34	0	'43/45	43	45	0.955556	43	28	34	'0/33	0	33	0	0				Good	Good	Good		1	1	0	0	BSA-Resistant([0.96][43][45])	BSA-Susceptible([0.00][0][33])
chr_1	26002404	S	3556746	A	g	30	34	0	'19/20	19	20	0.95	19	30	34	'0/57	0	57	0	0				Good	Good	Good		1	1	0	0	BSA-Resistant([0.95][19][20])	BSA-Susceptible([0.00][0][57])
chr_1	26190530	S	3556747	A	c	30	34	0	'19/20	19	20	0.95	19	30	34	'0/70	0	70	0	0				Good	Good	Good		1	1	0	0	BSA-Resistant([0.95][19][20])	BSA-Susceptible([0.00][0][70])
chr_1	26050900	S	3556752	C	t	30	34	0	'22/23	22	23	0.956522	22	30	34	'0/63	0	63	0	0				Good	Good	Good		1	1	0	0	BSA-Resistant([0.96][22][23])	BSA-Susceptible([0.00][0][63])
chr_1	2223174	S	3558855	T	c	27	33	0	'23/24	23	24	0.958333	23	27	33	'0/56	0	56	0	0				Good	Good	Good		1	1	0	0	BSA-Resistant([0.96][23][24])	BSA-Susceptible([0.00][0][56])
chr_1	2536144	S	3559497	G	a	31	34	0	'24/25	24	25	0.96	24	31	34	'1/36	1	36	0.0277778	1	9	9		Good	Good	Good		1	1	0	0	BSA-Resistant([0.96][24][25])	BSA-Susceptible([0.03][1][36])
chr_1	2656864	S	3560619	G	c	30	34	0	'30/30	30	30	1	30	30	34	'0/13	0	13	0	0				Good	Good	Good		1	1	0	0	BSA-Resistant([1.00][30][30])	BSA-Susceptible([0.00][0][13])
chr_1	2773835	S	3560622	T	c	30	34	0	'30/31	30	31	0.967742	30	30	34	'0/12	0	12	0	0				Good	Good	Good		1	1	0	0	BSA-Resistant([0.97][30][31])	BSA-Susceptible([0.00][0][12])
chr_1	25976570	S	3561097	T	c	30	34	0	'20/21	20	21	0.952381	20	30	34	'0/39	0	39	0	0				Good	Good	Good		1	1	0	0	BSA-Resistant([0.95][20][21])	BSA-Susceptible([0.00][0][39])
chr_1	12523034	S	3561098	A	g	29	34	0	'23/24	23	24	0.958333	23	29	34	'0/40	0	40	0	0				Good	Good	Good		1	1	0	0	BSA-Resistant([0.96][23][24])	BSA-Susceptible([0.00][0][40])
chr_1	3275346	S	3562649	A	g	29	34	0	'19/19	19	19	1	19	29	34	'2/68	2	68	0.0294118	2	33	33		Good	Good	Good		1	1	0	0	BSA-Resistant([1.00][19][19])	BSA-Susceptible([0.03][2][68])
chr_1	3431252	S	3563502	A	g	30	33	0	'25/26	25	26	0.961538	25	30	33	'0/39	0	39	0	0				Good	Good	Good		1	1	0	0	BSA-Resistant([0.96][25][26])	BSA-Susceptible([0.00][0][39])
chr_1	2561296	S	3563743	T	c	25	34	0	'26/27	26	27	0.962963	26	25	34	'1/21	1	21	0.047619	1	11	11		Good	Good	Good		1	1	0	0	BSA-Resistant([0.96][26][27])	BSA-Susceptible([0.05][1][21])
chr_1	3022020	S	3564349	A	g	30	34	0	'23/24	23	24	0.958333	23	30	34	'1/30	1	30	0.0333333	1	33	33		Good	Good	Good		1	1	0	0	BSA-Resistant([0.96][23][24])	BSA-Susceptible([0.03][1][30])
chr_1	3349287	S	3564624	G	t	27	34	0	'14/14	14	14	1	14	27	34	'1/29	1	29	0.0344828	1	33	33		Good	Good	Good		1	1	0	0	BSA-Resistant([1.00][14][14])	BSA-Susceptible([0.03][1][29])
chr_1	3715148	S	3564732	G	a	29	34	0	'44/46	44	46	0.956522	44	29	34	'3/82	3	82	0.0365854	3	33	33		Good	Good	Good		1	1	0	0	BSA-Resistant([0.96][44][46])	BSA-Susceptible([0.04][3][82])
chr_1	2496405	S	3565017	C	g	29	34	0	'41/42	41	42	0.97619	41	29	34	'0/32	0	32	0	0				Good	Good	Good		1	1	0	0	BSA-Resistant([0.98][41][42])	BSA-Susceptible([0.00][0][32])
chr_1	3218761	S	3565336	G	a	30	34	0	'22/23	22	23	0.956522	22	30	34	'0/50	0	50	0	0				Good	Good	Good		1	1	0	0	BSA-Resistant([0.96][22][23])	BSA-Susceptible([0.00][0][50])
chr_1	3587138	S	3565679	A	g	31	34	0	'33/34	33	34	0.970588	33	31	34	'0/31	0	31	0	0				Good	Good	Good		1	1	0	0	BSA-Resistant([0.97][33][34])	BSA-Susceptible([0.00][0][31])
chr_1	2635450	S	3566264	T	a	31	34	0	'25/25	25	25	1	25	31	34	'1/36	1	36	0.0277778	1	31	31		Good	Good	Good		1	1	0	0	BSA-Resistant([1.00][25][25])	BSA-Susceptible([0.03][1][36])
chr_1	3125432	S	3580213	A	g	30	34	0	'32/32	32	32	1	32	30	34	'0/37	0	37	0	0				Good	Good	Good		1	1	0	0	BSA-Resistant([1.00][32][32])	BSA-Susceptible([0.00][0][37])
chr_1	3093450	S	3580681	A	g	26	33	0	'35/36	35	36	0.972222	35	26	33	'0/29	0	29	0	0				Good	Good	Good		1	1	0	0	BSA-Resistant([0.97][35][36])	BSA-Susceptible([0.00][0][29])
chr_1	3278632	S	3580684	G	a	26	34	0	'33/34	33	34	0.970588	33	26	34	'0/26	0	26	0	0				Good	Good	Good		1	1	0	0	BSA-Resistant([0.97][33][34])	BSA-Susceptible([0.00][0][26])
chr_1	3405484	S	3580818	A	c	26	33	0	'13/13	13	13	1	13	26	33	'2/90	2	90	0.0222222	2	31	33		Good	Good	Good		1	1	0	0	BSA-Resistant([1.00][13][13])	BSA-Susceptible([0.02][2][90])
chr_1	2494278	S	3581666	A	g	29	33	0	'9/9	9	9	1	9	29	33	'1/35	1	35	0.0285714	1	15	15		Good	Good	Good		1	1	0	0	BSA-Resistant([1.00][9][9])	BSA-Susceptible([0.03][1][35])
chr_1	1804270	S	3595438	T	c	29	34	0	'33/33	33	33	1	33	29	34	'0/22	0	22	0	0				Good	Good	Good		1	1	0	0	BSA-Resistant([1.00][33][33])	BSA-Susceptible([0.00][0][22])
chr_1	3056599	S	3595562	G	a	28	34	0	'21/21	21	21	1	21	28	34	'0/40	0	40	0	0				Good	Good	Good		1	1	0	0	BSA-Resistant([1.00][21][21])	BSA-Susceptible([0.00][0][40])
chr_1	25927639	S	3595571	T	g	31	34	0	'17/17	17	17	1	17	31	34	'0/44	0	44	0	0				Good	Good	Good		1	1	0	0	BSA-Resistant([1.00][17][17])	BSA-Susceptible([0.00][0][44])
chr_1	3187850	S	3597275	T	g	29	34	0	'30/30	30	30	1	30	29	34	'1/21	1	21	0.047619	1	33	33		Good	Good	Good		1	1	0	0	BSA-Resistant([1.00][30][30])	BSA-Susceptible([0.05][1][21])
chr_1	3410190	S	3597276	G	a	30	34	0	'28/29	28	29	0.965517	28	30	34	'1/21	1	21	0.047619	1	32	32		Good	Good	Good		1	1	0	0	BSA-Resistant([0.97][28][29])	BSA-Susceptible([0.05][1][21])
chr_1	1956316	S	3597949	C	t	31	34	0	'58/61	58	61	0.95082	58	31	34	'1/59	1	59	0.0169492	1	2	2		Good	Good	Good		1	1	0	0	BSA-Resistant([0.95][58][61])	BSA-Susceptible([0.02][1][59])
chr_1	3179954	S	3598102	A	c	30	33	0	'29/29	29	29	1	29	30	33	'2/41	2	41	0.0487805	2	26	31		Good	Good	Good		1	1	0	0	BSA-Resistant([1.00][29][29])	BSA-Susceptible([0.05][2][41])
chr_1	3026489	S	3598103	T	c	27	34	0	'28/28	28	28	1	28	27	34	'2/41	2	41	0.0487805	2	23	32		Good	Good	Good		1	1	0	0	BSA-Resistant([1.00][28][28])	BSA-Susceptible([0.05][2][41])
chr_1	3258951	S	3598311	G	a	29	34	0	'27/27	27	27	1	27	29	34	'0/36	0	36	0	0				Good	Good	Good		1	1	0	0	BSA-Resistant([1.00][27][27])	BSA-Susceptible([0.00][0][36])
chr_1	3352249	S	3600426	G	a	28	34	0	'30/31	30	31	0.967742	30	28	34	'2/61	2	61	0.0327869	2	34	34		Good	Good	Good		1	1	0	0	BSA-Resistant([0.97][30][31])	BSA-Susceptible([0.03][2][61])
chr_1	3582914	S	3600551	T	c	30	34	0	'41/41	41	41	1	41	30	34	'0/53	0	53	0	0				Good	Good	Good		1	1	0	0	BSA-Resistant([1.00][41][41])	BSA-Susceptible([0.00][0][53])
chr_1	2891177	S	3601012	G	a	30	34	0	'64/65	64	65	0.984615	64	30	34	'1/39	1	39	0.025641	1	33	33		Good	Good	Good		1	1	0	0	BSA-Resistant([0.98][64][65])	BSA-Susceptible([0.03][1][39])
chr_1	3236551	S	3603489	G	t	31	34	0	'29/29	29	29	1	29	31	34	'0/16	0	16	0	0				Good	Good	Good		1	1	0	0	BSA-Resistant([1.00][29][29])	BSA-Susceptible([0.00][0][16])
chr_1	3355160	S	3603498	T	c	30	34	0	'25/25	25	25	1	25	30	34	'0/26	0	26	0	0				Good	Good	Good		1	1	0	0	BSA-Resistant([1.00][25][25])	BSA-Susceptible([0.00][0][26])
chr_1	3427450	S	3603516	G	a	30	34	0	'32/32	32	32	1	32	30	34	'1/30	1	30	0.0333333	1	33	33		Good	Good	Good		1	1	0	0	BSA-Resistant([1.00][32][32])	BSA-Susceptible([0.03][1][30])
chr_1	2359335	S	3603519	G	a	29	34	0	'33/33	33	33	1	33	29	34	'1/34	1	34	0.0294118	1	33	33		Good	Good	Good		1	1	0	0	BSA-Resistant([1.00][33][33])	BSA-Susceptible([0.03][1][34])
chr_1	3715160	S	3603672	G	t	29	34	0	'61/62	61	62	0.983871	61	29	34	'0/14	0	14	0	0				Good	Good	Good		1	1	0	0	BSA-Resistant([0.98][61][62])	BSA-Susceptible([0.00][0][14])
chr_1	2565817	S	3603696	A	g	29	34	0	'45/46	45	46	0.978261	45	29	34	'2/49	2	49	0.0408163	2	26	33		Good	Good	Good		1	1	0	0	BSA-Resistant([0.98][45][46])	BSA-Susceptible([0.04][2][49])
chr_1	1747285	S	3604173	A	g	30	34	0	'39/40	39	40	0.975	39	30	34	'0/64	0	64	0	0				Good	Good	Good		1	1	0	0	BSA-Resistant([0.97][39][40])	BSA-Susceptible([0.00][0][64])
chr_1	2168674	S	3604176	G	a	31	34	0	'37/38	37	38	0.973684	37	31	34	'0/61	0	61	0	0				Good	Good	Good		1	1	0	0	BSA-Resistant([0.97][37][38])	BSA-Susceptible([0.00][0][61])
chr_1	2865846	S	3604497	C	g	28	34	0	'42/44	42	44	0.954545	42	28	34	'0/29	0	29	0	0				Good	Good	Good		1	1	0	0	BSA-Resistant([0.95][42][44])	BSA-Susceptible([0.00][0][29])
chr_1	3373032	S	3607459	C	t	28	34	0	'30/30	30	30	1	30	28	34	'0/33	0	33	0	0				Good	Good	Good		1	1	0	0	BSA-Resistant([1.00][30][30])	BSA-Susceptible([0.00][0][33])
chr_1	2964199	S	3608207	C	g	29	34	0	'42/42	42	42	1	42	29	34	'1/44	1	44	0.0227273	1	33	33		Good	Good	Good		1	1	0	0	BSA-Resistant([1.00][42][42])	BSA-Susceptible([0.02][1][44])
chr_1	2334989	S	3608349	C	t	29	33	0	'30/31	30	31	0.967742	30	29	33	'0/52	0	52	0	0				Good	Good	Good		1	1	0	0	BSA-Resistant([0.97][30][31])	BSA-Susceptible([0.00][0][52])
chr_1	3452734	S	3609609	C	t	30	34	0	'62/64	62	64	0.96875	62	30	34	'1/35	1	35	0.0285714	1	33	33		Good	Good	Good		1	1	0	0	BSA-Resistant([0.97][62][64])	BSA-Susceptible([0.03][1][35])
chr_1	2731322	S	3609742	C	t	24	34	0	'33/34	33	34	0.970588	33	24	34	'0/32	0	32	0	0				Good	Good	Good		1	1	0	0	BSA-Resistant([0.97][33][34])	BSA-Susceptible([0.00][0][32])
chr_1	2513323	S	3612095	G	a	30	34	0	'33/34	33	34	0.970588	33	30	34	'0/29	0	29	0	0				Good	Good	Good		1	1	0	0	BSA-Resistant([0.97][33][34])	BSA-Susceptible([0.00][0][29])
chr_1	3069986	S	3612119	A	g	28	33	0	'33/33	33	33	1	33	28	33	'0/15	0	15	0	0				Good	Good	Good		1	1	0	0	BSA-Resistant([1.00][33][33])	BSA-Susceptible([0.00][0][15])
chr_1	3455390	S	3612121	T	a	25	33	0	'33/33	33	33	1	33	25	33	'0/15	0	15	0	0				Good	Good	Good		1	1	0	0	BSA-Resistant([1.00][33][33])	BSA-Susceptible([0.00][0][15])
chr_1	3344359	S	3612391	T	c	26	33	0	'48/48	48	48	1	48	26	33	'0/12	0	12	0	0				Good	Good	Good		1	1	0	0	BSA-Resistant([1.00][48][48])	BSA-Susceptible([0.00][0][12])
chr_1	2107402	S	3612472	C	t	31	34	0	'48/49	48	49	0.979592	48	31	34	'0/27	0	27	0	0				Good	Good	Good		1	1	0	0	BSA-Resistant([0.98][48][49])	BSA-Susceptible([0.00][0][27])
chr_1	2592902	S	3613239	C	t	31	34	0	'65/67	65	67	0.970149	65	31	34	'0/72	0	72	0	0				Good	Good	Good		1	1	0	0	BSA-Resistant([0.97][65][67])	BSA-Susceptible([0.00][0][72])
chr_1	3719795	S	3613240	C	t	31	34	0	'68/70	68	70	0.971429	68	31	34	'0/72	0	72	0	0				Good	Good	Good		1	1	0	0	BSA-Resistant([0.97][68][70])	BSA-Susceptible([0.00][0][72])
chr_1	26514806	S	3613503	G	a	30	34	0	'22/22	22	22	1	22	30	34	'0/39	0	39	0	0				Good	Good	Good		1	1	0	0	BSA-Resistant([1.00][22][22])	BSA-Susceptible([0.00][0][39])
chr_1	3343093	S	3613519	A	g	32	34	0	'27/28	27	28	0.964286	27	32	34	'0/36	0	36	0	0				Good	Good	Good		1	1	0	0	BSA-Resistant([0.96][27][28])	BSA-Susceptible([0.00][0][36])
chr_1	3156215	S	3613977	C	t	31	34	0	'22/22	22	22	1	22	31	34	'0/55	0	55	0	0				Good	Good	Good		1	1	0	0	BSA-Resistant([1.00][22][22])	BSA-Susceptible([0.00][0][55])
chr_1	1723267	S	3614696	C	t	31	34	0	'12/12	12	12	1	12	31	34	'0/11	0	11	0	0				Good	Good	Good		1	1	0	0	BSA-Resistant([1.00][12][12])	BSA-Susceptible([0.00][0][11])
chr_1	2775237	S	3620126	G	a	26	34	0	'23/24	23	24	0.958333	23	26	34	'0/15	0	15	0	0				Good	Good	Good		1	1	0	0	BSA-Resistant([0.96][23][24])	BSA-Susceptible([0.00][0][15])
chr_1	2850061	S	3620722	C	t	30	34	0	'35/35	35	35	1	35	30	34	'1/63	1	63	0.015873	1	32	32		Good	Good	Good		1	1	0	0	BSA-Resistant([1.00][35][35])	BSA-Susceptible([0.02][1][63])
chr_1	3389024	S	3629271	C	g	29	34	0	'49/49	49	49	1	49	29	34	'2/66	2	66	0.030303	2	33	34		Good	Good	Good		1	1	0	0	BSA-Resistant([1.00][49][49])	BSA-Susceptible([0.03][2][66])
chr_1	3562752	S	3632523	T	g	31	34	0	'40/41	40	41	0.97561	40	31	34	'1/55	1	55	0.0181818	1	26	26		Good	Good	Good		1	1	0	0	BSA-Resistant([0.98][40][41])	BSA-Susceptible([0.02][1][55])
chr_1	3542845	S	3634520	G	c	30	34	0	'51/51	51	51	1	51	30	34	'0/26	0	26	0	0				Good	Good	Good		1	1	0	0	BSA-Resistant([1.00][51][51])	BSA-Susceptible([0.00][0][26])
chr_1	2967153	S	3643404	C	t	29	34	0	'24/25	24	25	0.96	24	29	34	'0/80	0	80	0	0				Good	Good	Good		1	1	0	0	BSA-Resistant([0.96][24][25])	BSA-Susceptible([0.00][0][80])
chr_1	1861500	S	3643589	A	g	24	33	0	'6/6	6	6	1	6	24	33	'0/39	0	39	0	0				Good	Good	Good		1	1	0	0	BSA-Resistant([1.00][6][6])	BSA-Susceptible([0.00][0][39])
chr_1	2728087	S	3643595	A	g	30	32	0	'5/5	5	5	1	5	30	32	'1/43	1	43	0.0232558	1	2	2		Good	Good	Good		1	1	0	0	BSA-Resistant([1.00][5][5])	BSA-Susceptible([0.02][1][43])
chr_1	2947551	S	3644263	G	t	30	33	0	'19/19	19	19	1	19	30	33	'0/14	0	14	0	0				Good	Good	Good		1	1	0	0	BSA-Resistant([1.00][19][19])	BSA-Susceptible([0.00][0][14])
chr_1	3729640	S	3644264	G	c	28	33	0	'18/18	18	18	1	18	28	33	'0/14	0	14	0	0				Good	Good	Good		1	1	0	0	BSA-Resistant([1.00][18][18])	BSA-Susceptible([0.00][0][14])
chr_1	2581350	S	3644273	A	g	28	33	0	'10/10	10	10	1	10	28	33	'0/11	0	11	0	0				Good	Good	Good		1	1	0	0	BSA-Resistant([1.00][10][10])	BSA-Susceptible([0.00][0][11])
chr_1	3394749	S	3644287	C	t	30	34	0	'10/10	10	10	1	10	30	34	'0/13	0	13	0	0				Good	Good	Good		1	1	0	0	BSA-Resistant([1.00][10][10])	BSA-Susceptible([0.00][0][13])
chr_1	3702157	S	3644403	G	a	28	34	0	'28/29	28	29	0.965517	28	28	34	'0/71	0	71	0	0				Good	Good	Good		1	1	0	0	BSA-Resistant([0.97][28][29])	BSA-Susceptible([0.00][0][71])
chr_1	3516601	S	3645690	G	a	29	34	0	'34/35	34	35	0.971429	34	29	34	'4/87	4	87	0.045977	4	30	34		Good	Good	Good		1	1	0	0	BSA-Resistant([0.97][34][35])	BSA-Susceptible([0.05][4][87])
chr_1	2407392	S	3647588	C	t	31	34	0	'17/17	17	17	1	17	31	34	'0/34	0	34	0	0				Good	Good	Good		1	1	0	0	BSA-Resistant([1.00][17][17])	BSA-Susceptible([0.00][0][34])
chr_1	3244957	S	3647589	C	t	31	34	0	'17/17	17	17	1	17	31	34	'0/38	0	38	0	0				Good	Good	Good		1	1	0	0	BSA-Resistant([1.00][17][17])	BSA-Susceptible([0.00][0][38])
chr_1	25505773	S	3647612	G	a	23	34	0	'10/10	10	10	1	10	23	34	'0/13	0	13	0	0				Good	Good	Good		1	1	0	0	BSA-Resistant([1.00][10][10])	BSA-Susceptible([0.00][0][13])
chr_1	3627701	S	3647692	C	a	32	34	0	'20/20	20	20	1	20	32	34	'0/69	0	69	0	0				Good	Good	Good		1	1	0	0	BSA-Resistant([1.00][20][20])	BSA-Susceptible([0.00][0][69])
chr_1	2504132	S	3647712	A	g	28	34	0	'37/37	37	37	1	37	28	34	'1/61	1	61	0.0163934	1	34	34		Good	Good	Good		1	1	0	0	BSA-Resistant([1.00][37][37])	BSA-Susceptible([0.02][1][61])
chr_1	3083330	S	3647732	C	t	27	34	0	'41/41	41	41	1	41	27	34	'1/55	1	55	0.0181818	1	33	33		Good	Good	Good		1	1	0	0	BSA-Resistant([1.00][41][41])	BSA-Susceptible([0.02][1][55])
chr_1	2681409	S	3647761	G	a	24	34	0	'24/25	24	25	0.96	24	24	34	'0/48	0	48	0	0				Good	Good	Good		1	1	0	0	BSA-Resistant([0.96][24][25])	BSA-Susceptible([0.00][0][48])
chr_1	1832279	S	3647903	A	c	29	34	0	'49/49	49	49	1	49	29	34	'0/21	0	21	0	0				Good	Good	Good		1	1	0	0	BSA-Resistant([1.00][49][49])	BSA-Susceptible([0.00][0][21])
chr_1	3043668	S	3652670	G	c	26	34	0	'50/52	50	52	0.961538	50	26	34	'0/61	0	61	0	0				Good	Good	Good		1	1	0	0	BSA-Resistant([0.96][50][52])	BSA-Susceptible([0.00][0][61])
chr_1	3150455	S	3653668	C	t	30	34	0	'38/40	38	40	0.95	38	30	34	'1/24	1	24	0.0416667	1	33	33		Good	Good	Good		1	1	0	0	BSA-Resistant([0.95][38][40])	BSA-Susceptible([0.04][1][24])
chr_1	3267346	S	3653912	T	a	32	34	0	'12/12	12	12	1	12	32	34	'0/17	0	17	0	0				Good	Good	Good		1	1	0	0	BSA-Resistant([1.00][12][12])	BSA-Susceptible([0.00][0][17])
chr_1	3460591	S	3654189	G	t	30	34	0	'19/19	19	19	1	19	30	34	'0/16	0	16	0	0				Good	Good	Good		1	1	0	0	BSA-Resistant([1.00][19][19])	BSA-Susceptible([0.00][0][16])
chr_1	3413911	S	3654348	T	g	27	33	0	'38/39	38	39	0.974359	38	27	33	'0/65	0	65	0	0				Good	Good	Good		1	1	0	0	BSA-Resistant([0.97][38][39])	BSA-Susceptible([0.00][0][65])
chr_1	3229473	S	3673391	G	a	30	33	0	'20/21	20	21	0.952381	20	30	33	'0/51	0	51	0	0				Good	Good	Good		1	1	0	0	BSA-Resistant([0.95][20][21])	BSA-Susceptible([0.00][0][51])
chr_1	2927311	S	3676647	C	g	27	34	0	'23/24	23	24	0.958333	23	27	34	'0/19	0	19	0	0				Good	Good	Good		1	1	0	0	BSA-Resistant([0.96][23][24])	BSA-Susceptible([0.00][0][19])
chr_1	2598784	S	3678456	T	c	30	34	0	'57/60	57	60	0.95	57	30	34	'2/44	2	44	0.0454545	2	32	33		Good	Good	Good		1	1	0	0	BSA-Resistant([0.95][57][60])	BSA-Susceptible([0.05][2][44])
chr_1	3606684	S	3678527	A	g	29	34	0	'41/43	41	43	0.953488	41	29	34	'1/86	1	86	0.0116279	1	32	32		Good	Good	Good		1	1	0	0	BSA-Resistant([0.95][41][43])	BSA-Susceptible([0.01][1][86])
chr_1	3792538	S	3678788	C	t	29	34	0	'25/26	25	26	0.961538	25	29	34	'0/33	0	33	0	0				Good	Good	Good		1	1	0	0	BSA-Resistant([0.96][25][26])	BSA-Susceptible([0.00][0][33])
chr_1	3466622	S	3678826	C	g	30	33	0	'25/26	25	26	0.961538	25	30	33	'1/54	1	54	0.0185185	1	2	2		Good	Good	Good		1	1	0	0	BSA-Resistant([0.96][25][26])	BSA-Susceptible([0.02][1][54])
chr_1	3572040	S	3678866	A	c	31	33	0	'57/60	57	60	0.95	57	31	33	'0/37	0	37	0	0				Good	Good	Good		1	1	0	0	BSA-Resistant([0.95][57][60])	BSA-Susceptible([0.00][0][37])
chr_1	2718340	S	3678959	G	a	32	34	0	'33/33	33	33	1	33	32	34	'1/38	1	38	0.0263158	1	33	33		Good	Good	Good		1	1	0	0	BSA-Resistant([1.00][33][33])	BSA-Susceptible([0.03][1][38])
chr_1	3147905	S	3678976	T	a	28	34	0	'21/21	21	21	1	21	28	34	'1/47	1	47	0.0212766	1	33	33		Good	Good	Good		1	1	0	0	BSA-Resistant([1.00][21][21])	BSA-Susceptible([0.02][1][47])
chr_1	25822933	S	3678987	G	c	26	33	0	'11/11	11	11	1	11	26	33	'0/48	0	48	0	0				Good	Good	Good		1	1	0	0	BSA-Resistant([1.00][11][11])	BSA-Susceptible([0.00][0][48])
chr_1	2906574	S	3679005	T	c	30	33	0	'3/3	3	3	1	3	30	33	'1/38	1	38	0.0263158	1	33	33		Good	Good	Good		1	1	0	0	BSA-Resistant([1.00][3][3])	BSA-Susceptible([0.03][1][38])
chr_1	2549621	S	3679085	G	a	28	34	0	'48/48	48	48	1	48	28	34	'3/79	3	79	0.0379747	3	31	34		Good	Good	Good		1	1	0	0	BSA-Resistant([1.00][48][48])	BSA-Susceptible([0.04][3][79])
chr_1	3054146	S	3679167	C	t	29	33	0	'18/18	18	18	1	18	29	33	'3/62	3	62	0.0483871	3	20	30		Good	Good	Good		1	1	0	0	BSA-Resistant([1.00][18][18])	BSA-Susceptible([0.05][3][62])
chr_1	2280221	S	3679183	A	g	28	33	0	'22/22	22	22	1	22	28	33	'2/50	2	50	0.04	2	29	31		Good	Good	Good		1	1	0	0	BSA-Resistant([1.00][22][22])	BSA-Susceptible([0.04][2][50])
chr_1	19064877	S	3679190	T	c	30	33	0	'23/23	23	23	1	23	30	33	'2/43	2	43	0.0465116	2	32	32		Good	Good	Good		1	1	0	0	BSA-Resistant([1.00][23][23])	BSA-Susceptible([0.05][2][43])
chr_1	3574831	S	3679206	C	t	28	33	0	'34/34	34	34	1	34	28	33	'0/43	0	43	0	0				Good	Good	Good		1	1	0	0	BSA-Resistant([1.00][34][34])	BSA-Susceptible([0.00][0][43])
chr_1	2967552	S	3679449	T	a	28	34	0	'40/41	40	41	0.97561	40	28	34	'2/42	2	42	0.047619	2	28	28		Good	Good	Good		1	1	0	0	BSA-Resistant([0.98][40][41])	BSA-Susceptible([0.05][2][42])
chr_1	2832568	S	3679463	A	t	31	34	0	'38/39	38	39	0.974359	38	31	34	'0/45	0	45	0	0				Good	Good	Good		1	1	0	0	BSA-Resistant([0.97][38][39])	BSA-Susceptible([0.00][0][45])
chr_1	3213169	S	3691455	G	a	29	34	0	'32/32	32	32	1	32	29	34	'0/33	0	33	0	0				Good	Good	Good		1	1	0	0	BSA-Resistant([1.00][32][32])	BSA-Susceptible([0.00][0][33])
chr_1	3680706	S	3705916	C	t	31	34	0	'59/62	59	62	0.951613	59	31	34	'0/88	0	88	0	0				Good	Good	Good		1	1	0	0	BSA-Resistant([0.95][59][62])	BSA-Susceptible([0.00][0][88])
chr_1	2174445	S	3710368	T	c	28	33	0	'20/21	20	21	0.952381	20	28	33	'0/15	0	15	0	0				Good	Good	Good		1	1	0	0	BSA-Resistant([0.95][20][21])	BSA-Susceptible([0.00][0][15])
chr_1	1708005	S	3715616	T	c	29	34	0	'39/39	39	39	1	39	29	34	'5/110	5	110	0.0454545	5	32	33		Good	Good	Good		1	1	0	0	BSA-Resistant([1.00][39][39])	BSA-Susceptible([0.05][5][110])
chr_1	1674763	S	3715814	G	a	31	34	0	'12/12	12	12	1	12	31	34	'0/40	0	40	0	0				Good	Good	Good		1	1	0	0	BSA-Resistant([1.00][12][12])	BSA-Susceptible([0.00][0][40])
chr_1	3463197	S	3721345	C	t	29	34	0	'23/24	23	24	0.958333	23	29	34	'0/52	0	52	0	0				Good	Good	Good		1	1	0	0	BSA-Resistant([0.96][23][24])	BSA-Susceptible([0.00][0][52])
chr_1	1836852	S	3722669	T	g	31	34	0	'35/35	35	35	1	35	31	34	'0/43	0	43	0	0				Good	Good	Good		1	1	0	0	BSA-Resistant([1.00][35][35])	BSA-Susceptible([0.00][0][43])
chr_1	2542647	S	3729536	C	t	28	34	0	'27/28	27	28	0.964286	27	28	34	'1/79	1	79	0.0126582	1	2	2		Good	Good	Good		1	1	0	0	BSA-Resistant([0.96][27][28])	BSA-Susceptible([0.01][1][79])
chr_1	2025224	S	3743919	T	c	29	33	0	'35/35	35	35	1	35	29	33	'0/46	0	46	0	0				Good	Good	Good		1	1	0	0	BSA-Resistant([1.00][35][35])	BSA-Susceptible([0.00][0][46])
chr_1	3090975	S	3743988	G	a	30	34	0	'35/36	35	36	0.972222	35	30	34	'0/53	0	53	0	0				Good	Good	Good		1	1	0	0	BSA-Resistant([0.97][35][36])	BSA-Susceptible([0.00][0][53])
chr_1	26493963	S	3747386	T	c	30	34	0	'22/23	22	23	0.956522	22	30	34	'0/38	0	38	0	0				Good	Good	Good		1	1	0	0	BSA-Resistant([0.96][22][23])	BSA-Susceptible([0.00][0][38])
chr_1	3549218	S	3747487	A	g	29	34	0	'58/60	58	60	0.966667	58	29	34	'0/35	0	35	0	0				Good	Good	Good		1	1	0	0	BSA-Resistant([0.97][58][60])	BSA-Susceptible([0.00][0][35])
chr_1	3125288	S	3747543	C	a	31	33	0	'7/7	7	7	1	7	31	33	'0/85	0	85	0	0				Good	Good	Good		1	1	0	0	BSA-Resistant([1.00][7][7])	BSA-Susceptible([0.00][0][85])
chr_1	2902337	S	3748206	T	g	30	34	0	'22/22	22	22	1	22	30	34	'0/5	0	5	0	0				Good	Good	Good		1	1	0	0	BSA-Resistant([1.00][22][22])	BSA-Susceptible([0.00][0][5])
chr_1	1926991	S	3750616	G	t	30	34	0	'30/31	30	31	0.967742	30	30	34	'1/57	1	57	0.0175439	1	33	33		Good	Good	Good		1	1	0	0	BSA-Resistant([0.97][30][31])	BSA-Susceptible([0.02][1][57])
chr_1	2798955	S	3753512	T	c	32	34	0	'44/46	44	46	0.956522	44	32	34	'0/34	0	34	0	0				Good	Good	Good		1	1	0	0	BSA-Resistant([0.96][44][46])	BSA-Susceptible([0.00][0][34])
chr_1	3305022	S	3758395	G	a	28	34	0	'12/12	12	12	1	12	28	34	'0/10	0	10	0	0				Good	Good	Good		1	1	0	0	BSA-Resistant([1.00][12][12])	BSA-Susceptible([0.00][0][10])
chr_1	18818974	S	3760504	T	g	31	33	0	'0/5	0	5	0	0			'5/5	5	5	1	5	31	33		Good	Good	Good		1	1	0	0	BSA-Susceptible([1.00][5][5])	BSA-Resistant([0.00][0][5])
chr_1	2469236	S	3785857	C	t	30	34	0	'32/33	32	33	0.969697	32	30	34	'0/48	0	48	0	0				Good	Good	Good		1	1	0	0	BSA-Resistant([0.97][32][33])	BSA-Susceptible([0.00][0][48])
chr_1	3360300	S	3787894	A	g	28	33	0	'39/40	39	40	0.975	39	28	33	'3/132	3	132	0.0227273	3	28	32		Good	Good	Good		1	1	0	0	BSA-Resistant([0.97][39][40])	BSA-Susceptible([0.02][3][132])
chr_1	3792147	S	3795424	A	g	30	34	0	'27/28	27	28	0.964286	27	30	34	'3/131	3	131	0.0229008	3	33	33		Good	Good	Good		1	1	0	0	BSA-Resistant([0.96][27][28])	BSA-Susceptible([0.02][3][131])
chr_1	1985130	S	3801229	G	t	22	33	0	'15/15	15	15	1	15	22	33	'0/19	0	19	0	0				Good	Good	Good		1	1	0	0	BSA-Resistant([1.00][15][15])	BSA-Susceptible([0.00][0][19])
chr_1	2258595	S	3806353	C	t	26	34	0	'26/27	26	27	0.962963	26	26	34	'0/36	0	36	0	0				Good	Good	Good		1	1	0	0	BSA-Resistant([0.96][26][27])	BSA-Susceptible([0.00][0][36])
chr_1	3051269	S	3806470	G	a	29	33	0	'22/22	22	22	1	22	29	33	'0/12	0	12	0	0				Good	Good	Good		1	1	0	0	BSA-Resistant([1.00][22][22])	BSA-Susceptible([0.00][0][12])
chr_1	3214562	S	3818528	G	a	31	34	0	'18/18	18	18	1	18	31	34	'0/77	0	77	0	0				Good	Good	Good		1	1	0	0	BSA-Resistant([1.00][18][18])	BSA-Susceptible([0.00][0][77])
chr_1	26012001	S	3845890	A	g	32	33	0	'4/4	4	4	1	4	32	33	'0/11	0	11	0	0				Good	Good	Good		1	1	0	0	BSA-Resistant([1.00][4][4])	BSA-Susceptible([0.00][0][11])
chr_1	26170983	S	3858328	G	a	25	33	0	'8/8	8	8	1	8	25	33	'0/13	0	13	0	0				Good	Good	Good		1	1	0	0	BSA-Resistant([1.00][8][8])	BSA-Susceptible([0.00][0][13])
chr_1	26232299	S	3858329	A	g	24	33	0	'8/8	8	8	1	8	24	33	'0/11	0	11	0	0				Good	Good	Good		1	1	0	0	BSA-Resistant([1.00][8][8])	BSA-Susceptible([0.00][0][11])
chr_1	3286316	S	3858810	C	t	29	34	0	'29/30	29	30	0.966667	29	29	34	'2/94	2	94	0.0212766	2	32	33		Good	Good	Good		1	1	0	0	BSA-Resistant([0.97][29][30])	BSA-Susceptible([0.02][2][94])
chr_1	2080424	S	3858882	G	a	29	34	0	'19/19	19	19	1	19	29	34	'0/61	0	61	0	0				Good	Good	Good		1	1	0	0	BSA-Resistant([1.00][19][19])	BSA-Susceptible([0.00][0][61])
chr_1	3150785	S	3859024	G	a	32	34	0	'31/32	31	32	0.96875	31	32	34	'1/53	1	53	0.0188679	1	30	30		Good	Good	Good		1	1	0	0	BSA-Resistant([0.97][31][32])	BSA-Susceptible([0.02][1][53])
chr_1	2692312	S	3859025	C	t	31	34	0	'31/32	31	32	0.96875	31	31	34	'1/58	1	58	0.0172414	1	29	29		Good	Good	Good		1	1	0	0	BSA-Resistant([0.97][31][32])	BSA-Susceptible([0.02][1][58])
chr_1	3251398	S	3859241	G	a	30	34	0	'46/48	46	48	0.958333	46	30	34	'0/57	0	57	0	0				Good	Good	Good		1	1	0	0	BSA-Resistant([0.96][46][48])	BSA-Susceptible([0.00][0][57])
chr_1	1716764	S	3876315	G	a	29	34	0	'43/44	43	44	0.977273	43	29	34	'0/42	0	42	0	0				Good	Good	Good		1	1	0	0	BSA-Resistant([0.98][43][44])	BSA-Susceptible([0.00][0][42])
chr_1	3384625	S	3876336	A	g	25	33	0	'48/50	48	50	0.96	48	25	33	'0/47	0	47	0	0				Good	Good	Good		1	1	0	0	BSA-Resistant([0.96][48][50])	BSA-Susceptible([0.00][0][47])
chr_1	2353345	S	3877361	A	g	28	33	0	'39/41	39	41	0.95122	39	28	33	'0/44	0	44	0	0				Good	Good	Good		1	1	0	0	BSA-Resistant([0.95][39][41])	BSA-Susceptible([0.00][0][44])
chr_1	2500543	S	3885804	G	a	29	34	0	'26/27	26	27	0.962963	26	29	34	'1/26	1	26	0.0384615	1	2	2		Good	Good	Good		1	1	0	0	BSA-Resistant([0.96][26][27])	BSA-Susceptible([0.04][1][26])
chr_1	3501867	S	3894195	A	g	29	31	0	'3/3	3	3	1	3	29	31	'0/5	0	5	0	0				Good	Good	Good		1	1	0	0	BSA-Resistant([1.00][3][3])	BSA-Susceptible([0.00][0][5])
chr_1	2665910	S	3909742	T	c	31	34	0	'37/38	37	38	0.973684	37	31	34	'0/41	0	41	0	0				Good	Good	Good		1	1	0	0	BSA-Resistant([0.97][37][38])	BSA-Susceptible([0.00][0][41])
chr_1	2300402	S	3909836	G	t	31	34	0	'34/34	34	34	1	34	31	34	'0/41	0	41	0	0				Good	Good	Good		1	1	0	0	BSA-Resistant([1.00][34][34])	BSA-Susceptible([0.00][0][41])
chr_1	2667377	S	3909913	T	c	23	33	0	'17/17	17	17	1	17	23	33	'0/24	0	24	0	0				Good	Good	Good		1	1	0	0	BSA-Resistant([1.00][17][17])	BSA-Susceptible([0.00][0][24])
chr_1	2243357	S	3914281	A	c	32	34	0	'47/48	47	48	0.979167	47	32	34	'2/80	2	80	0.025	2	33	34		Good	Good	Good		1	1	0	0	BSA-Resistant([0.98][47][48])	BSA-Susceptible([0.03][2][80])
chr_1	2546879	S	3914527	A	g	31	34	0	'39/41	39	41	0.95122	39	31	34	'1/67	1	67	0.0149254	1	31	31		Good	Good	Good		1	1	0	0	BSA-Resistant([0.95][39][41])	BSA-Susceptible([0.01][1][67])
chr_1	2859679	S	3915652	G	a	32	34	0	'38/40	38	40	0.95	38	32	34	'1/41	1	41	0.0243902	1	13	13		Good	Good	Good		1	1	0	0	BSA-Resistant([0.95][38][40])	BSA-Susceptible([0.02][1][41])
chr_1	2747400	S	3917254	A	c	30	33	0	'37/38	37	38	0.973684	37	30	33	'0/59	0	59	0	0				Good	Good	Good		1	1	0	0	BSA-Resistant([0.97][37][38])	BSA-Susceptible([0.00][0][59])
chr_1	2901638	S	3927342	A	g	29	34	0	'44/46	44	46	0.956522	44	29	34	'4/80	4	80	0.05	4	32	33		Good	Good	Good		1	1	0	0	BSA-Resistant([0.96][44][46])	BSA-Susceptible([0.05][4][80])
chr_1	3125005	S	3929243	G	c	28	34	0	'33/33	33	33	1	33	28	34	'1/27	1	27	0.037037	1	27	27		Good	Good	Good		1	1	0	0	BSA-Resistant([1.00][33][33])	BSA-Susceptible([0.04][1][27])
chr_1	2149174	S	3936924	C	g	30	34	0	'28/29	28	29	0.965517	28	30	34	'0/31	0	31	0	0				Good	Good	Good		1	1	0	0	BSA-Resistant([0.97][28][29])	BSA-Susceptible([0.00][0][31])
chr_1	3238227	S	3936930	G	t	31	34	0	'27/28	27	28	0.964286	27	31	34	'0/25	0	25	0	0				Good	Good	Good		1	1	0	0	BSA-Resistant([0.96][27][28])	BSA-Susceptible([0.00][0][25])
chr_1	2998472	S	3937436	T	g	29	34	0	'26/26	26	26	1	26	29	34	'0/60	0	60	0	0				Good	Good	Good		1	1	0	0	BSA-Resistant([1.00][26][26])	BSA-Susceptible([0.00][0][60])
chr_1	3537191	S	3937577	T	c	29	34	0	'31/32	31	32	0.96875	31	29	34	'0/44	0	44	0	0				Good	Good	Good		1	1	0	0	BSA-Resistant([0.97][31][32])	BSA-Susceptible([0.00][0][44])
chr_1	25671541	S	3940818	T	c	27	31	0	'3/3	3	3	1	3	27	31	'0/34	0	34	0	0				Good	Good	Good		1	1	0	0	BSA-Resistant([1.00][3][3])	BSA-Susceptible([0.00][0][34])
chr_1	12442741	S	3940819	A	t	22	32	0	'3/3	3	3	1	3	22	32	'0/33	0	33	0	0				Good	Good	Good		1	1	0	0	BSA-Resistant([1.00][3][3])	BSA-Susceptible([0.00][0][33])
chr_1	3203077	S	3940821	A	c	29	32	0	'4/4	4	4	1	4	29	32	'0/33	0	33	0	0				Good	Good	Good		1	1	0	0	BSA-Resistant([1.00][4][4])	BSA-Susceptible([0.00][0][33])
chr_1	2297360	S	3944597	G	c	31	34	0	'31/32	31	32	0.96875	31	31	34	'1/20	1	20	0.05	1	16	16		Good	Good	Good		1	1	0	0	BSA-Resistant([0.97][31][32])	BSA-Susceptible([0.05][1][20])
chr_1	2534172	S	3946640	G	a	27	34	0	'24/25	24	25	0.96	24	27	34	'0/17	0	17	0	0				Good	Good	Good		1	1	0	0	BSA-Resistant([0.96][24][25])	BSA-Susceptible([0.00][0][17])
chr_1	3511150	S	3946684	G	t	30	34	0	'42/43	42	43	0.976744	42	30	34	'0/20	0	20	0	0				Good	Good	Good		1	1	0	0	BSA-Resistant([0.98][42][43])	BSA-Susceptible([0.00][0][20])
chr_1	3428394	S	3947434	T	c	30	34	0	'36/37	36	37	0.972973	36	30	34	'1/37	1	37	0.027027	1	33	33		Good	Good	Good		1	1	0	0	BSA-Resistant([0.97][36][37])	BSA-Susceptible([0.03][1][37])
chr_1	1670346	S	3947933	G	t	32	34	0	'43/45	43	45	0.955556	43	32	34	'0/38	0	38	0	0				Good	Good	Good		1	1	0	0	BSA-Resistant([0.96][43][45])	BSA-Susceptible([0.00][0][38])
chr_1	2498394	S	3951666	T	g	30	34	0	'60/62	60	62	0.967742	60	30	34	'2/43	2	43	0.0465116	2	31	33		Good	Good	Good		1	1	0	0	BSA-Resistant([0.97][60][62])	BSA-Susceptible([0.05][2][43])
chr_1	2187560	S	3952176	T	c	29	34	0	'30/31	30	31	0.967742	30	29	34	'2/49	2	49	0.0408163	2	30	32		Good	Good	Good		1	1	0	0	BSA-Resistant([0.97][30][31])	BSA-Susceptible([0.04][2][49])
chr_1	2129328	S	3952272	A	g	29	33	0	'32/32	32	32	1	32	29	33	'1/35	1	35	0.0285714	1	33	33		Good	Good	Good		1	1	0	0	BSA-Resistant([1.00][32][32])	BSA-Susceptible([0.03][1][35])
chr_1	3090286	S	3952449	G	a	31	34	0	'43/45	43	45	0.955556	43	31	34	'0/39	0	39	0	0				Good	Good	Good		1	1	0	0	BSA-Resistant([0.96][43][45])	BSA-Susceptible([0.00][0][39])
chr_1	2734483	S	3952788	A	g	30	34	0	'42/44	42	44	0.954545	42	30	34	'0/45	0	45	0	0				Good	Good	Good		1	1	0	0	BSA-Resistant([0.95][42][44])	BSA-Susceptible([0.00][0][45])
chr_1	3737939	S	3952827	A	g	27	34	0	'17/17	17	17	1	17	27	34	'0/37	0	37	0	0				Good	Good	Good		1	1	0	0	BSA-Resistant([1.00][17][17])	BSA-Susceptible([0.00][0][37])
chr_1	3070560	S	3952828	C	t	29	34	0	'15/15	15	15	1	15	29	34	'0/27	0	27	0	0				Good	Good	Good		1	1	0	0	BSA-Resistant([1.00][15][15])	BSA-Susceptible([0.00][0][27])
chr_1	2367273	S	3952848	C	a	31	34	0	'10/10	10	10	1	10	31	34	'0/23	0	23	0	0				Good	Good	Good		1	1	0	0	BSA-Resistant([1.00][10][10])	BSA-Susceptible([0.00][0][23])
chr_1	3139838	S	3952925	A	g	32	33	0	'6/6	6	6	1	6	32	33	'0/25	0	25	0	0				Good	Good	Good		1	1	0	0	BSA-Resistant([1.00][6][6])	BSA-Susceptible([0.00][0][25])
chr_1	2892951	S	3953352	G	c	30	34	0	'29/30	29	30	0.966667	29	30	34	'1/41	1	41	0.0243902	1	33	33		Good	Good	Good		1	1	0	0	BSA-Resistant([0.97][29][30])	BSA-Susceptible([0.02][1][41])
chr_1	25783957	S	3955004	C	a	22	33	0	'3/3	3	3	1	3	22	33	'0/32	0	32	0	0				Good	Good	Good		1	1	0	0	BSA-Resistant([1.00][3][3])	BSA-Susceptible([0.00][0][32])
chr_1	1982449	S	3985971	G	a	28	34	0	'25/26	25	26	0.961538	25	28	34	'0/27	0	27	0	0				Good	Good	Good		1	1	0	0	BSA-Resistant([0.96][25][26])	BSA-Susceptible([0.00][0][27])
chr_1	2348469	S	3998092	C	t	29	34	0	'41/43	41	43	0.953488	41	29	34	'0/45	0	45	0	0				Good	Good	Good		1	1	0	0	BSA-Resistant([0.95][41][43])	BSA-Susceptible([0.00][0][45])
chr_1	3122888	S	4023355	C	t	25	34	0	'24/24	24	24	1	24	25	34	'0/30	0	30	0	0				Good	Good	Good		1	1	0	0	BSA-Resistant([1.00][24][24])	BSA-Susceptible([0.00][0][30])
chr_1	3654071	S	4048699	A	t	30	33	0	'10/10	10	10	1	10	30	33	'0/49	0	49	0	0				Good	Good	Good		1	1	0	0	BSA-Resistant([1.00][10][10])	BSA-Susceptible([0.00][0][49])
chr_1	3294367	S	4085857	C	t	30	34	0	'38/40	38	40	0.95	38	30	34	'0/50	0	50	0	0				Good	Good	Good		1	1	0	0	BSA-Resistant([0.95][38][40])	BSA-Susceptible([0.00][0][50])
chr_1	3015686	S	4093995	A	g	23	34	0	'18/18	18	18	1	18	23	34	'0/38	0	38	0	0				Good	Good	Good		1	1	0	0	BSA-Resistant([1.00][18][18])	BSA-Susceptible([0.00][0][38])
chr_1	3474684	S	4116921	T	g	27	34	0	'13/13	13	13	1	13	27	34	'2/67	2	67	0.0298507	2	31	33		Good	Good	Good		1	1	0	0	BSA-Resistant([1.00][13][13])	BSA-Susceptible([0.03][2][67])
chr_1	3617838	S	4135761	C	a	25	33	0	'9/9	9	9	1	9	25	33	'0/51	0	51	0	0				Good	Good	Good		1	1	0	0	BSA-Resistant([1.00][9][9])	BSA-Susceptible([0.00][0][51])
chr_1	2156187	S	4145331	T	c	31	34	0	'23/23	23	23	1	23	31	34	'2/70	2	70	0.0285714	2	18	34		Good	Good	Good		1	1	0	0	BSA-Resistant([1.00][23][23])	BSA-Susceptible([0.03][2][70])
chr_1	2475902	S	4145475	C	t	29	34	0	'18/18	18	18	1	18	29	34	'1/37	1	37	0.027027	1	25	25		Good	Good	Good		1	1	0	0	BSA-Resistant([1.00][18][18])	BSA-Susceptible([0.03][1][37])
chr_1	2666262	S	4159177	C	t	26	33	0	'24/25	24	25	0.96	24	26	33	'0/37	0	37	0	0				Good	Good	Good		1	1	0	0	BSA-Resistant([0.96][24][25])	BSA-Susceptible([0.00][0][37])
chr_1	3157603	S	4165959	C	t	32	34	0	'30/30	30	30	1	30	32	34	'1/48	1	48	0.0208333	1	32	32		Good	Good	Good		1	1	0	0	BSA-Resistant([1.00][30][30])	BSA-Susceptible([0.02][1][48])
chr_1	25778467	S	4172591	T	c	32	33	0	'3/3	3	3	1	3	32	33	'0/25	0	25	0	0				Good	Good	Good		1	1	0	0	BSA-Resistant([1.00][3][3])	BSA-Susceptible([0.00][0][25])
chr_1	2201402	S	4181883	C	t	29	34	0	'9/9	9	9	1	9	29	34	'1/60	1	60	0.0166667	1	33	33		Good	Good	Good		1	1	0	0	BSA-Resistant([1.00][9][9])	BSA-Susceptible([0.02][1][60])
chr_1	1832808	S	4182565	T	g	30	34	0	'28/29	28	29	0.965517	28	30	34	'1/22	1	22	0.0454545	1	33	33		Good	Good	Good		1	1	0	0	BSA-Resistant([0.97][28][29])	BSA-Susceptible([0.05][1][22])
chr_1	12452995	S	4182766	G	a	32	33	0	'3/3	3	3	1	3	32	33	'0/34	0	34	0	0				Good	Good	Good		1	1	0	0	BSA-Resistant([1.00][3][3])	BSA-Susceptible([0.00][0][34])
chr_1	25618627	S	4182767	C	g	32	33	0	'3/3	3	3	1	3	32	33	'0/49	0	49	0	0				Good	Good	Good		1	1	0	0	BSA-Resistant([1.00][3][3])	BSA-Susceptible([0.00][0][49])
chr_1	3450369	S	4182912	G	a	27	34	0	'22/23	22	23	0.956522	22	27	34	'2/65	2	65	0.0307692	2	32	33		Good	Good	Good		1	1	0	0	BSA-Resistant([0.96][22][23])	BSA-Susceptible([0.03][2][65])
chr_1	2864702	S	4183156	C	t	32	34	0	'26/27	26	27	0.962963	26	32	34	'2/53	2	53	0.0377358	2	33	33		Good	Good	Good		1	1	0	0	BSA-Resistant([0.96][26][27])	BSA-Susceptible([0.04][2][53])
chr_1	2830712	S	4184340	C	a	31	34	0	'19/20	19	20	0.95	19	31	34	'1/64	1	64	0.015625	1	30	30		Good	Good	Good		1	1	0	0	BSA-Resistant([0.95][19][20])	BSA-Susceptible([0.02][1][64])
chr_1	25604626	S	4185534	A	g	31	34	0	'9/9	9	9	1	9	31	34	'0/38	0	38	0	0				Good	Good	Good		1	1	0	0	BSA-Resistant([1.00][9][9])	BSA-Susceptible([0.00][0][38])
chr_1	25628748	S	4185535	T	c	29	33	0	'10/10	10	10	1	10	29	33	'0/38	0	38	0	0				Good	Good	Good		1	1	0	0	BSA-Resistant([1.00][10][10])	BSA-Susceptible([0.00][0][38])
chr_1	2900139	S	4186256	A	g	26	34	0	'28/29	28	29	0.965517	28	26	34	'3/88	3	88	0.0340909	3	32	33		Good	Good	Good		1	1	0	0	BSA-Resistant([0.97][28][29])	BSA-Susceptible([0.03][3][88])
chr_1	3012936	S	4207294	T	c	29	34	0	'40/40	40	40	1	40	29	34	'2/60	2	60	0.0333333	2	33	33		Good	Good	Good		1	1	0	0	BSA-Resistant([1.00][40][40])	BSA-Susceptible([0.03][2][60])
chr_1	2228062	S	4210790	C	t	30	34	0	'46/48	46	48	0.958333	46	30	34	'1/41	1	41	0.0243902	1	33	33		Good	Good	Good		1	1	0	0	BSA-Resistant([0.96][46][48])	BSA-Susceptible([0.02][1][41])
chr_1	3175081	S	4210791	C	a	30	34	0	'38/40	38	40	0.95	38	30	34	'1/41	1	41	0.0243902	1	31	31		Good	Good	Good		1	1	0	0	BSA-Resistant([0.95][38][40])	BSA-Susceptible([0.02][1][41])
chr_1	25322351	S	4214462	T	c	32	33	0	'4/4	4	4	1	4	32	33	'0/23	0	23	0	0				Good	Good	Good		1	1	0	0	BSA-Resistant([1.00][4][4])	BSA-Susceptible([0.00][0][23])
chr_1	11953324	S	4216767	C	g	31	33	0	'3/3	3	3	1	3	31	33	'0/46	0	46	0	0				Good	Good	Good		1	1	0	0	BSA-Resistant([1.00][3][3])	BSA-Susceptible([0.00][0][46])
chr_1	26542060	S	4216768	C	t	33	33	0	'3/3	3	3	1	3	33	33	'0/47	0	47	0	0				Good	Good	Good		1	1	0	0	BSA-Resistant([1.00][3][3])	BSA-Susceptible([0.00][0][47])
chr_1	3034015	S	4217067	G	a	32	34	0	'43/45	43	45	0.955556	43	32	34	'3/68	3	68	0.0441176	3	33	33		Good	Good	Good		1	1	0	0	BSA-Resistant([0.96][43][45])	BSA-Susceptible([0.04][3][68])
chr_1	3407214	S	4235223	G	a	32	34	0	'39/41	39	41	0.95122	39	32	34	'3/73	3	73	0.0410959	3	28	32		Good	Good	Good		1	1	0	0	BSA-Resistant([0.95][39][41])	BSA-Susceptible([0.04][3][73])
chr_1	13006950	S	4235299	A	g	32	34	0	'7/7	7	7	1	7	32	34	'0/42	0	42	0	0				Good	Good	Good		1	1	0	0	BSA-Resistant([1.00][7][7])	BSA-Susceptible([0.00][0][42])
chr_1	2851912	S	4236572	T	a	30	34	0	'49/51	49	51	0.960784	49	30	34	'2/43	2	43	0.0465116	2	33	34		Good	Good	Good		1	1	0	0	BSA-Resistant([0.96][49][51])	BSA-Susceptible([0.05][2][43])
chr_1	3749685	S	4240361	C	t	31	34	0	'6/6	6	6	1	6	31	34	'1/24	1	24	0.0416667	1	2	2		Good	Good	Good		1	1	0	0	BSA-Resistant([1.00][6][6])	BSA-Susceptible([0.04][1][24])
chr_1	26385499	S	4244608	T	g	31	33	0	'4/4	4	4	1	4	31	33	'0/12	0	12	0	0				Good	Good	Good		1	1	0	0	BSA-Resistant([1.00][4][4])	BSA-Susceptible([0.00][0][12])
chr_1	26511113	S	4244610	T	a	33	34	0	'4/4	4	4	1	4	33	34	'0/9	0	9	0	0				Good	Good	Good		1	1	0	0	BSA-Resistant([1.00][4][4])	BSA-Susceptible([0.00][0][9])
chr_1	2151803	S	4248966	G	a	28	34	0	'26/26	26	26	1	26	28	34	'1/24	1	24	0.0416667	1	29	29		Good	Good	Good		1	1	0	0	BSA-Resistant([1.00][26][26])	BSA-Susceptible([0.04][1][24])
chr_1	3631505	S	4271059	C	t	29	34	0	'38/40	38	40	0.95	38	29	34	'2/87	2	87	0.0229885	2	32	34		Good	Good	Good		1	1	0	0	BSA-Resistant([0.95][38][40])	BSA-Susceptible([0.02][2][87])
chr_1	3097353	S	4272756	G	a	31	34	0	'30/31	30	31	0.967742	30	31	34	'0/42	0	42	0	0				Good	Good	Good		1	1	0	0	BSA-Resistant([0.97][30][31])	BSA-Susceptible([0.00][0][42])
chr_1	3220014	S	4289469	C	t	29	34	0	'23/24	23	24	0.958333	23	29	34	'3/88	3	88	0.0340909	3	32	34		Good	Good	Good		1	1	0	0	BSA-Resistant([0.96][23][24])	BSA-Susceptible([0.03][3][88])
chr_1	1774540	S	4290032	A	g	25	33	0	'12/12	12	12	1	12	25	33	'2/69	2	69	0.0289855	2	32	32		Good	Good	Good		1	1	0	0	BSA-Resistant([1.00][12][12])	BSA-Susceptible([0.03][2][69])
chr_1	3579073	S	4294723	A	g	29	33	0	'5/5	5	5	1	5	29	33	'0/17	0	17	0	0				Good	Good	Good		1	1	0	0	BSA-Resistant([1.00][5][5])	BSA-Susceptible([0.00][0][17])
chr_1	25733363	S	4317259	T	a	27	33	0	'25/26	25	26	0.961538	25	27	33	'0/66	0	66	0	0				Good	Good	Good		1	1	0	0	BSA-Resistant([0.96][25][26])	BSA-Susceptible([0.00][0][66])
chr_1	25733265	S	4317267	G	a	28	33	0	'17/17	17	17	1	17	28	33	'0/41	0	41	0	0				Good	Good	Good		1	1	0	0	BSA-Resistant([1.00][17][17])	BSA-Susceptible([0.00][0][41])
chr_1	1913131	S	4352207	A	t	29	34	0	'63/64	63	64	0.984375	63	29	34	'2/57	2	57	0.0350877	2	32	33		Good	Good	Good		1	1	0	0	BSA-Resistant([0.98][63][64])	BSA-Susceptible([0.04][2][57])
chr_1	25369070	S	4352795	G	a	28	34	0	'4/4	4	4	1	4	28	34	'0/43	0	43	0	0				Good	Good	Good		1	1	0	0	BSA-Resistant([1.00][4][4])	BSA-Susceptible([0.00][0][43])
chr_1	25346665	S	4352805	C	g	30	33	0	'3/3	3	3	1	3	30	33	'0/39	0	39	0	0				Good	Good	Good		1	1	0	0	BSA-Resistant([1.00][3][3])	BSA-Susceptible([0.00][0][39])
chr_1	12897284	S	4352807	A	t	32	33	0	'3/3	3	3	1	3	32	33	'0/43	0	43	0	0				Good	Good	Good		1	1	0	0	BSA-Resistant([1.00][3][3])	BSA-Susceptible([0.00][0][43])
chr_1	25347554	S	4352813	A	g	31	33	0	'3/3	3	3	1	3	31	33	'0/42	0	42	0	0				Good	Good	Good		1	1	0	0	BSA-Resistant([1.00][3][3])	BSA-Susceptible([0.00][0][42])
chr_1	3771491	S	4353380	G	a	31	34	0	'19/20	19	20	0.95	19	31	34	'1/37	1	37	0.027027	1	32	32		Good	Good	Good		1	1	0	0	BSA-Resistant([0.95][19][20])	BSA-Susceptible([0.03][1][37])
chr_1	3093885	S	4353381	T	c	31	34	0	'19/20	19	20	0.95	19	31	34	'1/37	1	37	0.027027	1	32	32		Good	Good	Good		1	1	0	0	BSA-Resistant([0.95][19][20])	BSA-Susceptible([0.03][1][37])
chr_1	18335834	S	4356052	A	g	29	34	0	'7/7	7	7	1	7	29	34	'1/25	1	25	0.04	1	17	17		Good	Good	Good		1	1	0	0	BSA-Resistant([1.00][7][7])	BSA-Susceptible([0.04][1][25])
chr_1	18335788	S	4356056	A	g	31	34	0	'6/6	6	6	1	6	31	34	'1/32	1	32	0.03125	1	31	31		Good	Good	Good		1	1	0	0	BSA-Resistant([1.00][6][6])	BSA-Susceptible([0.03][1][32])
chr_1	2663159	S	4356059	A	g	29	34	0	'9/9	9	9	1	9	29	34	'0/40	0	40	0	0				Good	Good	Good		1	1	0	0	BSA-Resistant([1.00][9][9])	BSA-Susceptible([0.00][0][40])
chr_1	3431213	S	4358323	C	a	27	34	0	'28/29	28	29	0.965517	28	27	34	'2/50	2	50	0.04	2	32	33		Good	Good	Good		1	1	0	0	BSA-Resistant([0.97][28][29])	BSA-Susceptible([0.04][2][50])
chr_1	18751014	S	4358613	T	g	31	33	0	'6/6	6	6	1	6	31	33	'1/50	1	50	0.02	1	31	31		Good	Good	Good		1	1	0	0	BSA-Resistant([1.00][6][6])	BSA-Susceptible([0.02][1][50])
chr_1	18933345	S	4358614	A	t	30	33	0	'6/6	6	6	1	6	30	33	'1/50	1	50	0.02	1	32	32		Good	Good	Good		1	1	0	0	BSA-Resistant([1.00][6][6])	BSA-Susceptible([0.02][1][50])
chr_1	11941970	S	4358615	A	c	29	33	0	'6/6	6	6	1	6	29	33	'1/50	1	50	0.02	1	33	33		Good	Good	Good		1	1	0	0	BSA-Resistant([1.00][6][6])	BSA-Susceptible([0.02][1][50])
chr_1	3181724	S	4358617	C	a	31	33	0	'8/8	8	8	1	8	31	33	'1/50	1	50	0.02	1	34	34		Good	Good	Good		1	1	0	0	BSA-Resistant([1.00][8][8])	BSA-Susceptible([0.02][1][50])
chr_1	2014181	S	4360326	G	t	32	34	0	'18/18	18	18	1	18	32	34	'0/26	0	26	0	0				Good	Good	Good		1	1	0	0	BSA-Resistant([1.00][18][18])	BSA-Susceptible([0.00][0][26])
chr_1	2834265	S	4360334	T	c	31	34	0	'11/11	11	11	1	11	31	34	'0/30	0	30	0	0				Good	Good	Good		1	1	0	0	BSA-Resistant([1.00][11][11])	BSA-Susceptible([0.00][0][30])
chr_1	11945015	S	4360344	T	c	28	33	0	'4/4	4	4	1	4	28	33	'0/32	0	32	0	0				Good	Good	Good		1	1	0	0	BSA-Resistant([1.00][4][4])	BSA-Susceptible([0.00][0][32])
chr_1	2959477	S	4360769	C	g	25	34	0	'15/15	15	15	1	15	25	34	'0/28	0	28	0	0				Good	Good	Good		1	1	0	0	BSA-Resistant([1.00][15][15])	BSA-Susceptible([0.00][0][28])
chr_1	2296435	S	4369851	G	a	28	34	0	'43/45	43	45	0.955556	43	28	34	'1/42	1	42	0.0238095	1	30	30		Good	Good	Good		1	1	0	0	BSA-Resistant([0.96][43][45])	BSA-Susceptible([0.02][1][42])
chr_1	26080131	S	4406753	G	c	28	33	0	'6/6	6	6	1	6	28	33	'0/26	0	26	0	0				Good	Good	Good		1	1	0	0	BSA-Resistant([1.00][6][6])	BSA-Susceptible([0.00][0][26])
chr_1	26186552	S	4406798	C	t	24	34	0	'42/42	42	42	1	42	24	34	'0/29	0	29	0	0				Good	Good	Good		1	1	0	0	BSA-Resistant([1.00][42][42])	BSA-Susceptible([0.00][0][29])
chr_1	26075745	S	4406802	T	c	28	34	0	'38/39	38	39	0.974359	38	28	34	'0/28	0	28	0	0				Good	Good	Good		1	1	0	0	BSA-Resistant([0.97][38][39])	BSA-Susceptible([0.00][0][28])
chr_1	2546406	S	4408575	T	a	29	34	0	'7/7	7	7	1	7	29	34	'1/28	1	28	0.0357143	1	30	30		Good	Good	Good		1	1	0	0	BSA-Resistant([1.00][7][7])	BSA-Susceptible([0.04][1][28])
chr_1	12657686	S	4408831	G	a	30	33	0	'11/11	11	11	1	11	30	33	'0/17	0	17	0	0				Good	Good	Good		1	1	0	0	BSA-Resistant([1.00][11][11])	BSA-Susceptible([0.00][0][17])
chr_1	26250164	S	4408834	C	t	30	34	0	'8/8	8	8	1	8	30	34	'0/17	0	17	0	0				Good	Good	Good		1	1	0	0	BSA-Resistant([1.00][8][8])	BSA-Susceptible([0.00][0][17])
chr_1	26078004	S	4408837	C	a	30	34	0	'10/10	10	10	1	10	30	34	'0/19	0	19	0	0				Good	Good	Good		1	1	0	0	BSA-Resistant([1.00][10][10])	BSA-Susceptible([0.00][0][19])
chr_1	26233120	S	4421561	A	g	31	33	0	'14/14	14	14	1	14	31	33	'0/55	0	55	0	0				Good	Good	Good		1	1	0	0	BSA-Resistant([1.00][14][14])	BSA-Susceptible([0.00][0][55])
chr_1	25747568	S	4421566	G	t	32	34	0	'14/14	14	14	1	14	32	34	'0/55	0	55	0	0				Good	Good	Good		1	1	0	0	BSA-Resistant([1.00][14][14])	BSA-Susceptible([0.00][0][55])
chr_1	2341391	S	4423180	C	t	29	34	0	'7/7	7	7	1	7	29	34	'0/13	0	13	0	0				Good	Good	Good		1	1	0	0	BSA-Resistant([1.00][7][7])	BSA-Susceptible([0.00][0][13])
chr_1	25752859	S	4423200	C	t	31	34	0	'20/20	20	20	1	20	31	34	'0/20	0	20	0	0				Good	Good	Good		1	1	0	0	BSA-Resistant([1.00][20][20])	BSA-Susceptible([0.00][0][20])
chr_1	26229183	S	4423204	T	g	30	34	0	'22/23	22	23	0.956522	22	30	34	'0/26	0	26	0	0				Good	Good	Good		1	1	0	0	BSA-Resistant([0.96][22][23])	BSA-Susceptible([0.00][0][26])
chr_1	3155346	S	4424050	G	c	29	34	0	'38/40	38	40	0.95	38	29	34	'2/44	2	44	0.0454545	2	30	31		Good	Good	Good		1	1	0	0	BSA-Resistant([0.95][38][40])	BSA-Susceptible([0.05][2][44])
chr_1	3581338	S	4429875	G	a	31	34	0	'66/68	66	68	0.970588	66	31	34	'2/41	2	41	0.0487805	2	31	33		Good	Good	Good		1	1	0	0	BSA-Resistant([0.97][66][68])	BSA-Susceptible([0.05][2][41])
chr_1	3249448	S	4459714	G	a	32	34	0	'38/40	38	40	0.95	38	32	34	'2/50	2	50	0.04	2	18	31		Good	Good	Good		1	1	0	0	BSA-Resistant([0.95][38][40])	BSA-Susceptible([0.04][2][50])
chr_1	3689323	S	4460017	C	t	31	34	0	'45/47	45	47	0.957447	45	31	34	'0/20	0	20	0	0				Good	Good	Good		1	1	0	0	BSA-Resistant([0.96][45][47])	BSA-Susceptible([0.00][0][20])
chr_1	3495215	S	4485980	G	a	32	34	0	'29/30	29	30	0.966667	29	32	34	'0/37	0	37	0	0				Good	Good	Good		1	1	0	0	BSA-Resistant([0.97][29][30])	BSA-Susceptible([0.00][0][37])
chr_1	3482573	S	4503572	T	c	31	34	0	'36/37	36	37	0.972973	36	31	34	'1/47	1	47	0.0212766	1	33	33		Good	Good	Good		1	1	0	0	BSA-Resistant([0.97][36][37])	BSA-Susceptible([0.02][1][47])
chr_1	3411835	S	4503686	T	c	27	34	0	'34/34	34	34	1	34	27	34	'1/22	1	22	0.0454545	1	28	28		Good	Good	Good		1	1	0	0	BSA-Resistant([1.00][34][34])	BSA-Susceptible([0.05][1][22])
chr_1	3585425	S	4505494	A	g	30	34	0	'26/27	26	27	0.962963	26	30	34	'1/38	1	38	0.0263158	1	33	33		Good	Good	Good		1	1	0	0	BSA-Resistant([0.96][26][27])	BSA-Susceptible([0.03][1][38])
chr_1	19117558	S	4510507	G	c	29	34	0	'19/20	19	20	0.95	19	29	34	'2/43	2	43	0.0465116	2	27	31		Good	Good	Good		1	1	0	0	BSA-Resistant([0.95][19][20])	BSA-Susceptible([0.05][2][43])
chr_1	3495692	S	4512795	C	t	30	34	0	'40/40	40	40	1	40	30	34	'0/38	0	38	0	0				Good	Good	Good		1	1	0	0	BSA-Resistant([1.00][40][40])	BSA-Susceptible([0.00][0][38])
chr_1	26571878	S	4513225	T	c	33	33	0	'3/3	3	3	1	3	33	33	'0/35	0	35	0	0				Good	Good	Good		1	1	0	0	BSA-Resistant([1.00][3][3])	BSA-Susceptible([0.00][0][35])
chr_1	3269260	S	4513478	A	g	30	34	0	'14/14	14	14	1	14	30	34	'1/24	1	24	0.0416667	1	33	33		Good	Good	Good		1	1	0	0	BSA-Resistant([1.00][14][14])	BSA-Susceptible([0.04][1][24])
chr_1	3136697	S	4513526	T	a	32	34	0	'11/11	11	11	1	11	32	34	'0/25	0	25	0	0				Good	Good	Good		1	1	0	0	BSA-Resistant([1.00][11][11])	BSA-Susceptible([0.00][0][25])
chr_1	2968619	S	4519415	G	a	29	34	0	'62/65	62	65	0.953846	62	29	34	'0/20	0	20	0	0				Good	Good	Good		1	1	0	0	BSA-Resistant([0.95][62][65])	BSA-Susceptible([0.00][0][20])
chr_1	3396924	S	4521377	G	a	31	34	0	'25/25	25	25	1	25	31	34	'0/7	0	7	0	0				Good	Good	Good		1	1	0	0	BSA-Resistant([1.00][25][25])	BSA-Susceptible([0.00][0][7])
chr_1	3350264	S	4521380	G	a	31	34	0	'26/27	26	27	0.962963	26	31	34	'0/7	0	7	0	0				Good	Good	Good		1	1	0	0	BSA-Resistant([0.96][26][27])	BSA-Susceptible([0.00][0][7])
chr_1	18406833	S	4522605	C	t	33	34	0	'0/7	0	7	0	0			'7/7	7	7	1	7	33	34		Good	Good	Good		1	1	0	0	BSA-Susceptible([1.00][7][7])	BSA-Resistant([0.00][0][7])
chr_1	18378395	S	4524770	C	t	33	33	0	'0/6	0	6	0	0			'7/7	7	7	1	7	33	33		Good	Good	Good		1	1	0	0	BSA-Susceptible([1.00][7][7])	BSA-Resistant([0.00][0][6])
chr_1	19061569	S	4524771	T	a	32	33	0	'0/6	0	6	0	0			'7/7	7	7	1	7	32	33		Good	Good	Good		1	1	0	0	BSA-Susceptible([1.00][7][7])	BSA-Resistant([0.00][0][6])
chr_1	18511911	S	4532141	G	a	22	33	0	'0/16	0	16	0	0			'3/3	3	3	1	3	22	33		Good	Good	Good		1	1	0	0	BSA-Susceptible([1.00][3][3])	BSA-Resistant([0.00][0][16])
chr_1	12532001	S	4532143	T	g	22	33	0	'0/16	0	16	0	0			'3/3	3	3	1	3	22	33		Good	Good	Good		1	1	0	0	BSA-Susceptible([1.00][3][3])	BSA-Resistant([0.00][0][16])
chr_1	26185482	S	4540094	C	g	29	34	0	'5/5	5	5	1	5	29	34	'0/20	0	20	0	0				Good	Good	Good		1	1	0	0	BSA-Resistant([1.00][5][5])	BSA-Susceptible([0.00][0][20])
chr_1	3347291	S	4541730	T	c	32	34	0	'41/43	41	43	0.953488	41	32	34	'0/55	0	55	0	0				Good	Good	Good		1	1	0	0	BSA-Resistant([0.95][41][43])	BSA-Susceptible([0.00][0][55])
chr_1	3143998	S	4547024	T	c	27	34	0	'22/23	22	23	0.956522	22	27	34	'0/39	0	39	0	0				Good	Good	Good		1	1	0	0	BSA-Resistant([0.96][22][23])	BSA-Susceptible([0.00][0][39])
chr_1	3183531	S	4552257	C	g	27	34	0	'20/21	20	21	0.952381	20	27	34	'0/40	0	40	0	0				Good	Good	Good		1	1	0	0	BSA-Resistant([0.95][20][21])	BSA-Susceptible([0.00][0][40])
chr_1	18593619	S	4552812	A	g	25	33	0	'7/7	7	7	1	7	25	33	'1/76	1	76	0.0131579	1	33	33		Good	Good	Good		1	1	0	0	BSA-Resistant([1.00][7][7])	BSA-Susceptible([0.01][1][76])
chr_1	1696966	S	4554354	A	g	30	34	0	'23/24	23	24	0.958333	23	30	34	'2/50	2	50	0.04	2	32	33		Good	Good	Good		1	1	0	0	BSA-Resistant([0.96][23][24])	BSA-Susceptible([0.04][2][50])
chr_1	3578840	S	4556771	G	a	25	33	0	'14/14	14	14	1	14	25	33	'0/47	0	47	0	0				Good	Good	Good		1	1	0	0	BSA-Resistant([1.00][14][14])	BSA-Susceptible([0.00][0][47])
chr_1	3277726	S	4556776	G	a	24	34	0	'12/12	12	12	1	12	24	34	'0/60	0	60	0	0				Good	Good	Good		1	1	0	0	BSA-Resistant([1.00][12][12])	BSA-Susceptible([0.00][0][60])
chr_1	3017292	S	4562783	G	a	31	34	0	'47/49	47	49	0.959184	47	31	34	'2/53	2	53	0.0377358	2	33	34		Good	Good	Good		1	1	0	0	BSA-Resistant([0.96][47][49])	BSA-Susceptible([0.04][2][53])
chr_1	3355217	S	4564071	C	t	32	34	0	'6/6	6	6	1	6	32	34	'1/54	1	54	0.0185185	1	33	33		Good	Good	Good		1	1	0	0	BSA-Resistant([1.00][6][6])	BSA-Susceptible([0.02][1][54])
chr_1	12300398	S	4564076	T	a	30	33	0	'4/4	4	4	1	4	30	33	'0/46	0	46	0	0				Good	Good	Good		1	1	0	0	BSA-Resistant([1.00][4][4])	BSA-Susceptible([0.00][0][46])
chr_1	25686750	S	4564077	T	c	30	33	0	'3/3	3	3	1	3	30	33	'0/46	0	46	0	0				Good	Good	Good		1	1	0	0	BSA-Resistant([1.00][3][3])	BSA-Susceptible([0.00][0][46])
chr_1	25641101	S	4564082	A	g	29	33	0	'8/8	8	8	1	8	29	33	'0/31	0	31	0	0				Good	Good	Good		1	1	0	0	BSA-Resistant([1.00][8][8])	BSA-Susceptible([0.00][0][31])
chr_1	2066492	S	4573683	C	t	27	34	0	'39/41	39	41	0.95122	39	27	34	'0/49	0	49	0	0				Good	Good	Good		1	1	0	0	BSA-Resistant([0.95][39][41])	BSA-Susceptible([0.00][0][49])
chr_1	2670677	S	4574786	G	a	32	34	0	'21/21	21	21	1	21	32	34	'2/95	2	95	0.0210526	2	31	32		Good	Good	Good		1	1	0	0	BSA-Resistant([1.00][21][21])	BSA-Susceptible([0.02][2][95])
chr_1	2795748	S	4576206	G	a	30	34	0	'19/20	19	20	0.95	19	30	34	'0/22	0	22	0	0				Good	Good	Good		1	1	0	0	BSA-Resistant([0.95][19][20])	BSA-Susceptible([0.00][0][22])
chr_1	2853216	S	4576328	A	g	30	34	0	'25/25	25	25	1	25	30	34	'2/41	2	41	0.0487805	2	32	33		Good	Good	Good		1	1	0	0	BSA-Resistant([1.00][25][25])	BSA-Susceptible([0.05][2][41])
chr_1	3345641	S	4577098	A	g	28	34	0	'31/32	31	32	0.96875	31	28	34	'1/33	1	33	0.030303	1	32	32		Good	Good	Good		1	1	0	0	BSA-Resistant([0.97][31][32])	BSA-Susceptible([0.03][1][33])
chr_1	2325513	S	4577259	C	t	31	34	0	'34/34	34	34	1	34	31	34	'1/23	1	23	0.0434783	1	33	33		Good	Good	Good		1	1	0	0	BSA-Resistant([1.00][34][34])	BSA-Susceptible([0.04][1][23])
chr_1	2812303	S	4577719	T	g	29	34	0	'28/29	28	29	0.965517	28	29	34	'0/76	0	76	0	0				Good	Good	Good		1	1	0	0	BSA-Resistant([0.97][28][29])	BSA-Susceptible([0.00][0][76])
chr_1	3515181	S	4577758	A	g	29	34	0	'54/54	54	54	1	54	29	34	'0/46	0	46	0	0				Good	Good	Good		1	1	0	0	BSA-Resistant([1.00][54][54])	BSA-Susceptible([0.00][0][46])
chr_1	3033994	S	4590621	C	t	30	34	0	'59/60	59	60	0.983333	59	30	34	'0/61	0	61	0	0				Good	Good	Good		1	1	0	0	BSA-Resistant([0.98][59][60])	BSA-Susceptible([0.00][0][61])
chr_1	18736042	S	4592181	C	t	28	33	0	'8/8	8	8	1	8	28	33	'1/104	1	104	0.00961538	1	34	34		Good	Good	Good		1	1	0	0	BSA-Resistant([1.00][8][8])	BSA-Susceptible([0.01][1][104])
chr_1	2915782	S	4595791	T	c	27	33	0	'20/21	20	21	0.952381	20	27	33	'0/24	0	24	0	0				Good	Good	Good		1	1	0	0	BSA-Resistant([0.95][20][21])	BSA-Susceptible([0.00][0][24])
chr_1	1910142	S	4596346	A	t	31	34	0	'31/32	31	32	0.96875	31	31	34	'0/30	0	30	0	0				Good	Good	Good		1	1	0	0	BSA-Resistant([0.97][31][32])	BSA-Susceptible([0.00][0][30])
chr_1	2614592	S	4596874	G	a	28	34	0	'19/20	19	20	0.95	19	28	34	'0/55	0	55	0	0				Good	Good	Good		1	1	0	0	BSA-Resistant([0.95][19][20])	BSA-Susceptible([0.00][0][55])
chr_1	3166659	S	4596877	C	g	28	33	0	'21/22	21	22	0.954545	21	28	33	'0/69	0	69	0	0				Good	Good	Good		1	1	0	0	BSA-Resistant([0.95][21][22])	BSA-Susceptible([0.00][0][69])
chr_1	2659007	S	4614906	C	t	30	34	0	'37/38	37	38	0.973684	37	30	34	'2/61	2	61	0.0327869	2	23	28		Good	Good	Good		1	1	0	0	BSA-Resistant([0.97][37][38])	BSA-Susceptible([0.03][2][61])
chr_1	2930835	S	4614924	C	t	31	34	0	'34/35	34	35	0.971429	34	31	34	'1/42	1	42	0.0238095	1	34	34		Good	Good	Good		1	1	0	0	BSA-Resistant([0.97][34][35])	BSA-Susceptible([0.02][1][42])
chr_1	2095980	S	4618439	A	g	25	34	0	'34/34	34	34	1	34	25	34	'2/45	2	45	0.0444444	2	31	32		Good	Good	Good		1	1	0	0	BSA-Resistant([1.00][34][34])	BSA-Susceptible([0.04][2][45])
chr_1	3409807	S	4641534	A	g	27	33	0	'19/20	19	20	0.95	19	27	33	'0/19	0	19	0	0				Good	Good	Good		1	1	0	0	BSA-Resistant([0.95][19][20])	BSA-Susceptible([0.00][0][19])
chr_1	3455189	S	4641571	C	g	28	33	0	'25/26	25	26	0.961538	25	28	33	'1/48	1	48	0.0208333	1	32	32		Good	Good	Good		1	1	0	0	BSA-Resistant([0.96][25][26])	BSA-Susceptible([0.02][1][48])
chr_1	2734876	S	4654796	T	a	29	34	0	'40/41	40	41	0.97561	40	29	34	'5/103	5	103	0.0485437	5	31	33		Good	Good	Good		1	1	0	0	BSA-Resistant([0.98][40][41])	BSA-Susceptible([0.05][5][103])
chr_1	3204440	S	4655236	C	t	27	34	0	'38/40	38	40	0.95	38	27	34	'1/55	1	55	0.0181818	1	34	34		Good	Good	Good		1	1	0	0	BSA-Resistant([0.95][38][40])	BSA-Susceptible([0.02][1][55])
chr_1	2138073	S	4661132	T	c	29	33	0	'21/21	21	21	1	21	29	33	'0/38	0	38	0	0				Good	Good	Good		1	1	0	0	BSA-Resistant([1.00][21][21])	BSA-Susceptible([0.00][0][38])
chr_1	2624963	S	4661141	C	t	31	34	0	'13/13	13	13	1	13	31	34	'0/39	0	39	0	0				Good	Good	Good		1	1	0	0	BSA-Resistant([1.00][13][13])	BSA-Susceptible([0.00][0][39])
chr_1	2440512	S	4661700	A	g	29	34	0	'21/21	21	21	1	21	29	34	'0/33	0	33	0	0				Good	Good	Good		1	1	0	0	BSA-Resistant([1.00][21][21])	BSA-Susceptible([0.00][0][33])
chr_1	3480872	S	4661715	G	t	31	34	0	'20/20	20	20	1	20	31	34	'0/63	0	63	0	0				Good	Good	Good		1	1	0	0	BSA-Resistant([1.00][20][20])	BSA-Susceptible([0.00][0][63])
chr_1	2102130	S	4661720	A	g	29	34	0	'17/17	17	17	1	17	29	34	'1/58	1	58	0.0172414	1	30	30		Good	Good	Good		1	1	0	0	BSA-Resistant([1.00][17][17])	BSA-Susceptible([0.02][1][58])
chr_1	1811911	S	4662005	G	a	29	33	0	'39/40	39	40	0.975	39	29	33	'1/25	1	25	0.04	1	5	5		Good	Good	Good		1	1	0	0	BSA-Resistant([0.97][39][40])	BSA-Susceptible([0.04][1][25])
chr_1	2903224	S	4662956	T	c	31	34	0	'20/20	20	20	1	20	31	34	'0/33	0	33	0	0				Good	Good	Good		1	1	0	0	BSA-Resistant([1.00][20][20])	BSA-Susceptible([0.00][0][33])
chr_1	25620446	S	4672703	C	t	26	34	0	'10/10	10	10	1	10	26	34	'0/20	0	20	0	0				Good	Good	Good		1	1	0	0	BSA-Resistant([1.00][10][10])	BSA-Susceptible([0.00][0][20])
chr_1	12402482	S	4672706	G	c	28	34	0	'14/14	14	14	1	14	28	34	'1/24	1	24	0.0416667	1	2	2		Good	Good	Good		1	1	0	0	BSA-Resistant([1.00][14][14])	BSA-Susceptible([0.04][1][24])
chr_1	25783787	S	4672715	G	a	27	34	0	'19/20	19	20	0.95	19	27	34	'0/24	0	24	0	0				Good	Good	Good		1	1	0	0	BSA-Resistant([0.95][19][20])	BSA-Susceptible([0.00][0][24])
chr_1	3653003	S	4673960	C	t	29	33	0	'35/36	35	36	0.972222	35	29	33	'0/37	0	37	0	0				Good	Good	Good		1	1	0	0	BSA-Resistant([0.97][35][36])	BSA-Susceptible([0.00][0][37])
chr_1	2016625	S	4673965	A	g	27	33	0	'43/44	43	44	0.977273	43	27	33	'1/39	1	39	0.025641	1	32	32		Good	Good	Good		1	1	0	0	BSA-Resistant([0.98][43][44])	BSA-Susceptible([0.03][1][39])
chr_1	2835055	S	4676764	A	c	30	34	0	'19/20	19	20	0.95	19	30	34	'1/37	1	37	0.027027	1	28	28		Good	Good	Good		1	1	0	0	BSA-Resistant([0.95][19][20])	BSA-Susceptible([0.03][1][37])
chr_1	25653564	S	4678085	A	g	29	33	0	'4/4	4	4	1	4	29	33	'0/63	0	63	0	0				Good	Good	Good		1	1	0	0	BSA-Resistant([1.00][4][4])	BSA-Susceptible([0.00][0][63])
chr_1	2152445	S	4678087	T	c	32	33	0	'5/5	5	5	1	5	32	33	'0/55	0	55	0	0				Good	Good	Good		1	1	0	0	BSA-Resistant([1.00][5][5])	BSA-Susceptible([0.00][0][55])
chr_1	18806864	S	4684172	T	g	31	34	0	'11/11	11	11	1	11	31	34	'3/78	3	78	0.0384615	3	32	33		Good	Good	Good		1	1	0	0	BSA-Resistant([1.00][11][11])	BSA-Susceptible([0.04][3][78])
chr_1	2224187	S	4691654	A	g	21	33	0	'22/23	22	23	0.956522	22	21	33	'1/31	1	31	0.0322581	1	15	15		Good	Good	Good		1	1	0	0	BSA-Resistant([0.96][22][23])	BSA-Susceptible([0.03][1][31])
chr_1	2378339	S	4693865	A	g	28	34	0	'19/19	19	19	1	19	28	34	'1/35	1	35	0.0285714	1	32	32		Good	Good	Good		1	1	0	0	BSA-Resistant([1.00][19][19])	BSA-Susceptible([0.03][1][35])
chr_1	2876876	S	4704847	A	t	30	33	0	'5/5	5	5	1	5	30	33	'0/18	0	18	0	0				Good	Good	Good		1	1	0	0	BSA-Resistant([1.00][5][5])	BSA-Susceptible([0.00][0][18])
chr_1	25934168	S	4716819	T	c	32	34	0	'15/15	15	15	1	15	32	34	'0/59	0	59	0	0				Good	Good	Good		1	1	0	0	BSA-Resistant([1.00][15][15])	BSA-Susceptible([0.00][0][59])
chr_1	3778075	S	4721284	T	c	30	34	0	'27/28	27	28	0.964286	27	30	34	'1/49	1	49	0.0204082	1	21	21		Good	Good	Good		1	1	0	0	BSA-Resistant([0.96][27][28])	BSA-Susceptible([0.02][1][49])
chr_1	26578220	S	4727183	G	c	31	33	0	'6/6	6	6	1	6	31	33	'0/25	0	25	0	0				Good	Good	Good		1	1	0	0	BSA-Resistant([1.00][6][6])	BSA-Susceptible([0.00][0][25])
chr_1	2828673	S	4735666	A	g	26	34	0	'21/21	21	21	1	21	26	34	'0/17	0	17	0	0				Good	Good	Good		1	1	0	0	BSA-Resistant([1.00][21][21])	BSA-Susceptible([0.00][0][17])
chr_1	3747777	S	4738863	C	g	29	34	0	'37/38	37	38	0.973684	37	29	34	'1/88	1	88	0.0113636	1	32	32		Good	Good	Good		1	1	0	0	BSA-Resistant([0.97][37][38])	BSA-Susceptible([0.01][1][88])
chr_1	3452732	S	4739034	T	c	31	34	0	'22/23	22	23	0.956522	22	31	34	'0/37	0	37	0	0				Good	Good	Good		1	1	0	0	BSA-Resistant([0.96][22][23])	BSA-Susceptible([0.00][0][37])
chr_1	3259688	S	4739955	C	t	25	34	0	'26/27	26	27	0.962963	26	25	34	'0/47	0	47	0	0				Good	Good	Good		1	1	0	0	BSA-Resistant([0.96][26][27])	BSA-Susceptible([0.00][0][47])
chr_1	3540228	S	4739958	A	t	27	34	0	'24/25	24	25	0.96	24	27	34	'0/40	0	40	0	0				Good	Good	Good		1	1	0	0	BSA-Resistant([0.96][24][25])	BSA-Susceptible([0.00][0][40])
chr_1	3678256	S	4743918	T	c	32	34	0	'21/22	21	22	0.954545	21	32	34	'2/53	2	53	0.0377358	2	32	33		Good	Good	Good		1	1	0	0	BSA-Resistant([0.95][21][22])	BSA-Susceptible([0.04][2][53])
chr_1	12924790	S	4744130	G	a	31	34	0	'4/4	4	4	1	4	31	34	'0/43	0	43	0	0				Good	Good	Good		1	1	0	0	BSA-Resistant([1.00][4][4])	BSA-Susceptible([0.00][0][43])
chr_1	12956965	S	4745231	G	a	30	33	0	'7/7	7	7	1	7	30	33	'0/31	0	31	0	0				Good	Good	Good		1	1	0	0	BSA-Resistant([1.00][7][7])	BSA-Susceptible([0.00][0][31])
chr_1	12089706	S	4745233	C	t	26	33	0	'9/9	9	9	1	9	26	33	'0/30	0	30	0	0				Good	Good	Good		1	1	0	0	BSA-Resistant([1.00][9][9])	BSA-Susceptible([0.00][0][30])
chr_1	3381741	S	4745243	G	a	28	34	0	'17/17	17	17	1	17	28	34	'2/42	2	42	0.047619	2	32	33		Good	Good	Good		1	1	0	0	BSA-Resistant([1.00][17][17])	BSA-Susceptible([0.05][2][42])
chr_1	1850438	S	4747211	G	c	22	33	0	'22/23	22	23	0.956522	22	22	33	'0/28	0	28	0	0				Good	Good	Good		1	1	0	0	BSA-Resistant([0.96][22][23])	BSA-Susceptible([0.00][0][28])
chr_1	26288791	S	4750094	G	c	30	33	0	'3/3	3	3	1	3	30	33	'0/34	0	34	0	0				Good	Good	Good		1	1	0	0	BSA-Resistant([1.00][3][3])	BSA-Susceptible([0.00][0][34])
chr_1	26317717	S	4751142	A	c	32	34	0	'11/11	11	11	1	11	32	34	'0/24	0	24	0	0				Good	Good	Good		1	1	0	0	BSA-Resistant([1.00][11][11])	BSA-Susceptible([0.00][0][24])
chr_1	2974979	S	4757541	T	c	30	34	0	'21/22	21	22	0.954545	21	30	34	'0/20	0	20	0	0				Good	Good	Good		1	1	0	0	BSA-Resistant([0.95][21][22])	BSA-Susceptible([0.00][0][20])
chr_1	25507547	S	4757543	G	a	30	34	0	'22/23	22	23	0.956522	22	30	34	'0/20	0	20	0	0				Good	Good	Good		1	1	0	0	BSA-Resistant([0.96][22][23])	BSA-Susceptible([0.00][0][20])
chr_1	3417621	S	4758075	T	c	31	34	0	'38/38	38	38	1	38	31	34	'2/61	2	61	0.0327869	2	32	33		Good	Good	Good		1	1	0	0	BSA-Resistant([1.00][38][38])	BSA-Susceptible([0.03][2][61])
chr_1	25921878	S	4782000	C	t	32	33	0	'6/6	6	6	1	6	32	33	'0/52	0	52	0	0				Good	Good	Good		1	1	0	0	BSA-Resistant([1.00][6][6])	BSA-Susceptible([0.00][0][52])
chr_1	25922147	S	4782004	C	t	29	33	0	'6/6	6	6	1	6	29	33	'0/48	0	48	0	0				Good	Good	Good		1	1	0	0	BSA-Resistant([1.00][6][6])	BSA-Susceptible([0.00][0][48])
chr_1	18511670	S	4782072	G	a	30	34	0	'20/20	20	20	1	20	30	34	'2/44	2	44	0.0454545	2	34	34		Good	Good	Good		1	1	0	0	BSA-Resistant([1.00][20][20])	BSA-Susceptible([0.05][2][44])
chr_1	1912568	S	4794973	C	t	32	34	0	'19/19	19	19	1	19	32	34	'0/9	0	9	0	0				Good	Good	Good		1	1	0	0	BSA-Resistant([1.00][19][19])	BSA-Susceptible([0.00][0][9])
chr_1	2084034	S	4795063	T	c	27	33	0	'20/21	20	21	0.952381	20	27	33	'1/27	1	27	0.037037	1	25	25		Good	Good	Good		1	1	0	0	BSA-Resistant([0.95][20][21])	BSA-Susceptible([0.04][1][27])
chr_1	3567481	S	4795195	T	c	29	34	0	'28/29	28	29	0.965517	28	29	34	'1/43	1	43	0.0232558	1	33	33		Good	Good	Good		1	1	0	0	BSA-Resistant([0.97][28][29])	BSA-Susceptible([0.02][1][43])
chr_1	3696023	S	4802738	T	c	29	34	0	'34/35	34	35	0.971429	34	29	34	'0/31	0	31	0	0				Good	Good	Good		1	1	0	0	BSA-Resistant([0.97][34][35])	BSA-Susceptible([0.00][0][31])
chr_1	3777789	S	4802932	T	c	30	33	0	'20/20	20	20	1	20	30	33	'0/21	0	21	0	0				Good	Good	Good		1	1	0	0	BSA-Resistant([1.00][20][20])	BSA-Susceptible([0.00][0][21])
chr_1	25873659	S	4803690	T	c	30	34	0	'31/32	31	32	0.96875	31	30	34	'0/47	0	47	0	0				Good	Good	Good		1	1	0	0	BSA-Resistant([0.97][31][32])	BSA-Susceptible([0.00][0][47])
chr_1	3211099	S	4803793	C	t	31	34	0	'20/21	20	21	0.952381	20	31	34	'0/15	0	15	0	0				Good	Good	Good		1	1	0	0	BSA-Resistant([0.95][20][21])	BSA-Susceptible([0.00][0][15])
chr_1	1666973	S	4818518	A	g	27	33	0	'21/22	21	22	0.954545	21	27	33	'0/31	0	31	0	0				Good	Good	Good		1	1	0	0	BSA-Resistant([0.95][21][22])	BSA-Susceptible([0.00][0][31])
chr_1	3302600	S	4818759	A	g	28	34	0	'27/28	27	28	0.964286	27	28	34	'0/39	0	39	0	0				Good	Good	Good		1	1	0	0	BSA-Resistant([0.96][27][28])	BSA-Susceptible([0.00][0][39])
chr_1	1662141	S	4836392	T	c	27	34	0	'32/32	32	32	1	32	27	34	'1/32	1	32	0.03125	1	13	13		Good	Good	Good		1	1	0	0	BSA-Resistant([1.00][32][32])	BSA-Susceptible([0.03][1][32])
chr_1	3730001	S	4865339	G	t	28	34	0	'21/22	21	22	0.954545	21	28	34	'1/44	1	44	0.0227273	1	33	33		Good	Good	Good		1	1	0	0	BSA-Resistant([0.95][21][22])	BSA-Susceptible([0.02][1][44])
chr_1	2152481	S	4865594	G	a	27	33	0	'32/32	32	32	1	32	27	33	'1/53	1	53	0.0188679	1	31	31		Good	Good	Good		1	1	0	0	BSA-Resistant([1.00][32][32])	BSA-Susceptible([0.02][1][53])
chr_1	3202073	S	4865600	A	g	29	33	0	'32/32	32	32	1	32	29	33	'2/53	2	53	0.0377358	2	32	33		Good	Good	Good		1	1	0	0	BSA-Resistant([1.00][32][32])	BSA-Susceptible([0.04][2][53])
chr_1	3693994	S	4869959	A	g	31	33	0	'8/8	8	8	1	8	31	33	'1/39	1	39	0.025641	1	25	25		Good	Good	Good		1	1	0	0	BSA-Resistant([1.00][8][8])	BSA-Susceptible([0.03][1][39])
chr_1	26271554	S	4869962	T	c	30	34	0	'5/5	5	5	1	5	30	34	'0/36	0	36	0	0				Good	Good	Good		1	1	0	0	BSA-Resistant([1.00][5][5])	BSA-Susceptible([0.00][0][36])
chr_1	2853078	S	4869973	G	c	22	33	0	'3/3	3	3	1	3	22	33	'0/26	0	26	0	0				Good	Good	Good		1	1	0	0	BSA-Resistant([1.00][3][3])	BSA-Susceptible([0.00][0][26])
chr_1	3244374	S	4878292	C	g	30	34	0	'25/26	25	26	0.961538	25	30	34	'2/45	2	45	0.0444444	2	33	33		Good	Good	Good		1	1	0	0	BSA-Resistant([0.96][25][26])	BSA-Susceptible([0.04][2][45])
chr_1	2494673	S	4878293	G	a	29	34	0	'24/25	24	25	0.96	24	29	34	'2/40	2	40	0.05	2	33	34		Good	Good	Good		1	1	0	0	BSA-Resistant([0.96][24][25])	BSA-Susceptible([0.05][2][40])
chr_1	1978033	S	4893648	T	c	27	34	0	'33/34	33	34	0.970588	33	27	34	'2/42	2	42	0.047619	2	15	29		Good	Good	Good		1	1	0	0	BSA-Resistant([0.97][33][34])	BSA-Susceptible([0.05][2][42])
chr_1	18393489	S	4896646	T	c	26	33	0	'9/9	9	9	1	9	26	33	'1/30	1	30	0.0333333	1	26	26		Good	Good	Good		1	1	0	0	BSA-Resistant([1.00][9][9])	BSA-Susceptible([0.03][1][30])
chr_1	2830961	S	4906994	G	a	30	34	0	'28/28	28	28	1	28	30	34	'0/13	0	13	0	0				Good	Good	Good		1	1	0	0	BSA-Resistant([1.00][28][28])	BSA-Susceptible([0.00][0][13])
chr_1	3703165	S	4907009	G	a	31	33	0	'21/21	21	21	1	21	31	33	'0/6	0	6	0	0				Good	Good	Good		1	1	0	0	BSA-Resistant([1.00][21][21])	BSA-Susceptible([0.00][0][6])
chr_1	3767533	S	4921176	G	a	31	34	0	'21/22	21	22	0.954545	21	31	34	'1/24	1	24	0.0416667	1	33	33		Good	Good	Good		1	1	0	0	BSA-Resistant([0.95][21][22])	BSA-Susceptible([0.04][1][24])
chr_1	25660708	S	4923113	A	g	32	33	0	'3/3	3	3	1	3	32	33	'0/7	0	7	0	0				Good	Good	Good		1	1	0	0	BSA-Resistant([1.00][3][3])	BSA-Susceptible([0.00][0][7])
chr_1	1930046	S	4927260	A	g	32	33	0	'5/5	5	5	1	5	32	33	'0/23	0	23	0	0				Good	Good	Good		1	1	0	0	BSA-Resistant([1.00][5][5])	BSA-Susceptible([0.00][0][23])
chr_1	2378524	S	4928137	G	t	29	34	0	'24/25	24	25	0.96	24	29	34	'0/68	0	68	0	0				Good	Good	Good		1	1	0	0	BSA-Resistant([0.96][24][25])	BSA-Susceptible([0.00][0][68])
chr_1	3600434	S	4928138	A	g	31	34	0	'22/23	22	23	0.956522	22	31	34	'0/71	0	71	0	0				Good	Good	Good		1	1	0	0	BSA-Resistant([0.96][22][23])	BSA-Susceptible([0.00][0][71])
chr_1	2880357	S	4928841	G	t	30	34	0	'27/27	27	27	1	27	30	34	'1/27	1	27	0.037037	1	34	34		Good	Good	Good		1	1	0	0	BSA-Resistant([1.00][27][27])	BSA-Susceptible([0.04][1][27])
chr_1	2661243	S	4938595	A	g	31	33	0	'5/5	5	5	1	5	31	33	'1/29	1	29	0.0344828	1	27	27		Good	Good	Good		1	1	0	0	BSA-Resistant([1.00][5][5])	BSA-Susceptible([0.03][1][29])
chr_1	25887688	S	4938763	T	c	24	28	0	'3/3	3	3	1	3	24	28	'0/27	0	27	0	0				Good	Good	Good		1	1	0	0	BSA-Resistant([1.00][3][3])	BSA-Susceptible([0.00][0][27])
chr_1	12443449	S	4939039	T	g	30	33	0	'18/18	18	18	1	18	30	33	'1/80	1	80	0.0125	1	30	30		Good	Good	Good		1	1	0	0	BSA-Resistant([1.00][18][18])	BSA-Susceptible([0.01][1][80])
chr_1	12476565	S	4939042	G	c	29	33	0	'18/18	18	18	1	18	29	33	'1/80	1	80	0.0125	1	33	33		Good	Good	Good		1	1	0	0	BSA-Resistant([1.00][18][18])	BSA-Susceptible([0.01][1][80])
chr_1	3731155	S	4939310	C	t	30	34	0	'22/23	22	23	0.956522	22	30	34	'2/45	2	45	0.0444444	2	28	30		Good	Good	Good		1	1	0	0	BSA-Resistant([0.96][22][23])	BSA-Susceptible([0.04][2][45])
chr_1	25875070	S	4942389	G	a	30	34	0	'10/10	10	10	1	10	30	34	'0/4	0	4	0	0				Good	Good	Good		1	1	0	0	BSA-Resistant([1.00][10][10])	BSA-Susceptible([0.00][0][4])
chr_1	25866086	S	4942485	C	a	33	33	0	'5/5	5	5	1	5	33	33	'0/7	0	7	0	0				Good	Good	Good		1	1	0	0	BSA-Resistant([1.00][5][5])	BSA-Susceptible([0.00][0][7])
chr_1	26081189	S	4942490	A	t	33	34	0	'7/7	7	7	1	7	33	34	'0/11	0	11	0	0				Good	Good	Good		1	1	0	0	BSA-Resistant([1.00][7][7])	BSA-Susceptible([0.00][0][11])
chr_1	25866335	S	4942518	G	a	30	33	0	'6/6	6	6	1	6	30	33	'0/18	0	18	0	0				Good	Good	Good		1	1	0	0	BSA-Resistant([1.00][6][6])	BSA-Susceptible([0.00][0][18])
chr_1	26032884	S	4955011	G	a	30	34	0	'19/19	19	19	1	19	30	34	'0/42	0	42	0	0				Good	Good	Good		1	1	0	0	BSA-Resistant([1.00][19][19])	BSA-Susceptible([0.00][0][42])
chr_1	18440508	S	4955021	G	a	31	34	0	'18/18	18	18	1	18	31	34	'2/62	2	62	0.0322581	2	33	33		Good	Good	Good		1	1	0	0	BSA-Resistant([1.00][18][18])	BSA-Susceptible([0.03][2][62])
chr_1	18512161	S	4955042	C	g	32	34	0	'11/11	11	11	1	11	32	34	'2/46	2	46	0.0434783	2	30	31		Good	Good	Good		1	1	0	0	BSA-Resistant([1.00][11][11])	BSA-Susceptible([0.04][2][46])
chr_1	26086731	S	4955053	A	g	32	34	0	'6/6	6	6	1	6	32	34	'0/18	0	18	0	0				Good	Good	Good		1	1	0	0	BSA-Resistant([1.00][6][6])	BSA-Susceptible([0.00][0][18])
chr_1	3064927	S	4959935	G	t	30	34	0	'59/62	59	62	0.951613	59	30	34	'0/18	0	18	0	0				Good	Good	Good		1	1	0	0	BSA-Resistant([0.95][59][62])	BSA-Susceptible([0.00][0][18])
chr_1	3141897	S	4961534	G	t	32	34	0	'31/32	31	32	0.96875	31	32	34	'0/24	0	24	0	0				Good	Good	Good		1	1	0	0	BSA-Resistant([0.97][31][32])	BSA-Susceptible([0.00][0][24])
chr_1	25964485	S	4962574	T	c	32	33	0	'3/3	3	3	1	3	32	33	'0/14	0	14	0	0				Good	Good	Good		1	1	0	0	BSA-Resistant([1.00][3][3])	BSA-Susceptible([0.00][0][14])
chr_1	25943307	S	4962575	G	a	29	33	0	'3/3	3	3	1	3	29	33	'0/18	0	18	0	0				Good	Good	Good		1	1	0	0	BSA-Resistant([1.00][3][3])	BSA-Susceptible([0.00][0][18])
chr_1	25943266	S	4962581	C	a	23	33	0	'6/6	6	6	1	6	23	33	'0/35	0	35	0	0				Good	Good	Good		1	1	0	0	BSA-Resistant([1.00][6][6])	BSA-Susceptible([0.00][0][35])
chr_1	2733017	S	4966551	C	g	29	34	0	'55/57	55	57	0.964912	55	29	34	'0/38	0	38	0	0				Good	Good	Good		1	1	0	0	BSA-Resistant([0.96][55][57])	BSA-Susceptible([0.00][0][38])
chr_1	3383790	S	4966835	G	c	24	31	0	'3/3	3	3	1	3	24	31	'0/39	0	39	0	0				Good	Good	Good		1	1	0	0	BSA-Resistant([1.00][3][3])	BSA-Susceptible([0.00][0][39])
chr_1	26010699	S	4966836	G	c	29	33	0	'3/3	3	3	1	3	29	33	'0/39	0	39	0	0				Good	Good	Good		1	1	0	0	BSA-Resistant([1.00][3][3])	BSA-Susceptible([0.00][0][39])
chr_1	25986447	S	4966840	C	a	26	33	0	'4/4	4	4	1	4	26	33	'0/33	0	33	0	0				Good	Good	Good		1	1	0	0	BSA-Resistant([1.00][4][4])	BSA-Susceptible([0.00][0][33])
chr_1	26204769	S	4972859	G	a	32	33	0	'3/3	3	3	1	3	32	33	'0/12	0	12	0	0				Good	Good	Good		1	1	0	0	BSA-Resistant([1.00][3][3])	BSA-Susceptible([0.00][0][12])
chr_1	26207002	S	4973323	C	a	31	33	0	'4/4	4	4	1	4	31	33	'0/23	0	23	0	0				Good	Good	Good		1	1	0	0	BSA-Resistant([1.00][4][4])	BSA-Susceptible([0.00][0][23])
chr_1	26103854	S	4973328	T	g	31	34	0	'4/4	4	4	1	4	31	34	'0/25	0	25	0	0				Good	Good	Good		1	1	0	0	BSA-Resistant([1.00][4][4])	BSA-Susceptible([0.00][0][25])
chr_1	26412787	S	4976360	A	t	31	34	0	'10/10	10	10	1	10	31	34	'0/5	0	5	0	0				Good	Good	Good		1	1	0	0	BSA-Resistant([1.00][10][10])	BSA-Susceptible([0.00][0][5])
chr_1	26169029	S	4979307	A	g	27	33	0	'11/11	11	11	1	11	27	33	'0/20	0	20	0	0				Good	Good	Good		1	1	0	0	BSA-Resistant([1.00][11][11])	BSA-Susceptible([0.00][0][20])
chr_1	1699543	S	4979313	G	a	26	34	0	'12/12	12	12	1	12	26	34	'0/35	0	35	0	0				Good	Good	Good		1	1	0	0	BSA-Resistant([1.00][12][12])	BSA-Susceptible([0.00][0][35])
chr_1	2722115	S	4985928	T	c	30	34	0	'43/45	43	45	0.955556	43	30	34	'2/53	2	53	0.0377358	2	32	33		Good	Good	Good		1	1	0	0	BSA-Resistant([0.96][43][45])	BSA-Susceptible([0.04][2][53])
chr_1	3070002	S	4994357	T	c	27	33	0	'31/32	31	32	0.96875	31	27	33	'0/47	0	47	0	0				Good	Good	Good		1	1	0	0	BSA-Resistant([0.97][31][32])	BSA-Susceptible([0.00][0][47])
chr_1	26588144	S	5005581	G	c	32	34	0	'14/14	14	14	1	14	32	34	'0/28	0	28	0	0				Good	Good	Good		1	1	0	0	BSA-Resistant([1.00][14][14])	BSA-Susceptible([0.00][0][28])
chr_1	26581307	S	5008769	C	a	21	33	0	'9/9	9	9	1	9	21	33	'0/25	0	25	0	0				Good	Good	Good		1	1	0	0	BSA-Resistant([1.00][9][9])	BSA-Susceptible([0.00][0][25])
chr_1	2812046	S	5008888	A	t	30	34	0	'23/24	23	24	0.958333	23	30	34	'0/45	0	45	0	0				Good	Good	Good		1	1	0	0	BSA-Resistant([0.96][23][24])	BSA-Susceptible([0.00][0][45])
chr_1	1926579	S	5009084	A	g	30	33	0	'4/4	4	4	1	4	30	33	'0/56	0	56	0	0				Good	Good	Good		1	1	0	0	BSA-Resistant([1.00][4][4])	BSA-Susceptible([0.00][0][56])
chr_1	2949726	S	5009144	A	g	30	34	0	'18/18	18	18	1	18	30	34	'0/22	0	22	0	0				Good	Good	Good		1	1	0	0	BSA-Resistant([1.00][18][18])	BSA-Susceptible([0.00][0][22])
chr_1	2865939	S	5009161	G	a	32	34	0	'10/10	10	10	1	10	32	34	'0/22	0	22	0	0				Good	Good	Good		1	1	0	0	BSA-Resistant([1.00][10][10])	BSA-Susceptible([0.00][0][22])
chr_1	26582905	S	5009183	G	a	33	34	0	'4/4	4	4	1	4	33	34	'0/42	0	42	0	0				Good	Good	Good		1	1	0	0	BSA-Resistant([1.00][4][4])	BSA-Susceptible([0.00][0][42])
chr_1	26582725	S	5009200	C	a	32	33	0	'4/4	4	4	1	4	32	33	'0/72	0	72	0	0				Good	Good	Good		1	1	0	0	BSA-Resistant([1.00][4][4])	BSA-Susceptible([0.00][0][72])
chr_1	19092581	S	5009201	A	g	32	33	0	'4/4	4	4	1	4	32	33	'1/77	1	77	0.012987	1	2	2		Good	Good	Good		1	1	0	0	BSA-Resistant([1.00][4][4])	BSA-Susceptible([0.01][1][77])
chr_1	26582710	S	5009203	C	a	33	33	0	'4/4	4	4	1	4	33	33	'0/73	0	73	0	0				Good	Good	Good		1	1	0	0	BSA-Resistant([1.00][4][4])	BSA-Susceptible([0.00][0][73])
chr_1	3017475	S	5010378	G	t	29	34	0	'21/22	21	22	0.954545	21	29	34	'0/13	0	13	0	0				Good	Good	Good		1	1	0	0	BSA-Resistant([0.95][21][22])	BSA-Susceptible([0.00][0][13])
chr_1	2990300	S	5010383	A	g	30	34	0	'20/21	20	21	0.952381	20	30	34	'0/17	0	17	0	0				Good	Good	Good		1	1	0	0	BSA-Resistant([0.95][20][21])	BSA-Susceptible([0.00][0][17])
chr_1	26501027	S	5010542	A	g	31	33	0	'10/10	10	10	1	10	31	33	'0/21	0	21	0	0				Good	Good	Good		1	1	0	0	BSA-Resistant([1.00][10][10])	BSA-Susceptible([0.00][0][21])
chr_1	3070385	S	5010620	T	c	28	34	0	'12/12	12	12	1	12	28	34	'0/19	0	19	0	0				Good	Good	Good		1	1	0	0	BSA-Resistant([1.00][12][12])	BSA-Susceptible([0.00][0][19])
chr_1	26490820	S	5011563	A	g	32	33	0	'3/3	3	3	1	3	32	33	'0/41	0	41	0	0				Good	Good	Good		1	1	0	0	BSA-Resistant([1.00][3][3])	BSA-Susceptible([0.00][0][41])
chr_1	1925227	S	5034843	A	t	28	34	0	'23/23	23	23	1	23	28	34	'1/67	1	67	0.0149254	1	33	33		Good	Good	Good		1	1	0	0	BSA-Resistant([1.00][23][23])	BSA-Susceptible([0.01][1][67])
chr_1	2535962	S	5034844	A	g	28	34	0	'23/23	23	23	1	23	28	34	'1/67	1	67	0.0149254	1	29	29		Good	Good	Good		1	1	0	0	BSA-Resistant([1.00][23][23])	BSA-Susceptible([0.01][1][67])
chr_1	12097708	S	5035725	A	g	31	34	0	'19/19	19	19	1	19	31	34	'0/53	0	53	0	0				Good	Good	Good		1	1	0	0	BSA-Resistant([1.00][19][19])	BSA-Susceptible([0.00][0][53])
chr_1	25462606	S	5035728	A	g	29	34	0	'16/16	16	16	1	16	29	34	'0/49	0	49	0	0				Good	Good	Good		1	1	0	0	BSA-Resistant([1.00][16][16])	BSA-Susceptible([0.00][0][49])
chr_1	2681152	S	5036908	A	c	29	34	0	'15/15	15	15	1	15	29	34	'1/36	1	36	0.0277778	1	2	2		Good	Good	Good		1	1	0	0	BSA-Resistant([1.00][15][15])	BSA-Susceptible([0.03][1][36])
chr_1	2528358	S	5047043	G	a	31	34	0	'30/30	30	30	1	30	31	34	'1/50	1	50	0.02	1	14	14		Good	Good	Good		1	1	0	0	BSA-Resistant([1.00][30][30])	BSA-Susceptible([0.02][1][50])
chr_1	1769804	S	5049914	T	c	31	34	0	'20/21	20	21	0.952381	20	31	34	'1/28	1	28	0.0357143	1	28	28		Good	Good	Good		1	1	0	0	BSA-Resistant([0.95][20][21])	BSA-Susceptible([0.04][1][28])
chr_1	2845916	S	5057770	A	c	31	33	0	'11/11	11	11	1	11	31	33	'0/23	0	23	0	0				Good	Good	Good		1	1	0	0	BSA-Resistant([1.00][11][11])	BSA-Susceptible([0.00][0][23])
chr_1	2306226	S	5059729	T	g	22	34	0	'25/25	25	25	1	25	22	34	'1/54	1	54	0.0185185	1	34	34		Good	Good	Good		1	1	0	0	BSA-Resistant([1.00][25][25])	BSA-Susceptible([0.02][1][54])
chr_1	3280765	S	5059731	C	t	23	34	0	'22/23	22	23	0.956522	22	23	34	'1/52	1	52	0.0192308	1	34	34		Good	Good	Good		1	1	0	0	BSA-Resistant([0.96][22][23])	BSA-Susceptible([0.02][1][52])
chr_1	25846432	S	5064522	C	t	33	34	0	'3/3	3	3	1	3	33	34	'0/13	0	13	0	0				Good	Good	Good		1	1	0	0	BSA-Resistant([1.00][3][3])	BSA-Susceptible([0.00][0][13])
chr_1	25694847	S	5064529	A	c	32	33	0	'3/3	3	3	1	3	32	33	'0/23	0	23	0	0				Good	Good	Good		1	1	0	0	BSA-Resistant([1.00][3][3])	BSA-Susceptible([0.00][0][23])
chr_1	12444666	S	5064530	A	t	33	34	0	'3/3	3	3	1	3	33	34	'0/23	0	23	0	0				Good	Good	Good		1	1	0	0	BSA-Resistant([1.00][3][3])	BSA-Susceptible([0.00][0][23])
chr_1	2918462	S	5064533	A	g	33	34	0	'3/3	3	3	1	3	33	34	'0/18	0	18	0	0				Good	Good	Good		1	1	0	0	BSA-Resistant([1.00][3][3])	BSA-Susceptible([0.00][0][18])
chr_1	3224415	S	5065565	C	g	30	34	0	'38/39	38	39	0.974359	38	30	34	'0/19	0	19	0	0				Good	Good	Good		1	1	0	0	BSA-Resistant([0.97][38][39])	BSA-Susceptible([0.00][0][19])
chr_1	3787945	S	5066342	C	a	31	34	0	'39/39	39	39	1	39	31	34	'1/26	1	26	0.0384615	1	32	32		Good	Good	Good		1	1	0	0	BSA-Resistant([1.00][39][39])	BSA-Susceptible([0.04][1][26])
chr_1	2968360	S	5100853	G	a	26	34	0	'17/17	17	17	1	17	26	34	'1/52	1	52	0.0192308	1	2	2		Good	Good	Good		1	1	0	0	BSA-Resistant([1.00][17][17])	BSA-Susceptible([0.02][1][52])
chr_1	2247293	S	5111079	C	t	31	34	0	'12/12	12	12	1	12	31	34	'0/19	0	19	0	0				Good	Good	Good		1	1	0	0	BSA-Resistant([1.00][12][12])	BSA-Susceptible([0.00][0][19])
chr_1	3535560	S	5111081	C	a	31	34	0	'10/10	10	10	1	10	31	34	'0/16	0	16	0	0				Good	Good	Good		1	1	0	0	BSA-Resistant([1.00][10][10])	BSA-Susceptible([0.00][0][16])
chr_1	26289914	S	5113350	C	g	30	33	0	'5/5	5	5	1	5	30	33	'0/20	0	20	0	0				Good	Good	Good		1	1	0	0	BSA-Resistant([1.00][5][5])	BSA-Susceptible([0.00][0][20])
chr_1	3674351	S	5123217	A	c	29	33	0	'5/5	5	5	1	5	29	33	'0/41	0	41	0	0				Good	Good	Good		1	1	0	0	BSA-Resistant([1.00][5][5])	BSA-Susceptible([0.00][0][41])
chr_1	2815713	S	5123218	T	c	23	33	0	'5/5	5	5	1	5	23	33	'0/41	0	41	0	0				Good	Good	Good		1	1	0	0	BSA-Resistant([1.00][5][5])	BSA-Susceptible([0.00][0][41])
chr_1	3228437	S	5123994	G	c	29	34	0	'25/25	25	25	1	25	29	34	'3/62	3	62	0.0483871	3	27	32		Good	Good	Good		1	1	0	0	BSA-Resistant([1.00][25][25])	BSA-Susceptible([0.05][3][62])
chr_1	1760458	S	5125400	A	c	28	34	0	'27/28	27	28	0.964286	27	28	34	'0/50	0	50	0	0				Good	Good	Good		1	1	0	0	BSA-Resistant([0.96][27][28])	BSA-Susceptible([0.00][0][50])
chr_1	3751995	S	5125588	G	t	31	34	0	'19/19	19	19	1	19	31	34	'0/23	0	23	0	0				Good	Good	Good		1	1	0	0	BSA-Resistant([1.00][19][19])	BSA-Susceptible([0.00][0][23])
chr_1	26379700	S	5126290	G	a	26	33	0	'25/26	25	26	0.961538	25	26	33	'0/28	0	28	0	0				Good	Good	Good		1	1	0	0	BSA-Resistant([0.96][25][26])	BSA-Susceptible([0.00][0][28])
chr_1	2591964	S	5148680	G	a	32	33	0	'7/7	7	7	1	7	32	33	'0/39	0	39	0	0				Good	Good	Good		1	1	0	0	BSA-Resistant([1.00][7][7])	BSA-Susceptible([0.00][0][39])
chr_1	25886399	S	5151248	A	g	30	34	0	'19/20	19	20	0.95	19	30	34	'0/37	0	37	0	0				Good	Good	Good		1	1	0	0	BSA-Resistant([0.95][19][20])	BSA-Susceptible([0.00][0][37])
chr_1	3758988	S	5154871	T	c	30	33	0	'5/5	5	5	1	5	30	33	'0/31	0	31	0	0				Good	Good	Good		1	1	0	0	BSA-Resistant([1.00][5][5])	BSA-Susceptible([0.00][0][31])
chr_1	25906009	S	5156959	G	a	29	34	0	'9/9	9	9	1	9	29	34	'0/30	0	30	0	0				Good	Good	Good		1	1	0	0	BSA-Resistant([1.00][9][9])	BSA-Susceptible([0.00][0][30])
chr_1	2393825	S	5158477	T	c	26	34	0	'26/26	26	26	1	26	26	34	'0/44	0	44	0	0				Good	Good	Good		1	1	0	0	BSA-Resistant([1.00][26][26])	BSA-Susceptible([0.00][0][44])
chr_1	3260535	S	5161135	T	c	29	34	0	'35/36	35	36	0.972222	35	29	34	'1/33	1	33	0.030303	1	2	2		Good	Good	Good		1	1	0	0	BSA-Resistant([0.97][35][36])	BSA-Susceptible([0.03][1][33])
chr_1	25837680	S	5161313	T	c	29	34	0	'19/20	19	20	0.95	19	29	34	'0/23	0	23	0	0				Good	Good	Good		1	1	0	0	BSA-Resistant([0.95][19][20])	BSA-Susceptible([0.00][0][23])
chr_1	25774947	S	5161331	G	a	28	33	0	'22/23	22	23	0.956522	22	28	33	'0/9	0	9	0	0				Good	Good	Good		1	1	0	0	BSA-Resistant([0.96][22][23])	BSA-Susceptible([0.00][0][9])
chr_1	1692874	S	5161350	A	c	31	33	0	'14/14	14	14	1	14	31	33	'0/9	0	9	0	0				Good	Good	Good		1	1	0	0	BSA-Resistant([1.00][14][14])	BSA-Susceptible([0.00][0][9])
chr_1	2348290	S	5161848	C	t	29	34	0	'19/20	19	20	0.95	19	29	34	'0/14	0	14	0	0				Good	Good	Good		1	1	0	0	BSA-Resistant([0.95][19][20])	BSA-Susceptible([0.00][0][14])
chr_1	18770173	S	5174985	T	c	33	33	0	'0/4	0	4	0	0			'3/3	3	3	1	3	33	33		Good	Good	Good		1	1	0	0	BSA-Susceptible([1.00][3][3])	BSA-Resistant([0.00][0][4])
chr_1	18841754	S	5177598	T	c	31	33	0	'0/5	0	5	0	0			'3/3	3	3	1	3	31	33		Good	Good	Good		1	1	0	0	BSA-Susceptible([1.00][3][3])	BSA-Resistant([0.00][0][5])
chr_1	2592457	S	5180287	T	c	31	34	0	'6/6	6	6	1	6	31	34	'0/29	0	29	0	0				Good	Good	Good		1	1	0	0	BSA-Resistant([1.00][6][6])	BSA-Susceptible([0.00][0][29])
chr_1	2562660	S	5180289	T	c	33	34	0	'5/5	5	5	1	5	33	34	'0/29	0	29	0	0				Good	Good	Good		1	1	0	0	BSA-Resistant([1.00][5][5])	BSA-Susceptible([0.00][0][29])
chr_1	25457828	S	5192770	G	a	29	34	0	'35/35	35	35	1	35	29	34	'0/30	0	30	0	0				Good	Good	Good		1	1	0	0	BSA-Resistant([1.00][35][35])	BSA-Susceptible([0.00][0][30])
chr_1	18365002	S	5207166	A	g	32	34	0	'0/13	0	13	0	0			'8/8	8	8	1	8	32	34		Good	Good	Good		1	1	0	0	BSA-Susceptible([1.00][8][8])	BSA-Resistant([0.00][0][13])
chr_1	1771972	S	5230633	G	t	30	34	0	'14/14	14	14	1	14	30	34	'0/34	0	34	0	0				Good	Good	Good		1	1	0	0	BSA-Resistant([1.00][14][14])	BSA-Susceptible([0.00][0][34])
chr_1	1708231	S	5232414	G	a	28	34	0	'22/23	22	23	0.956522	22	28	34	'2/41	2	41	0.0487805	2	33	33		Good	Good	Good		1	1	0	0	BSA-Resistant([0.96][22][23])	BSA-Susceptible([0.05][2][41])
chr_1	2028415	S	5232674	T	c	30	33	0	'13/13	13	13	1	13	30	33	'0/30	0	30	0	0				Good	Good	Good		1	1	0	0	BSA-Resistant([1.00][13][13])	BSA-Susceptible([0.00][0][30])
chr_1	3513467	S	5232785	G	a	22	33	0	'18/18	18	18	1	18	22	33	'0/30	0	30	0	0				Good	Good	Good		1	1	0	0	BSA-Resistant([1.00][18][18])	BSA-Susceptible([0.00][0][30])
chr_1	3082160	S	5237450	G	a	30	34	0	'47/48	47	48	0.979167	47	30	34	'0/11	0	11	0	0				Good	Good	Good		1	1	0	0	BSA-Resistant([0.98][47][48])	BSA-Susceptible([0.00][0][11])
chr_1	18750904	S	5245967	G	c	32	34	0	'0/4	0	4	0	0			'3/3	3	3	1	3	32	34		Good	Good	Good		1	1	0	0	BSA-Susceptible([1.00][3][3])	BSA-Resistant([0.00][0][4])
chr_1	18750790	S	5245968	G	c	32	32	0	'0/6	0	6	0	0			'3/3	3	3	1	3	32	32		Good	Good	Good		1	1	0	0	BSA-Susceptible([1.00][3][3])	BSA-Resistant([0.00][0][6])
chr_1	2203181	S	5275888	A	g	29	33	0	'8/8	8	8	1	8	29	33	'1/20	1	20	0.05	1	29	29		Good	Good	Good		1	1	0	0	BSA-Resistant([1.00][8][8])	BSA-Susceptible([0.05][1][20])
chr_1	25531262	S	5317196	A	g	31	34	0	'4/4	4	4	1	4	31	34	'0/31	0	31	0	0				Good	Good	Good		1	1	0	0	BSA-Resistant([1.00][4][4])	BSA-Susceptible([0.00][0][31])
chr_1	25531292	S	5317199	A	g	33	34	0	'3/3	3	3	1	3	33	34	'0/28	0	28	0	0				Good	Good	Good		1	1	0	0	BSA-Resistant([1.00][3][3])	BSA-Susceptible([0.00][0][28])
chr_1	3022933	S	5319111	T	c	29	34	0	'38/40	38	40	0.95	38	29	34	'0/26	0	26	0	0				Good	Good	Good		1	1	0	0	BSA-Resistant([0.95][38][40])	BSA-Susceptible([0.00][0][26])
chr_1	3509252	S	5342085	C	t	30	34	0	'33/33	33	33	1	33	30	34	'1/55	1	55	0.0181818	1	33	33		Good	Good	Good		1	1	0	0	BSA-Resistant([1.00][33][33])	BSA-Susceptible([0.02][1][55])
chr_1	3050375	S	5395579	T	c	25	33	0	'23/24	23	24	0.958333	23	25	33	'1/27	1	27	0.037037	1	28	28		Good	Good	Good		1	1	0	0	BSA-Resistant([0.96][23][24])	BSA-Susceptible([0.04][1][27])
chr_1	12310505	S	5412686	G	c	27	32	0	'3/3	3	3	1	3	27	32	'0/23	0	23	0	0				Good	Good	Good		1	1	0	0	BSA-Resistant([1.00][3][3])	BSA-Susceptible([0.00][0][23])
chr_1	25271535	S	5437309	A	t	30	33	0	'8/8	8	8	1	8	30	33	'0/17	0	17	0	0				Good	Good	Good		1	1	0	0	BSA-Resistant([1.00][8][8])	BSA-Susceptible([0.00][0][17])
chr_1	18620159	S	5469306	A	g	29	34	0	'26/26	26	26	1	26	29	34	'1/24	1	24	0.0416667	1	2	2		Good	Good	Good		1	1	0	0	BSA-Resistant([1.00][26][26])	BSA-Susceptible([0.04][1][24])
chr_1	25501104	S	5469316	A	g	29	34	0	'13/13	13	13	1	13	29	34	'0/23	0	23	0	0				Good	Good	Good		1	1	0	0	BSA-Resistant([1.00][13][13])	BSA-Susceptible([0.00][0][23])
chr_1	26541027	S	5493116	C	g	32	33	0	'3/3	3	3	1	3	32	33	'0/11	0	11	0	0				Good	Good	Good		1	1	0	0	BSA-Resistant([1.00][3][3])	BSA-Susceptible([0.00][0][11])
chr_1	26302271	S	5493117	G	a	32	33	0	'3/3	3	3	1	3	32	33	'0/11	0	11	0	0				Good	Good	Good		1	1	0	0	BSA-Resistant([1.00][3][3])	BSA-Susceptible([0.00][0][11])
chr_1	12662634	S	5493121	G	t	31	33	0	'3/3	3	3	1	3	31	33	'0/11	0	11	0	0				Good	Good	Good		1	1	0	0	BSA-Resistant([1.00][3][3])	BSA-Susceptible([0.00][0][11])
chr_1	26214715	S	5529242	A	c	30	32	0	'3/3	3	3	1	3	30	32	'0/51	0	51	0	0				Good	Good	Good		1	1	0	0	BSA-Resistant([1.00][3][3])	BSA-Susceptible([0.00][0][51])
chr_1	26179036	S	5529254	A	g	30	34	0	'4/4	4	4	1	4	30	34	'0/30	0	30	0	0				Good	Good	Good		1	1	0	0	BSA-Resistant([1.00][4][4])	BSA-Susceptible([0.00][0][30])
chr_1	1917503	S	5538208	G	a	32	34	0	'3/3	3	3	1	3	32	34	'0/15	0	15	0	0				Good	Good	Good		1	1	0	0	BSA-Resistant([1.00][3][3])	BSA-Susceptible([0.00][0][15])
chr_1	25647896	S	5547931	C	a	33	33	0	'5/5	5	5	1	5	33	33	'0/29	0	29	0	0				Good	Good	Good		1	1	0	0	BSA-Resistant([1.00][5][5])	BSA-Susceptible([0.00][0][29])
chr_1	25844501	S	5549076	G	t	33	34	0	'4/4	4	4	1	4	33	34	'0/22	0	22	0	0				Good	Good	Good		1	1	0	0	BSA-Resistant([1.00][4][4])	BSA-Susceptible([0.00][0][22])
chr_1	25659441	S	5549077	G	c	32	33	0	'4/4	4	4	1	4	32	33	'0/26	0	26	0	0				Good	Good	Good		1	1	0	0	BSA-Resistant([1.00][4][4])	BSA-Susceptible([0.00][0][26])
chr_1	25685416	S	5552857	T	a	33	33	0	'4/4	4	4	1	4	33	33	'0/13	0	13	0	0				Good	Good	Good		1	1	0	0	BSA-Resistant([1.00][4][4])	BSA-Susceptible([0.00][0][13])
chr_1	3174760	S	5569914	C	g	29	34	0	'46/48	46	48	0.958333	46	29	34	'0/13	0	13	0	0				Good	Good	Good		1	1	0	0	BSA-Resistant([0.96][46][48])	BSA-Susceptible([0.00][0][13])
chr_1	3450635	S	5573830	G	a	26	34	0	'19/19	19	19	1	19	26	34	'2/46	2	46	0.0434783	2	13	25		Good	Good	Good		1	1	0	0	BSA-Resistant([1.00][19][19])	BSA-Susceptible([0.04][2][46])
chr_1	2379891	S	5576430	A	c	29	34	0	'16/16	16	16	1	16	29	34	'0/34	0	34	0	0				Good	Good	Good		1	1	0	0	BSA-Resistant([1.00][16][16])	BSA-Susceptible([0.00][0][34])
chr_1	18683617	S	5583927	C	t	33	33	0	'0/4	0	4	0	0			'3/3	3	3	1	3	33	33		Good	Good	Good		1	1	0	0	BSA-Susceptible([1.00][3][3])	BSA-Resistant([0.00][0][4])
chr_1	2352996	S	5602542	T	g	26	33	0	'20/21	20	21	0.952381	20	26	33	'1/30	1	30	0.0333333	1	30	30		Good	Good	Good		1	1	0	0	BSA-Resistant([0.95][20][21])	BSA-Susceptible([0.03][1][30])
chr_1	26279602	S	5611571	G	c	32	34	0	'5/5	5	5	1	5	32	34	'0/24	0	24	0	0				Good	Good	Good		1	1	0	0	BSA-Resistant([1.00][5][5])	BSA-Susceptible([0.00][0][24])
chr_1	2925826	S	5698632	C	t	29	34	0	'37/38	37	38	0.973684	37	29	34	'1/39	1	39	0.025641	1	33	33		Good	Good	Good		1	1	0	0	BSA-Resistant([0.97][37][38])	BSA-Susceptible([0.03][1][39])
chr_1	2680283	S	5747016	A	g	31	34	0	'41/42	41	42	0.97619	41	31	34	'0/36	0	36	0	0				Good	Good	Good		1	1	0	0	BSA-Resistant([0.98][41][42])	BSA-Susceptible([0.00][0][36])
chr_1	2018471	S	5752559	A	c	30	33	0	'19/19	19	19	1	19	30	33	'0/18	0	18	0	0				Good	Good	Good		1	1	0	0	BSA-Resistant([1.00][19][19])	BSA-Susceptible([0.00][0][18])
chr_1	3470487	S	5788685	C	t	29	34	0	'28/28	28	28	1	28	29	34	'1/22	1	22	0.0454545	1	25	25		Good	Good	Good		1	1	0	0	BSA-Resistant([1.00][28][28])	BSA-Susceptible([0.05][1][22])
chr_1	18963167	S	5875226	G	a	33	34	0	'0/5	0	5	0	0			'5/5	5	5	1	5	33	34		Good	Good	Good		1	1	0	0	BSA-Susceptible([1.00][5][5])	BSA-Resistant([0.00][0][5])
chr_1	19185672	S	5875227	G	t	33	33	0	'0/5	0	5	0	0			'5/5	5	5	1	5	33	33		Good	Good	Good		1	1	0	0	BSA-Susceptible([1.00][5][5])	BSA-Resistant([0.00][0][5])
chr_1	25732224	S	5878595	G	a	33	33	0	'3/3	3	3	1	3	33	33	'0/16	0	16	0	0				Good	Good	Good		1	1	0	0	BSA-Resistant([1.00][3][3])	BSA-Susceptible([0.00][0][16])
chr_1	3348923	S	6022048	T	c	33	34	0	'0/8	0	8	0	0			'3/3	3	3	1	3	33	34		Good	Good	Good		1	1	0	0	BSA-Susceptible([1.00][3][3])	BSA-Resistant([0.00][0][8])
chr_1	18641525	S	6040417	A	g	29	31	0	'0/7	0	7	0	0			'4/4	4	4	1	4	29	31		Good	Good	Good		1	1	0	0	BSA-Susceptible([1.00][4][4])	BSA-Resistant([0.00][0][7])
chr_1	192119	I	3760503^3760505	---	gag	32	33	0	'0/5	0	5	0	0			'5/5	5	5	1	5	32	33		Good	Good	Good		1	1	0	0	BSA-Susceptible([1.00][5][5])	BSA-Resistant([0.00][0][5])
chr_1	21241	D	[4503748..4503749]	CA	-	23	33	0	'13/13	13	13	1	13	23	33	'0/40	0	40	0	0				Good	Good	Good		1	1	0	0	BSA-Resistant([1.00][13][13])	BSA-Susceptible([0.00][0][40])
chr_1	330170	I	4556614^4556615	-	a	28	32	0	'4/4	4	4	1	4	28	32	'0/77	0	77	0	0				Good	Good	Good		1	1	0	0	BSA-Resistant([1.00][4][4])	BSA-Susceptible([0.00][0][77])
chr_18	17769872	S	44925	A	g	33	33	0	'2/40	2	40	0.05	2	33	34	'3/3	3	3	1	3	33	33		Good	Good	Good		1	1	0	0	BSA-Susceptible([1.00][3][3])	BSA-Resistant([0.05][2][40])
chr_18	17735981	S	75155	A	g	32	33	0	'0/36	0	36	0	0			'7/7	7	7	1	7	32	33		Good	Good	Good		1	1	0	0	BSA-Susceptible([1.00][7][7])	BSA-Resistant([0.00][0][36])
chr_18	17762788	S	76213	T	a	27	33	0	'0/30	0	30	0	0			'3/3	3	3	1	3	27	33		Good	Good	Good		1	1	0	0	BSA-Susceptible([1.00][3][3])	BSA-Resistant([0.00][0][30])
chr_18	17709286	S	80083	T	a	32	33	0	'0/20	0	20	0	0			'3/3	3	3	1	3	32	33		Good	Good	Good		1	1	0	0	BSA-Susceptible([1.00][3][3])	BSA-Resistant([0.00][0][20])
chr_18	17765291	S	80084	A	g	31	34	0	'0/21	0	21	0	0			'3/3	3	3	1	3	31	34		Good	Good	Good		1	1	0	0	BSA-Susceptible([1.00][3][3])	BSA-Resistant([0.00][0][21])
chr_18	17742252	S	94143	A	g	31	33	0	'0/16	0	16	0	0			'3/3	3	3	1	3	31	33		Good	Good	Good		1	1	0	0	BSA-Susceptible([1.00][3][3])	BSA-Resistant([0.00][0][16])
chr_18	17733133	S	304005	A	t	33	34	0	'1/22	1	22	0.0454545	1	33	33	'4/4	4	4	1	4	33	34		Good	Good	Good		1	1	0	0	BSA-Susceptible([1.00][4][4])	BSA-Resistant([0.05][1][22])
chr_18	17745363	S	304006	T	g	33	34	0	'0/22	0	22	0	0			'4/4	4	4	1	4	33	34		Good	Good	Good		1	1	0	0	BSA-Susceptible([1.00][4][4])	BSA-Resistant([0.00][0][22])
chr_18	17772046	S	378948	T	c	32	33	0	'0/7	0	7	0	0			'3/3	3	3	1	3	32	33		Good	Good	Good		1	1	0	0	BSA-Susceptible([1.00][3][3])	BSA-Resistant([0.00][0][7])
chr_18	17720282	S	459117	G	c	33	33	0	'0/34	0	34	0	0			'3/3	3	3	1	3	33	33		Good	Good	Good		1	1	0	0	BSA-Susceptible([1.00][3][3])	BSA-Resistant([0.00][0][34])
chr_18	17714881	S	459118	C	a	33	34	0	'0/30	0	30	0	0			'3/3	3	3	1	3	33	34		Good	Good	Good		1	1	0	0	BSA-Susceptible([1.00][3][3])	BSA-Resistant([0.00][0][30])
chr_18	17741987	S	478275	C	t	33	33	0	'0/10	0	10	0	0			'3/3	3	3	1	3	33	33		Good	Good	Good		1	1	0	0	BSA-Susceptible([1.00][3][3])	BSA-Resistant([0.00][0][10])
chr_18	17720046	S	479983	T	a	33	33	0	'0/12	0	12	0	0			'4/4	4	4	1	4	33	33		Good	Good	Good		1	1	0	0	BSA-Susceptible([1.00][4][4])	BSA-Resistant([0.00][0][12])
chr_18	17745319	S	481512	A	g	32	32	0	'0/7	0	7	0	0			'3/3	3	3	1	3	32	32		Good	Good	Good		1	1	0	0	BSA-Susceptible([1.00][3][3])	BSA-Resistant([0.00][0][7])
chr_18	17712040	S	484566	G	t	31	31	0	'0/5	0	5	0	0			'3/3	3	3	1	3	31	31		Good	Good	Good		1	1	0	0	BSA-Susceptible([1.00][3][3])	BSA-Resistant([0.00][0][5])
chr_18	17721628	S	502035	T	c	33	34	0	'0/5	0	5	0	0			'4/4	4	4	1	4	33	34		Good	Good	Good		1	1	0	0	BSA-Susceptible([1.00][4][4])	BSA-Resistant([0.00][0][5])
chr_18	17709372	S	502063	C	t	32	34	0	'0/23	0	23	0	0			'4/4	4	4	1	4	32	34		Good	Good	Good		1	1	0	0	BSA-Susceptible([1.00][4][4])	BSA-Resistant([0.00][0][23])
chr_18	17727294	S	551536	T	c	28	33	0	'0/30	0	30	0	0			'4/4	4	4	1	4	28	33		Good	Good	Good		1	1	0	0	BSA-Susceptible([1.00][4][4])	BSA-Resistant([0.00][0][30])
chr_18	152093	I	80356^80357	-	c	32	34	0	'0/14	0	14	0	0			'5/5	5	5	1	5	32	34		Good	Good	Good		1	1	0	0	BSA-Susceptible([1.00][5][5])	BSA-Resistant([0.00][0][14])
chr_18	152432	I	90175^90176	---	cac	33	33	0	'0/7	0	7	0	0			'4/4	4	4	1	4	33	33		Good	Good	Good		1	1	0	0	BSA-Susceptible([1.00][4][4])	BSA-Resistant([0.00][0][7])
chr_13	19219767	S	7121	T	g	32	33	0	'0/9	0	9	0	0			'3/3	3	3	1	3	32	33		Good	Good	Good		1	1	0	0	BSA-Susceptible([1.00][3][3])	BSA-Resistant([0.00][0][9])
chr_13	19219779	S	7122	A	g	33	34	0	'0/9	0	9	0	0			'3/3	3	3	1	3	33	34		Good	Good	Good		1	1	0	0	BSA-Susceptible([1.00][3][3])	BSA-Resistant([0.00][0][9])
chr_13	19249985	S	8866	C	t	25	33	0	'0/8	0	8	0	0			'4/4	4	4	1	4	25	33		Good	Good	Good		1	1	0	0	BSA-Susceptible([1.00][4][4])	BSA-Resistant([0.00][0][8])
chr_13	19341915	S	17129	T	a	31	33	0	'0/3	0	3	0	0			'5/5	5	5	1	5	31	33		Good	Good	Good		1	1	0	0	BSA-Susceptible([1.00][5][5])	BSA-Resistant([0.00][0][3])
chr_13	13911169	S	62328	A	c	26	34	0	'3/3	3	3	1	3	26	34	'0/30	0	30	0	0				Good	Good	Good		1	1	0	0	BSA-Resistant([1.00][3][3])	BSA-Susceptible([0.00][0][30])
chr_13	7462197	S	125709	C	g	25	32	0	'0/19	0	19	0	0			'36/36	36	36	1	36	25	32		Good	Good	Good		1	1	0	0	BSA-Susceptible([1.00][36][36])	BSA-Resistant([0.00][0][19])
chr_13	7366392	S	133697	G	t	27	34	0	'2/40	2	40	0.05	2	33	34	'28/29	28	29	0.965517	28	27	34		Good	Good	Good		1	1	0	0	BSA-Susceptible([0.97][28][29])	BSA-Resistant([0.05][2][40])
chr_13	7747841	S	140734	G	c	28	33	0	'1/30	1	30	0.0333333	1	34	34	'14/14	14	14	1	14	28	33		Good	Good	Good		1	1	0	0	BSA-Susceptible([1.00][14][14])	BSA-Resistant([0.03][1][30])
chr_13	7351548	S	140735	G	a	29	33	0	'1/30	1	30	0.0333333	1	34	34	'17/17	17	17	1	17	29	33		Good	Good	Good		1	1	0	0	BSA-Susceptible([1.00][17][17])	BSA-Resistant([0.03][1][30])
chr_13	7810450	S	145890	G	c	32	33	0	'0/22	0	22	0	0			'25/25	25	25	1	25	32	33		Good	Good	Good		1	1	0	0	BSA-Susceptible([1.00][25][25])	BSA-Resistant([0.00][0][22])
chr_13	7822532	S	145893	A	g	30	33	0	'0/23	0	23	0	0			'23/23	23	23	1	23	30	33		Good	Good	Good		1	1	0	0	BSA-Susceptible([1.00][23][23])	BSA-Resistant([0.00][0][23])
chr_13	7827512	S	147078	G	c	30	34	0	'0/37	0	37	0	0			'35/36	35	36	0.972222	35	30	34		Good	Good	Good		1	1	0	0	BSA-Susceptible([0.97][35][36])	BSA-Resistant([0.00][0][37])
chr_13	7700104	S	147084	T	c	29	34	0	'0/36	0	36	0	0			'52/54	52	54	0.962963	52	29	34		Good	Good	Good		1	1	0	0	BSA-Susceptible([0.96][52][54])	BSA-Resistant([0.00][0][36])
chr_13	7648224	S	148719	T	g	30	34	0	'0/19	0	19	0	0			'17/17	17	17	1	17	30	34		Good	Good	Good		1	1	0	0	BSA-Susceptible([1.00][17][17])	BSA-Resistant([0.00][0][19])
chr_13	19258746	S	160204	C	g	27	33	0	'1/43	1	43	0.0232558	1	10	10	'5/5	5	5	1	5	27	33		Good	Good	Good		1	1	0	0	BSA-Susceptible([1.00][5][5])	BSA-Resistant([0.02][1][43])
chr_13	7771098	S	179856	C	t	28	34	0	'0/21	0	21	0	0			'76/78	76	78	0.974359	76	28	34		Good	Good	Good		1	1	0	0	BSA-Susceptible([0.97][76][78])	BSA-Resistant([0.00][0][21])
chr_13	19229591	S	200325	G	a	32	34	0	'1/40	1	40	0.025	1	34	34	'10/10	10	10	1	10	32	34		Good	Good	Good		1	1	0	0	BSA-Susceptible([1.00][10][10])	BSA-Resistant([0.03][1][40])
chr_13	19245475	S	200326	T	c	28	33	0	'2/42	2	42	0.047619	2	33	33	'10/10	10	10	1	10	28	33		Good	Good	Good		1	1	0	0	BSA-Susceptible([1.00][10][10])	BSA-Resistant([0.05][2][42])
chr_13	19229787	S	200405	T	a	32	33	0	'0/30	0	30	0	0			'3/3	3	3	1	3	32	33		Good	Good	Good		1	1	0	0	BSA-Susceptible([1.00][3][3])	BSA-Resistant([0.00][0][30])
chr_13	19245597	S	200407	G	c	33	33	0	'0/29	0	29	0	0			'3/3	3	3	1	3	33	33		Good	Good	Good		1	1	0	0	BSA-Susceptible([1.00][3][3])	BSA-Resistant([0.00][0][29])
chr_13	19229797	S	200408	G	a	30	32	0	'0/29	0	29	0	0			'3/3	3	3	1	3	30	32		Good	Good	Good		1	1	0	0	BSA-Susceptible([1.00][3][3])	BSA-Resistant([0.00][0][29])
chr_13	19245573	S	200409	T	c	33	34	0	'0/28	0	28	0	0			'3/3	3	3	1	3	33	34		Good	Good	Good		1	1	0	0	BSA-Susceptible([1.00][3][3])	BSA-Resistant([0.00][0][28])
chr_13	19360062	S	201074	T	g	33	33	0	'0/72	0	72	0	0			'3/3	3	3	1	3	33	33		Good	Good	Good		1	1	0	0	BSA-Susceptible([1.00][3][3])	BSA-Resistant([0.00][0][72])
chr_13	19359819	S	201075	T	g	34	34	0	'0/68	0	68	0	0			'3/3	3	3	1	3	34	34		Good	Good	Good		1	1	0	0	BSA-Susceptible([1.00][3][3])	BSA-Resistant([0.00][0][68])
chr_13	19297931	S	208469	T	a	30	33	0	'0/9	0	9	0	0			'3/3	3	3	1	3	30	33		Good	Good	Good		1	1	0	0	BSA-Susceptible([1.00][3][3])	BSA-Resistant([0.00][0][9])
chr_13	19313806	S	247741	A	g	31	33	0	'0/7	0	7	0	0			'5/5	5	5	1	5	31	33		Good	Good	Good		1	1	0	0	BSA-Susceptible([1.00][5][5])	BSA-Resistant([0.00][0][7])
chr_13	19361499	S	251334	A	g	32	33	0	'0/12	0	12	0	0			'4/4	4	4	1	4	32	33		Good	Good	Good		1	1	0	0	BSA-Susceptible([1.00][4][4])	BSA-Resistant([0.00][0][12])
chr_13	19310021	S	254002	G	a	33	34	0	'0/27	0	27	0	0			'5/5	5	5	1	5	33	34		Good	Good	Good		1	1	0	0	BSA-Susceptible([1.00][5][5])	BSA-Resistant([0.00][0][27])
chr_13	7838034	S	254399	C	t	28	33	0	'1/28	1	28	0.0357143	1	30	30	'21/21	21	21	1	21	28	33		Good	Good	Good		1	1	0	0	BSA-Susceptible([1.00][21][21])	BSA-Resistant([0.04][1][28])
chr_13	7638706	S	262860	G	a	22	33	0	'0/21	0	21	0	0			'9/9	9	9	1	9	22	33		Good	Good	Good		1	1	0	0	BSA-Susceptible([1.00][9][9])	BSA-Resistant([0.00][0][21])
chr_13	7569895	S	310758	T	g	32	33	0	'0/28	0	28	0	0			'7/7	7	7	1	7	32	33		Good	Good	Good		1	1	0	0	BSA-Susceptible([1.00][7][7])	BSA-Resistant([0.00][0][28])
chr_13	19251014	S	317838	C	t	33	33	0	'0/11	0	11	0	0			'3/3	3	3	1	3	33	33		Good	Good	Good		1	1	0	0	BSA-Susceptible([1.00][3][3])	BSA-Resistant([0.00][0][11])
chr_13	19270179	S	319987	C	t	33	34	0	'0/12	0	12	0	0			'4/4	4	4	1	4	33	34		Good	Good	Good		1	1	0	0	BSA-Susceptible([1.00][4][4])	BSA-Resistant([0.00][0][12])
chr_13	19221703	S	320622	A	t	33	34	0	'1/22	1	22	0.0454545	1	30	30	'3/3	3	3	1	3	33	34		Good	Good	Good		1	1	0	0	BSA-Susceptible([1.00][3][3])	BSA-Resistant([0.05][1][22])
chr_13	19221716	S	320623	A	t	32	33	0	'1/20	1	20	0.05	1	32	32	'3/3	3	3	1	3	32	33		Good	Good	Good		1	1	0	0	BSA-Susceptible([1.00][3][3])	BSA-Resistant([0.05][1][20])
chr_13	7621854	S	326270	G	a	26	34	0	'1/35	1	35	0.0285714	1	30	30	'15/15	15	15	1	15	26	34		Good	Good	Good		1	1	0	0	BSA-Susceptible([1.00][15][15])	BSA-Resistant([0.03][1][35])
chr_13	7750743	S	326275	A	g	33	34	0	'1/36	1	36	0.0277778	1	20	20	'6/6	6	6	1	6	33	34		Good	Good	Good		1	1	0	0	BSA-Susceptible([1.00][6][6])	BSA-Resistant([0.03][1][36])
chr_13	13971651	S	327515	C	t	27	31	0	'0/24	0	24	0	0			'4/4	4	4	1	4	27	31		Good	Good	Good		1	1	0	0	BSA-Susceptible([1.00][4][4])	BSA-Resistant([0.00][0][24])
chr_13	19298753	S	328907	T	c	31	33	0	'0/19	0	19	0	0			'9/9	9	9	1	9	31	33		Good	Good	Good		1	1	0	0	BSA-Susceptible([1.00][9][9])	BSA-Resistant([0.00][0][19])
chr_13	19256495	S	330394	A	g	32	33	0	'0/24	0	24	0	0			'3/3	3	3	1	3	32	33		Good	Good	Good		1	1	0	0	BSA-Susceptible([1.00][3][3])	BSA-Resistant([0.00][0][24])
chr_13	19307661	S	330397	T	a	33	34	0	'0/26	0	26	0	0			'3/3	3	3	1	3	33	34		Good	Good	Good		1	1	0	0	BSA-Susceptible([1.00][3][3])	BSA-Resistant([0.00][0][26])
chr_13	19299033	S	330398	A	t	33	34	0	'0/31	0	31	0	0			'3/3	3	3	1	3	33	34		Good	Good	Good		1	1	0	0	BSA-Susceptible([1.00][3][3])	BSA-Resistant([0.00][0][31])
chr_13	19307641	S	330399	G	a	33	34	0	'0/29	0	29	0	0			'4/4	4	4	1	4	33	34		Good	Good	Good		1	1	0	0	BSA-Susceptible([1.00][4][4])	BSA-Resistant([0.00][0][29])
chr_13	19297004	S	331418	G	a	33	34	0	'0/14	0	14	0	0			'5/5	5	5	1	5	33	34		Good	Good	Good		1	1	0	0	BSA-Susceptible([1.00][5][5])	BSA-Resistant([0.00][0][14])
chr_13	19249916	S	335668	G	a	31	33	0	'0/36	0	36	0	0			'5/5	5	5	1	5	31	33		Good	Good	Good		1	1	0	0	BSA-Susceptible([1.00][5][5])	BSA-Resistant([0.00][0][36])
chr_13	19281696	S	336086	C	t	32	33	0	'0/27	0	27	0	0			'8/8	8	8	1	8	32	33		Good	Good	Good		1	1	0	0	BSA-Susceptible([1.00][8][8])	BSA-Resistant([0.00][0][27])
chr_13	19280472	S	336293	G	a	33	34	0	'0/42	0	42	0	0			'5/5	5	5	1	5	33	34		Good	Good	Good		1	1	0	0	BSA-Susceptible([1.00][5][5])	BSA-Resistant([0.00][0][42])
chr_13	19216011	S	411101	C	t	33	34	0	'0/37	0	37	0	0			'22/23	22	23	0.956522	22	33	34		Good	Good	Good		1	1	0	0	BSA-Susceptible([0.96][22][23])	BSA-Resistant([0.00][0][37])
chr_13	7395898	S	433929	A	g	23	33	0	'1/40	1	40	0.025	1	28	28	'23/24	23	24	0.958333	23	23	33		Good	Good	Good		1	1	0	0	BSA-Susceptible([0.96][23][24])	BSA-Resistant([0.03][1][40])
chr_13	7740694	S	444376	A	g	29	33	0	'1/47	1	47	0.0212766	1	33	33	'30/31	30	31	0.967742	30	29	33		Good	Good	Good		1	1	0	0	BSA-Susceptible([0.97][30][31])	BSA-Resistant([0.02][1][47])
chr_13	7740360	S	448567	A	g	32	34	0	'1/27	1	27	0.037037	1	32	32	'27/28	27	28	0.964286	27	32	34		Good	Good	Good		1	1	0	0	BSA-Susceptible([0.96][27][28])	BSA-Resistant([0.04][1][27])
chr_13	19353661	S	448574	A	t	32	34	0	'0/26	0	26	0	0			'22/23	22	23	0.956522	22	32	34		Good	Good	Good		1	1	0	0	BSA-Susceptible([0.96][22][23])	BSA-Resistant([0.00][0][26])
chr_13	19291637	S	448581	A	g	32	34	0	'0/20	0	20	0	0			'12/12	12	12	1	12	32	34		Good	Good	Good		1	1	0	0	BSA-Susceptible([1.00][12][12])	BSA-Resistant([0.00][0][20])
chr_13	7762519	S	454959	T	c	27	33	0	'0/21	0	21	0	0			'5/5	5	5	1	5	27	33		Good	Good	Good		1	1	0	0	BSA-Susceptible([1.00][5][5])	BSA-Resistant([0.00][0][21])
chr_13	19302272	S	455254	C	t	32	33	0	'0/52	0	52	0	0			'3/3	3	3	1	3	32	33		Good	Good	Good		1	1	0	0	BSA-Susceptible([1.00][3][3])	BSA-Resistant([0.00][0][52])
chr_13	7707733	S	474027	C	g	31	34	0	'1/40	1	40	0.025	1	34	34	'44/45	44	45	0.977778	44	31	34		Good	Good	Good		1	1	0	0	BSA-Susceptible([0.98][44][45])	BSA-Resistant([0.03][1][40])
chr_13	7575576	S	485157	T	a	30	34	0	'0/34	0	34	0	0			'45/46	45	46	0.978261	45	30	34		Good	Good	Good		1	1	0	0	BSA-Susceptible([0.98][45][46])	BSA-Resistant([0.00][0][34])
chr_13	7365807	S	488241	T	c	28	33	0	'0/30	0	30	0	0			'7/7	7	7	1	7	28	33		Good	Good	Good		1	1	0	0	BSA-Susceptible([1.00][7][7])	BSA-Resistant([0.00][0][30])
chr_13	7624949	S	520452	G	a	27	34	0	'0/32	0	32	0	0			'8/8	8	8	1	8	27	34		Good	Good	Good		1	1	0	0	BSA-Susceptible([1.00][8][8])	BSA-Resistant([0.00][0][32])
chr_13	7522702	S	569847	C	g	24	32	0	'0/23	0	23	0	0			'9/9	9	9	1	9	24	32		Good	Good	Good		1	1	0	0	BSA-Susceptible([1.00][9][9])	BSA-Resistant([0.00][0][23])
chr_13	7338139	S	573896	A	g	30	33	0	'2/48	2	48	0.0416667	2	26	32	'19/19	19	19	1	19	30	33		Good	Good	Good		1	1	0	0	BSA-Susceptible([1.00][19][19])	BSA-Resistant([0.04][2][48])
chr_13	19323927	S	574806	G	t	23	33	0	'0/33	0	33	0	0			'19/20	19	20	0.95	19	23	33		Good	Good	Good		1	1	0	0	BSA-Susceptible([0.95][19][20])	BSA-Resistant([0.00][0][33])
chr_13	7685033	S	584296	A	g	28	33	0	'2/49	2	49	0.0408163	2	28	30	'41/42	41	42	0.97619	41	28	33		Good	Good	Good		1	1	0	0	BSA-Susceptible([0.98][41][42])	BSA-Resistant([0.04][2][49])
chr_13	7841923	S	634737	A	c	30	34	0	'1/44	1	44	0.0227273	1	31	31	'72/75	72	75	0.96	72	30	34		Good	Good	Good		1	1	0	0	BSA-Susceptible([0.96][72][75])	BSA-Resistant([0.02][1][44])
chr_13	19264982	S	650579	C	t	33	33	0	'0/6	0	6	0	0			'4/4	4	4	1	4	33	33		Good	Good	Good		1	1	0	0	BSA-Susceptible([1.00][4][4])	BSA-Resistant([0.00][0][6])
chr_13	7626745	S	694878	T	c	32	34	0	'1/40	1	40	0.025	1	2	2	'44/46	44	46	0.956522	44	32	34		Good	Good	Good		1	1	0	0	BSA-Susceptible([0.96][44][46])	BSA-Resistant([0.03][1][40])
chr_13	7640892	S	706856	C	g	30	34	0	'1/38	1	38	0.0263158	1	33	33	'50/50	50	50	1	50	30	34		Good	Good	Good		1	1	0	0	BSA-Susceptible([1.00][50][50])	BSA-Resistant([0.03][1][38])
chr_13	7425145	S	709083	C	g	28	33	0	'0/30	0	30	0	0			'9/9	9	9	1	9	28	33		Good	Good	Good		1	1	0	0	BSA-Susceptible([1.00][9][9])	BSA-Resistant([0.00][0][30])
chr_13	7763286	S	709088	T	c	25	34	0	'1/30	1	30	0.0333333	1	33	33	'9/9	9	9	1	9	25	34		Good	Good	Good		1	1	0	0	BSA-Susceptible([1.00][9][9])	BSA-Resistant([0.03][1][30])
chr_13	7611429	S	711744	G	a	32	34	0	'2/42	2	42	0.047619	2	33	33	'7/7	7	7	1	7	32	34		Good	Good	Good		1	1	0	0	BSA-Susceptible([1.00][7][7])	BSA-Resistant([0.05][2][42])
chr_13	19304302	S	711771	C	t	33	34	0	'0/26	0	26	0	0			'5/5	5	5	1	5	33	34		Good	Good	Good		1	1	0	0	BSA-Susceptible([1.00][5][5])	BSA-Resistant([0.00][0][26])
chr_13	19311785	S	711773	C	t	32	34	0	'0/26	0	26	0	0			'5/5	5	5	1	5	32	34		Good	Good	Good		1	1	0	0	BSA-Susceptible([1.00][5][5])	BSA-Resistant([0.00][0][26])
chr_13	19344191	S	934219	G	a	32	33	0	'0/27	0	27	0	0			'3/3	3	3	1	3	32	33		Good	Good	Good		1	1	0	0	BSA-Susceptible([1.00][3][3])	BSA-Resistant([0.00][0][27])
chr_13	19226057	S	1033742	G	c	30	33	0	'0/20	0	20	0	0			'8/8	8	8	1	8	30	33		Good	Good	Good		1	1	0	0	BSA-Susceptible([1.00][8][8])	BSA-Resistant([0.00][0][20])
chr_13	19247994	S	1037314	G	a	33	34	0	'0/36	0	36	0	0			'8/8	8	8	1	8	33	34		Good	Good	Good		1	1	0	0	BSA-Susceptible([1.00][8][8])	BSA-Resistant([0.00][0][36])
chr_13	19293972	S	1073245	C	g	33	34	0	'0/10	0	10	0	0			'5/5	5	5	1	5	33	34		Good	Good	Good		1	1	0	0	BSA-Susceptible([1.00][5][5])	BSA-Resistant([0.00][0][10])
chr_13	19262665	S	1074501	C	t	33	34	0	'0/28	0	28	0	0			'3/3	3	3	1	3	33	34		Good	Good	Good		1	1	0	0	BSA-Susceptible([1.00][3][3])	BSA-Resistant([0.00][0][28])
chr_13	19214166	S	1157244	T	c	23	34	0	'1/51	1	51	0.0196078	1	2	2	'10/10	10	10	1	10	23	34		Good	Good	Good		1	1	0	0	BSA-Susceptible([1.00][10][10])	BSA-Resistant([0.02][1][51])
chr_13	19241179	S	1160375	G	a	34	34	0	'0/24	0	24	0	0			'3/3	3	3	1	3	34	34		Good	Good	Good		1	1	0	0	BSA-Susceptible([1.00][3][3])	BSA-Resistant([0.00][0][24])
chr_16	16021267	S	632	A	t	33	34	0	'0/13	0	13	0	0			'10/10	10	10	1	10	33	34		Good	Good	Good		1	1	0	0	BSA-Susceptible([1.00][10][10])	BSA-Resistant([0.00][0][13])
chr_16	21690195	S	15928	C	t	29	33	0	'3/3	3	3	1	3	29	33	'0/17	0	17	0	0				Good	Good	Good		1	1	0	0	BSA-Resistant([1.00][3][3])	BSA-Susceptible([0.00][0][17])
chr_16	16056778	S	23837	G	a	32	33	0	'0/3	0	3	0	0			'5/5	5	5	1	5	32	33		Good	Good	Good		1	1	0	0	BSA-Susceptible([1.00][5][5])	BSA-Resistant([0.00][0][3])
chr_16	16028392	S	27645	C	t	32	34	0	'0/19	0	19	0	0			'8/8	8	8	1	8	32	34		Good	Good	Good		1	1	0	0	BSA-Susceptible([1.00][8][8])	BSA-Resistant([0.00][0][19])
chr_16	1154790	S	27868	C	t	32	34	0	'0/15	0	15	0	0			'5/5	5	5	1	5	32	34		Good	Good	Good		1	1	0	0	BSA-Susceptible([1.00][5][5])	BSA-Resistant([0.00][0][15])
chr_16	16028745	S	30976	A	g	33	34	0	'0/25	0	25	0	0			'3/3	3	3	1	3	33	34		Good	Good	Good		1	1	0	0	BSA-Susceptible([1.00][3][3])	BSA-Resistant([0.00][0][25])
chr_16	16015335	S	31241	A	g	33	33	0	'0/26	0	26	0	0			'4/4	4	4	1	4	33	33		Good	Good	Good		1	1	0	0	BSA-Susceptible([1.00][4][4])	BSA-Resistant([0.00][0][26])
chr_16	1165636	S	31252	C	t	33	34	0	'0/18	0	18	0	0			'4/4	4	4	1	4	33	34		Good	Good	Good		1	1	0	0	BSA-Susceptible([1.00][4][4])	BSA-Resistant([0.00][0][18])
chr_16	16053991	S	81933	C	t	33	34	0	'0/8	0	8	0	0			'4/4	4	4	1	4	33	34		Good	Good	Good		1	1	0	0	BSA-Susceptible([1.00][4][4])	BSA-Resistant([0.00][0][8])
chr_16	16022397	S	84520	C	t	32	34	0	'0/5	0	5	0	0			'4/4	4	4	1	4	32	34		Good	Good	Good		1	1	0	0	BSA-Susceptible([1.00][4][4])	BSA-Resistant([0.00][0][5])
chr_16	16060126	S	87556	A	g	30	34	0	'0/36	0	36	0	0			'3/3	3	3	1	3	30	34		Good	Good	Good		1	1	0	0	BSA-Susceptible([1.00][3][3])	BSA-Resistant([0.00][0][36])
chr_16	9319276	S	87557	C	t	33	34	0	'0/36	0	36	0	0			'3/3	3	3	1	3	33	34		Good	Good	Good		1	1	0	0	BSA-Susceptible([1.00][3][3])	BSA-Resistant([0.00][0][36])
chr_16	16060082	S	87559	A	g	32	33	0	'0/35	0	35	0	0			'3/3	3	3	1	3	32	33		Good	Good	Good		1	1	0	0	BSA-Susceptible([1.00][3][3])	BSA-Resistant([0.00][0][35])
chr_16	16044679	S	87560	C	a	33	33	0	'0/35	0	35	0	0			'3/3	3	3	1	3	33	33		Good	Good	Good		1	1	0	0	BSA-Susceptible([1.00][3][3])	BSA-Resistant([0.00][0][35])
chr_16	16064449	S	102919	T	a	32	32	0	'0/22	0	22	0	0			'3/3	3	3	1	3	32	32		Good	Good	Good		1	1	0	0	BSA-Susceptible([1.00][3][3])	BSA-Resistant([0.00][0][22])
chr_16	16072792	S	102920	G	t	32	34	0	'0/18	0	18	0	0			'3/3	3	3	1	3	32	34		Good	Good	Good		1	1	0	0	BSA-Susceptible([1.00][3][3])	BSA-Resistant([0.00][0][18])
chr_16	16051272	S	102922	C	g	30	33	0	'0/18	0	18	0	0			'3/3	3	3	1	3	30	33		Good	Good	Good		1	1	0	0	BSA-Susceptible([1.00][3][3])	BSA-Resistant([0.00][0][18])
chr_16	16064755	S	102923	T	a	28	33	0	'0/18	0	18	0	0			'3/3	3	3	1	3	28	33		Good	Good	Good		1	1	0	0	BSA-Susceptible([1.00][3][3])	BSA-Resistant([0.00][0][18])
chr_16	9313258	S	172913	T	a	32	34	0	'2/51	2	51	0.0392157	2	33	34	'10/10	10	10	1	10	32	34		Good	Good	Good		1	1	0	0	BSA-Susceptible([1.00][10][10])	BSA-Resistant([0.04][2][51])
chr_16	1029694	S	173700	T	c	32	33	0	'1/22	1	22	0.0454545	1	2	2	'5/5	5	5	1	5	32	33		Good	Good	Good		1	1	0	0	BSA-Susceptible([1.00][5][5])	BSA-Resistant([0.05][1][22])
chr_16	16012876	S	184678	T	c	31	33	0	'0/55	0	55	0	0			'4/4	4	4	1	4	31	33		Good	Good	Good		1	1	0	0	BSA-Susceptible([1.00][4][4])	BSA-Resistant([0.00][0][55])
chr_16	16076606	S	184682	A	t	31	32	0	'0/55	0	55	0	0			'4/4	4	4	1	4	31	32		Good	Good	Good		1	1	0	0	BSA-Susceptible([1.00][4][4])	BSA-Resistant([0.00][0][55])
chr_16	16044843	S	184688	G	a	32	33	0	'1/52	1	52	0.0192308	1	2	2	'4/4	4	4	1	4	32	33		Good	Good	Good		1	1	0	0	BSA-Susceptible([1.00][4][4])	BSA-Resistant([0.02][1][52])
chr_16	16023046	S	193306	T	c	32	34	0	'1/40	1	40	0.025	1	31	31	'6/6	6	6	1	6	32	34		Good	Good	Good		1	1	0	0	BSA-Susceptible([1.00][6][6])	BSA-Resistant([0.03][1][40])
chr_16	16022998	S	193307	T	c	30	34	0	'0/40	0	40	0	0			'6/6	6	6	1	6	30	34		Good	Good	Good		1	1	0	0	BSA-Susceptible([1.00][6][6])	BSA-Resistant([0.00][0][40])
chr_16	16037349	S	202856	A	g	32	34	0	'1/36	1	36	0.0277778	1	2	2	'37/38	37	38	0.973684	37	32	34		Good	Good	Good		1	1	0	0	BSA-Susceptible([0.97][37][38])	BSA-Resistant([0.03][1][36])
chr_16	1113496	S	204484	A	g	29	34	0	'0/49	0	49	0	0			'26/26	26	26	1	26	29	34		Good	Good	Good		1	1	0	0	BSA-Susceptible([1.00][26][26])	BSA-Resistant([0.00][0][49])
chr_16	16037902	S	321193	G	t	28	32	0	'0/21	0	21	0	0			'3/3	3	3	1	3	28	32		Good	Good	Good		1	1	0	0	BSA-Susceptible([1.00][3][3])	BSA-Resistant([0.00][0][21])
chr_16	16069230	S	321195	A	c	27	30	0	'0/21	0	21	0	0			'3/3	3	3	1	3	27	30		Good	Good	Good		1	1	0	0	BSA-Susceptible([1.00][3][3])	BSA-Resistant([0.00][0][21])
chr_16	21673054	S	338034	A	t	32	34	0	'4/4	4	4	1	4	32	34	'0/9	0	9	0	0				Good	Good	Good		1	1	0	0	BSA-Resistant([1.00][4][4])	BSA-Susceptible([0.00][0][9])
chr_16	16061924	S	348730	C	a	33	33	0	'0/12	0	12	0	0			'3/3	3	3	1	3	33	33		Good	Good	Good		1	1	0	0	BSA-Susceptible([1.00][3][3])	BSA-Resistant([0.00][0][12])
chr_16	16025241	S	348731	G	t	32	33	0	'0/12	0	12	0	0			'3/3	3	3	1	3	32	33		Good	Good	Good		1	1	0	0	BSA-Susceptible([1.00][3][3])	BSA-Resistant([0.00][0][12])
chr_16	16025275	S	348733	G	t	32	33	0	'0/12	0	12	0	0			'3/3	3	3	1	3	32	33		Good	Good	Good		1	1	0	0	BSA-Susceptible([1.00][3][3])	BSA-Resistant([0.00][0][12])
chr_16	16018196	S	348736	A	c	33	33	0	'0/13	0	13	0	0			'3/3	3	3	1	3	33	33		Good	Good	Good		1	1	0	0	BSA-Susceptible([1.00][3][3])	BSA-Resistant([0.00][0][13])
chr_16	16068711	S	418148	C	t	32	34	0	'0/9	0	9	0	0			'3/3	3	3	1	3	32	34		Good	Good	Good		1	1	0	0	BSA-Susceptible([1.00][3][3])	BSA-Resistant([0.00][0][9])
chr_16	16034139	S	421996	G	a	25	34	0	'0/9	0	9	0	0			'4/4	4	4	1	4	25	34		Good	Good	Good		1	1	0	0	BSA-Susceptible([1.00][4][4])	BSA-Resistant([0.00][0][9])
chr_16	9299411	S	422200	C	t	33	34	0	'0/12	0	12	0	0			'3/3	3	3	1	3	33	34		Good	Good	Good		1	1	0	0	BSA-Susceptible([1.00][3][3])	BSA-Resistant([0.00][0][12])
chr_16	16025667	S	424293	C	t	32	33	0	'0/3	0	3	0	0			'5/5	5	5	1	5	32	33		Good	Good	Good		1	1	0	0	BSA-Susceptible([1.00][5][5])	BSA-Resistant([0.00][0][3])
chr_16	16060646	S	424761	T	c	27	33	0	'0/3	0	3	0	0			'6/6	6	6	1	6	27	33		Good	Good	Good		1	1	0	0	BSA-Susceptible([1.00][6][6])	BSA-Resistant([0.00][0][3])
chr_16	1044622	S	470114	C	t	32	33	0	'0/11	0	11	0	0			'10/10	10	10	1	10	32	33		Good	Good	Good		1	1	0	0	BSA-Susceptible([1.00][10][10])	BSA-Resistant([0.00][0][11])
chr_16	21772138	S	477933	A	g	22	31	0	'3/3	3	3	1	3	22	31	'0/12	0	12	0	0				Good	Good	Good		1	1	0	0	BSA-Resistant([1.00][3][3])	BSA-Susceptible([0.00][0][12])
chr_16	16036391	S	491139	G	a	29	33	0	'0/4	0	4	0	0			'16/16	16	16	1	16	29	33		Good	Good	Good		1	1	0	0	BSA-Susceptible([1.00][16][16])	BSA-Resistant([0.00][0][4])
chr_16	16057418	S	504563	G	a	32	34	0	'0/13	0	13	0	0			'6/6	6	6	1	6	32	34		Good	Good	Good		1	1	0	0	BSA-Susceptible([1.00][6][6])	BSA-Resistant([0.00][0][13])
chr_16	16063275	S	514963	C	t	32	34	0	'0/5	0	5	0	0			'4/4	4	4	1	4	32	34		Good	Good	Good		1	1	0	0	BSA-Susceptible([1.00][4][4])	BSA-Resistant([0.00][0][5])
chr_16	16019562	S	518264	T	c	32	33	0	'0/12	0	12	0	0			'4/4	4	4	1	4	32	33		Good	Good	Good		1	1	0	0	BSA-Susceptible([1.00][4][4])	BSA-Resistant([0.00][0][12])
chr_16	975914	S	518749	G	a	26	33	0	'0/5	0	5	0	0			'8/8	8	8	1	8	26	33		Good	Good	Good		1	1	0	0	BSA-Susceptible([1.00][8][8])	BSA-Resistant([0.00][0][5])
chr_16	16039663	S	520374	C	t	32	33	0	'0/16	0	16	0	0			'4/4	4	4	1	4	32	33		Good	Good	Good		1	1	0	0	BSA-Susceptible([1.00][4][4])	BSA-Resistant([0.00][0][16])
chr_16	16063064	S	521453	G	a	33	34	0	'0/6	0	6	0	0			'3/3	3	3	1	3	33	34		Good	Good	Good		1	1	0	0	BSA-Susceptible([1.00][3][3])	BSA-Resistant([0.00][0][6])
chr_16	16018611	S	524674	G	a	31	33	0	'0/5	0	5	0	0			'5/5	5	5	1	5	31	33		Good	Good	Good		1	1	0	0	BSA-Susceptible([1.00][5][5])	BSA-Resistant([0.00][0][5])
chr_16	9280240	S	537150	A	g	33	34	0	'0/4	0	4	0	0			'4/4	4	4	1	4	33	34		Good	Good	Good		1	1	0	0	BSA-Susceptible([1.00][4][4])	BSA-Resistant([0.00][0][4])
chr_16	16068665	S	537151	G	c	33	33	0	'0/6	0	6	0	0			'4/4	4	4	1	4	33	33		Good	Good	Good		1	1	0	0	BSA-Susceptible([1.00][4][4])	BSA-Resistant([0.00][0][6])
chr_16	16025126	S	537152	C	g	33	34	0	'0/6	0	6	0	0			'4/4	4	4	1	4	33	34		Good	Good	Good		1	1	0	0	BSA-Susceptible([1.00][4][4])	BSA-Resistant([0.00][0][6])
chr_16	16068639	S	537153	T	c	33	33	0	'0/7	0	7	0	0			'4/4	4	4	1	4	33	33		Good	Good	Good		1	1	0	0	BSA-Susceptible([1.00][4][4])	BSA-Resistant([0.00][0][7])
chr_16	16043763	S	544211	T	c	32	33	0	'0/13	0	13	0	0			'4/4	4	4	1	4	32	33		Good	Good	Good		1	1	0	0	BSA-Susceptible([1.00][4][4])	BSA-Resistant([0.00][0][13])
chr_16	16028205	S	572160	G	a	33	33	0	'0/8	0	8	0	0			'6/6	6	6	1	6	33	33		Good	Good	Good		1	1	0	0	BSA-Susceptible([1.00][6][6])	BSA-Resistant([0.00][0][8])
chr_16	16066452	S	578820	C	t	23	31	0	'0/7	0	7	0	0			'25/25	25	25	1	25	23	31		Good	Good	Good		1	1	0	0	BSA-Susceptible([1.00][25][25])	BSA-Resistant([0.00][0][7])
chr_16	16026685	S	578915	A	g	31	33	0	'0/5	0	5	0	0			'4/4	4	4	1	4	31	33		Good	Good	Good		1	1	0	0	BSA-Susceptible([1.00][4][4])	BSA-Resistant([0.00][0][5])
chr_16	105192	D	[424989..424989]	T	-	33	34	0	'0/3	0	3	0	0			'3/3	3	3	1	3	33	34		Good	Good	Good		1	1	0	0	BSA-Susceptible([1.00][3][3])	BSA-Resistant([0.00][0][3])
chr_16	105021	D	[606364..606364]	C	-	31	33	0	'0/4	0	4	0	0			'7/7	7	7	1	7	31	33		Good	Good	Good		1	1	0	0	BSA-Susceptible([1.00][7][7])	BSA-Resistant([0.00][0][4])
chr_6	21864897	S	1928	G	a	26	34	0	'7/7	7	7	1	7	26	34	'0/4	0	4	0	0				Good	Good	Good		1	1	0	0	BSA-Resistant([1.00][7][7])	BSA-Susceptible([0.00][0][4])
chr_6	16219500	S	30047	T	c	31	33	0	'0/3	0	3	0	0			'4/4	4	4	1	4	31	33		Good	Good	Good		1	1	0	0	BSA-Susceptible([1.00][4][4])	BSA-Resistant([0.00][0][3])
chr_6	22051073	S	35534	T	g	33	33	0	'3/3	3	3	1	3	33	33	'0/3	0	3	0	0				Good	Good	Good		1	1	0	0	BSA-Resistant([1.00][3][3])	BSA-Susceptible([0.00][0][3])
chr_6	22004553	S	35535	C	t	31	33	0	'3/3	3	3	1	3	31	33	'0/3	0	3	0	0				Good	Good	Good		1	1	0	0	BSA-Resistant([1.00][3][3])	BSA-Susceptible([0.00][0][3])
chr_6	22004523	S	35538	A	t	32	34	0	'3/3	3	3	1	3	32	34	'0/3	0	3	0	0				Good	Good	Good		1	1	0	0	BSA-Resistant([1.00][3][3])	BSA-Susceptible([0.00][0][3])
chr_6	16174861	S	37985	C	t	29	31	0	'0/21	0	21	0	0			'3/3	3	3	1	3	29	31		Good	Good	Good		1	1	0	0	BSA-Susceptible([1.00][3][3])	BSA-Resistant([0.00][0][21])
chr_6	16171018	S	38178	C	t	30	32	0	'0/5	0	5	0	0			'3/3	3	3	1	3	30	32		Good	Good	Good		1	1	0	0	BSA-Susceptible([1.00][3][3])	BSA-Resistant([0.00][0][5])
chr_6	16306818	S	45361	A	g	34	34	0	'0/8	0	8	0	0			'3/3	3	3	1	3	34	34		Good	Good	Good		1	1	0	0	BSA-Susceptible([1.00][3][3])	BSA-Resistant([0.00][0][8])
chr_6	16158063	S	50866	C	t	33	33	0	'0/4	0	4	0	0			'3/3	3	3	1	3	33	33		Good	Good	Good		1	1	0	0	BSA-Susceptible([1.00][3][3])	BSA-Resistant([0.00][0][4])
chr_6	16306076	S	50867	G	a	33	33	0	'0/4	0	4	0	0			'3/3	3	3	1	3	33	33		Good	Good	Good		1	1	0	0	BSA-Susceptible([1.00][3][3])	BSA-Resistant([0.00][0][4])
chr_6	22003898	S	51290	T	c	32	34	0	'3/3	3	3	1	3	32	34	'0/11	0	11	0	0				Good	Good	Good		1	1	0	0	BSA-Resistant([1.00][3][3])	BSA-Susceptible([0.00][0][11])
chr_6	22314977	S	83908	T	a	32	34	0	'3/3	3	3	1	3	32	34	'0/16	0	16	0	0				Good	Good	Good		1	1	0	0	BSA-Resistant([1.00][3][3])	BSA-Susceptible([0.00][0][16])
chr_6	16169726	S	89073	T	c	32	33	0	'0/15	0	15	0	0			'3/3	3	3	1	3	32	33		Good	Good	Good		1	1	0	0	BSA-Susceptible([1.00][3][3])	BSA-Resistant([0.00][0][15])
chr_6	16092070	S	95382	A	c	30	33	0	'0/3	0	3	0	0			'4/4	4	4	1	4	30	33		Good	Good	Good		1	1	0	0	BSA-Susceptible([1.00][4][4])	BSA-Resistant([0.00][0][3])
chr_6	16159948	S	99300	G	a	33	34	0	'0/5	0	5	0	0			'8/8	8	8	1	8	33	34		Good	Good	Good		1	1	0	0	BSA-Susceptible([1.00][8][8])	BSA-Resistant([0.00][0][5])
chr_6	16278475	S	100849	A	t	30	34	0	'0/4	0	4	0	0			'8/8	8	8	1	8	30	34		Good	Good	Good		1	1	0	0	BSA-Susceptible([1.00][8][8])	BSA-Resistant([0.00][0][4])
chr_6	16124112	S	100850	A	c	32	34	0	'0/4	0	4	0	0			'8/8	8	8	1	8	32	34		Good	Good	Good		1	1	0	0	BSA-Susceptible([1.00][8][8])	BSA-Resistant([0.00][0][4])
chr_6	22145836	S	101852	G	a	33	33	0	'3/3	3	3	1	3	33	33	'0/11	0	11	0	0				Good	Good	Good		1	1	0	0	BSA-Resistant([1.00][3][3])	BSA-Susceptible([0.00][0][11])
chr_6	16388391	S	102405	T	c	33	34	0	'0/34	0	34	0	0			'3/3	3	3	1	3	33	34		Good	Good	Good		1	1	0	0	BSA-Susceptible([1.00][3][3])	BSA-Resistant([0.00][0][34])
chr_6	589467	S	106426	G	t	33	33	0	'0/6	0	6	0	0			'3/3	3	3	1	3	33	33		Good	Good	Good		1	1	0	0	BSA-Susceptible([1.00][3][3])	BSA-Resistant([0.00][0][6])
chr_6	21884143	S	127249	G	a	26	33	0	'5/5	5	5	1	5	26	33	'0/9	0	9	0	0				Good	Good	Good		1	1	0	0	BSA-Resistant([1.00][5][5])	BSA-Susceptible([0.00][0][9])
chr_6	9348337	S	132553	G	a	32	33	0	'4/4	4	4	1	4	32	33	'0/6	0	6	0	0				Good	Good	Good		1	1	0	0	BSA-Resistant([1.00][4][4])	BSA-Susceptible([0.00][0][6])
chr_6	562441	S	133450	C	t	28	29	0	'3/3	3	3	1	3	28	29	'1/23	1	23	0.0434783	1	33	33		Good	Good	Good		1	1	0	0	BSA-Resistant([1.00][3][3])	BSA-Susceptible([0.04][1][23])
chr_6	70136	S	173270	C	t	30	33	0	'0/9	0	9	0	0			'8/8	8	8	1	8	30	33		Good	Good	Good		1	1	0	0	BSA-Susceptible([1.00][8][8])	BSA-Resistant([0.00][0][9])
chr_6	1231543	S	173274	C	t	30	33	0	'0/10	0	10	0	0			'8/8	8	8	1	8	30	33		Good	Good	Good		1	1	0	0	BSA-Susceptible([1.00][8][8])	BSA-Resistant([0.00][0][10])
chr_6	1223288	S	181578	T	c	32	34	0	'8/8	8	8	1	8	32	34	'0/18	0	18	0	0				Good	Good	Good		1	1	0	0	BSA-Resistant([1.00][8][8])	BSA-Susceptible([0.00][0][18])
chr_6	16302290	S	191541	G	a	32	34	0	'0/6	0	6	0	0			'17/17	17	17	1	17	32	34		Good	Good	Good		1	1	0	0	BSA-Susceptible([1.00][17][17])	BSA-Resistant([0.00][0][6])
chr_6	16308067	S	193119	G	a	28	33	0	'0/5	0	5	0	0			'5/5	5	5	1	5	28	33		Good	Good	Good		1	1	0	0	BSA-Susceptible([1.00][5][5])	BSA-Resistant([0.00][0][5])
chr_6	16308086	S	193121	C	a	24	31	0	'0/4	0	4	0	0			'5/5	5	5	1	5	24	31		Good	Good	Good		1	1	0	0	BSA-Susceptible([1.00][5][5])	BSA-Resistant([0.00][0][4])
chr_6	16223800	S	196444	C	t	30	33	0	'0/5	0	5	0	0			'4/4	4	4	1	4	30	33		Good	Good	Good		1	1	0	0	BSA-Susceptible([1.00][4][4])	BSA-Resistant([0.00][0][5])
chr_6	16182310	S	204502	A	g	33	34	0	'0/9	0	9	0	0			'5/5	5	5	1	5	33	34		Good	Good	Good		1	1	0	0	BSA-Susceptible([1.00][5][5])	BSA-Resistant([0.00][0][9])
chr_6	16180426	S	204706	C	g	30	33	0	'0/6	0	6	0	0			'4/4	4	4	1	4	30	33		Good	Good	Good		1	1	0	0	BSA-Susceptible([1.00][4][4])	BSA-Resistant([0.00][0][6])
chr_6	16107515	S	204707	T	a	31	33	0	'0/3	0	3	0	0			'4/4	4	4	1	4	31	33		Good	Good	Good		1	1	0	0	BSA-Susceptible([1.00][4][4])	BSA-Resistant([0.00][0][3])
chr_6	903465	S	232411	A	g	30	34	0	'9/9	9	9	1	9	30	34	'0/10	0	10	0	0				Good	Good	Good		1	1	0	0	BSA-Resistant([1.00][9][9])	BSA-Susceptible([0.00][0][10])
chr_6	16137	S	397268	T	c	28	34	0	'1/33	1	33	0.030303	1	32	32	'62/63	62	63	0.984127	62	28	34		Good	Good	Good		1	1	0	0	BSA-Susceptible([0.98][62][63])	BSA-Resistant([0.03][1][33])
chr_6	588313	S	398069	A	g	31	33	0	'1/28	1	28	0.0357143	1	29	29	'4/4	4	4	1	4	31	33		Good	Good	Good		1	1	0	0	BSA-Susceptible([1.00][4][4])	BSA-Resistant([0.04][1][28])
chr_6	16227403	S	398078	T	c	32	33	0	'0/29	0	29	0	0			'4/4	4	4	1	4	32	33		Good	Good	Good		1	1	0	0	BSA-Susceptible([1.00][4][4])	BSA-Resistant([0.00][0][29])
chr_6	9762902	S	398684	A	t	33	33	0	'1/44	1	44	0.0227273	1	31	31	'10/10	10	10	1	10	33	33		Good	Good	Good		1	1	0	0	BSA-Susceptible([1.00][10][10])	BSA-Resistant([0.02][1][44])
chr_6	16134235	S	406243	T	c	32	33	0	'0/8	0	8	0	0			'11/11	11	11	1	11	32	33		Good	Good	Good		1	1	0	0	BSA-Susceptible([1.00][11][11])	BSA-Resistant([0.00][0][8])
chr_6	16401631	S	409961	A	g	32	33	0	'0/11	0	11	0	0			'3/3	3	3	1	3	32	33		Good	Good	Good		1	1	0	0	BSA-Susceptible([1.00][3][3])	BSA-Resistant([0.00][0][11])
chr_6	536713	S	411120	C	a	32	33	0	'2/58	2	58	0.0344828	2	18	33	'5/5	5	5	1	5	32	33		Good	Good	Good		1	1	0	0	BSA-Susceptible([1.00][5][5])	BSA-Resistant([0.03][2][58])
chr_6	16415194	S	411122	A	g	32	33	0	'2/55	2	55	0.0363636	2	20	33	'5/5	5	5	1	5	32	33		Good	Good	Good		1	1	0	0	BSA-Susceptible([1.00][5][5])	BSA-Resistant([0.04][2][55])
chr_6	16109001	S	411123	T	c	31	33	0	'1/53	1	53	0.0188679	1	32	32	'5/5	5	5	1	5	31	33		Good	Good	Good		1	1	0	0	BSA-Susceptible([1.00][5][5])	BSA-Resistant([0.02][1][53])
chr_6	16274839	S	421488	A	g	33	34	0	'0/16	0	16	0	0			'7/7	7	7	1	7	33	34		Good	Good	Good		1	1	0	0	BSA-Susceptible([1.00][7][7])	BSA-Resistant([0.00][0][16])
chr_6	16313174	S	422091	A	t	33	34	0	'1/20	1	20	0.05	1	34	34	'5/5	5	5	1	5	33	34		Good	Good	Good		1	1	0	0	BSA-Susceptible([1.00][5][5])	BSA-Resistant([0.05][1][20])
chr_6	16302535	S	422093	T	c	33	34	0	'1/20	1	20	0.05	1	33	33	'5/5	5	5	1	5	33	34		Good	Good	Good		1	1	0	0	BSA-Susceptible([1.00][5][5])	BSA-Resistant([0.05][1][20])
chr_6	644987	S	423838	G	t	32	33	0	'1/27	1	27	0.037037	1	4	4	'3/3	3	3	1	3	32	33		Good	Good	Good		1	1	0	0	BSA-Susceptible([1.00][3][3])	BSA-Resistant([0.04][1][27])
chr_6	16291181	S	423839	T	g	33	34	0	'0/27	0	27	0	0			'3/3	3	3	1	3	33	34		Good	Good	Good		1	1	0	0	BSA-Susceptible([1.00][3][3])	BSA-Resistant([0.00][0][27])
chr_6	16332297	S	423840	T	c	30	33	0	'0/25	0	25	0	0			'3/3	3	3	1	3	30	33		Good	Good	Good		1	1	0	0	BSA-Susceptible([1.00][3][3])	BSA-Resistant([0.00][0][25])
chr_6	16355442	S	433611	A	c	33	33	0	'0/18	0	18	0	0			'4/4	4	4	1	4	33	33		Good	Good	Good		1	1	0	0	BSA-Susceptible([1.00][4][4])	BSA-Resistant([0.00][0][18])
chr_6	16274355	S	438396	C	g	24	33	0	'0/4	0	4	0	0			'3/3	3	3	1	3	24	33		Good	Good	Good		1	1	0	0	BSA-Susceptible([1.00][3][3])	BSA-Resistant([0.00][0][4])
chr_6	16369429	S	438398	T	a	33	33	0	'0/4	0	4	0	0			'3/3	3	3	1	3	33	33		Good	Good	Good		1	1	0	0	BSA-Susceptible([1.00][3][3])	BSA-Resistant([0.00][0][4])
chr_6	16287951	S	440116	T	g	33	34	0	'0/21	0	21	0	0			'8/8	8	8	1	8	33	34		Good	Good	Good		1	1	0	0	BSA-Susceptible([1.00][8][8])	BSA-Resistant([0.00][0][21])
chr_6	16316599	S	440118	T	a	29	33	0	'0/22	0	22	0	0			'8/8	8	8	1	8	29	33		Good	Good	Good		1	1	0	0	BSA-Susceptible([1.00][8][8])	BSA-Resistant([0.00][0][22])
chr_6	16336702	S	440307	T	c	24	32	0	'0/9	0	9	0	0			'6/6	6	6	1	6	24	32		Good	Good	Good		1	1	0	0	BSA-Susceptible([1.00][6][6])	BSA-Resistant([0.00][0][9])
chr_6	16100537	S	455753	A	g	32	33	0	'0/27	0	27	0	0			'10/10	10	10	1	10	32	33		Good	Good	Good		1	1	0	0	BSA-Susceptible([1.00][10][10])	BSA-Resistant([0.00][0][27])
chr_6	16150790	S	456335	G	c	30	33	0	'0/21	0	21	0	0			'4/4	4	4	1	4	30	33		Good	Good	Good		1	1	0	0	BSA-Susceptible([1.00][4][4])	BSA-Resistant([0.00][0][21])
chr_6	16239888	S	462682	A	t	32	34	0	'1/20	1	20	0.05	1	28	28	'5/5	5	5	1	5	32	34		Good	Good	Good		1	1	0	0	BSA-Susceptible([1.00][5][5])	BSA-Resistant([0.05][1][20])
chr_6	16417799	S	462683	G	c	33	33	0	'1/22	1	22	0.0454545	1	33	33	'5/5	5	5	1	5	33	33		Good	Good	Good		1	1	0	0	BSA-Susceptible([1.00][5][5])	BSA-Resistant([0.05][1][22])
chr_6	16329204	S	466719	A	g	32	33	0	'0/9	0	9	0	0			'3/3	3	3	1	3	32	33		Good	Good	Good		1	1	0	0	BSA-Susceptible([1.00][3][3])	BSA-Resistant([0.00][0][9])
chr_6	16372590	S	466720	T	c	32	33	0	'0/8	0	8	0	0			'3/3	3	3	1	3	32	33		Good	Good	Good		1	1	0	0	BSA-Susceptible([1.00][3][3])	BSA-Resistant([0.00][0][8])
chr_6	16329222	S	466721	T	g	33	33	0	'0/8	0	8	0	0			'3/3	3	3	1	3	33	33		Good	Good	Good		1	1	0	0	BSA-Susceptible([1.00][3][3])	BSA-Resistant([0.00][0][8])
chr_6	16195051	S	466722	A	t	32	34	0	'0/8	0	8	0	0			'3/3	3	3	1	3	32	34		Good	Good	Good		1	1	0	0	BSA-Susceptible([1.00][3][3])	BSA-Resistant([0.00][0][8])
chr_6	16253357	S	479422	G	c	32	34	0	'0/20	0	20	0	0			'19/20	19	20	0.95	19	32	34		Good	Good	Good		1	1	0	0	BSA-Susceptible([0.95][19][20])	BSA-Resistant([0.00][0][20])
chr_6	9390349	S	489082	G	a	32	34	0	'1/21	1	21	0.047619	1	30	30	'7/7	7	7	1	7	32	34		Good	Good	Good		1	1	0	0	BSA-Susceptible([1.00][7][7])	BSA-Resistant([0.05][1][21])
chr_6	16411269	S	517531	C	t	33	34	0	'0/41	0	41	0	0			'6/6	6	6	1	6	33	34		Good	Good	Good		1	1	0	0	BSA-Susceptible([1.00][6][6])	BSA-Resistant([0.00][0][41])
chr_6	16380244	S	578112	T	a	33	33	0	'0/29	0	29	0	0			'3/3	3	3	1	3	33	33		Good	Good	Good		1	1	0	0	BSA-Susceptible([1.00][3][3])	BSA-Resistant([0.00][0][29])
chr_6	16320027	S	578114	A	t	31	34	0	'0/32	0	32	0	0			'6/6	6	6	1	6	31	34		Good	Good	Good		1	1	0	0	BSA-Susceptible([1.00][6][6])	BSA-Resistant([0.00][0][32])
chr_6	671897	S	578115	G	a	29	34	0	'0/35	0	35	0	0			'7/7	7	7	1	7	29	34		Good	Good	Good		1	1	0	0	BSA-Susceptible([1.00][7][7])	BSA-Resistant([0.00][0][35])
chr_6	600357	S	578116	A	c	30	33	0	'0/34	0	34	0	0			'7/7	7	7	1	7	30	33		Good	Good	Good		1	1	0	0	BSA-Susceptible([1.00][7][7])	BSA-Resistant([0.00][0][34])
chr_6	16364815	S	601970	C	g	33	34	0	'0/15	0	15	0	0			'4/4	4	4	1	4	33	34		Good	Good	Good		1	1	0	0	BSA-Susceptible([1.00][4][4])	BSA-Resistant([0.00][0][15])
chr_6	16408319	S	601971	A	c	32	33	0	'0/16	0	16	0	0			'4/4	4	4	1	4	32	33		Good	Good	Good		1	1	0	0	BSA-Susceptible([1.00][4][4])	BSA-Resistant([0.00][0][16])
chr_6	16262646	S	610723	C	t	33	34	0	'0/28	0	28	0	0			'12/12	12	12	1	12	33	34		Good	Good	Good		1	1	0	0	BSA-Susceptible([1.00][12][12])	BSA-Resistant([0.00][0][28])
chr_6	16115307	S	610724	A	g	32	34	0	'0/28	0	28	0	0			'12/12	12	12	1	12	32	34		Good	Good	Good		1	1	0	0	BSA-Susceptible([1.00][12][12])	BSA-Resistant([0.00][0][28])
chr_6	626880	S	610725	G	a	33	34	0	'0/37	0	37	0	0			'12/12	12	12	1	12	33	34		Good	Good	Good		1	1	0	0	BSA-Susceptible([1.00][12][12])	BSA-Resistant([0.00][0][37])
chr_6	16110124	S	616821	T	a	33	34	0	'0/44	0	44	0	0			'5/5	5	5	1	5	33	34		Good	Good	Good		1	1	0	0	BSA-Susceptible([1.00][5][5])	BSA-Resistant([0.00][0][44])
chr_6	16169731	S	654180	T	a	31	33	0	'0/17	0	17	0	0			'3/3	3	3	1	3	31	33		Good	Good	Good		1	1	0	0	BSA-Susceptible([1.00][3][3])	BSA-Resistant([0.00][0][17])
chr_6	16221946	S	655398	T	c	32	33	0	'0/7	0	7	0	0			'3/3	3	3	1	3	32	33		Good	Good	Good		1	1	0	0	BSA-Susceptible([1.00][3][3])	BSA-Resistant([0.00][0][7])
chr_6	16247803	S	657185	T	c	32	34	0	'0/11	0	11	0	0			'6/6	6	6	1	6	32	34		Good	Good	Good		1	1	0	0	BSA-Susceptible([1.00][6][6])	BSA-Resistant([0.00][0][11])
chr_6	16259116	S	657819	A	g	32	33	0	'0/28	0	28	0	0			'4/4	4	4	1	4	32	33		Good	Good	Good		1	1	0	0	BSA-Susceptible([1.00][4][4])	BSA-Resistant([0.00][0][28])
chr_6	21856625	S	663794	C	t	29	33	0	'5/5	5	5	1	5	29	33	'0/4	0	4	0	0				Good	Good	Good		1	1	0	0	BSA-Resistant([1.00][5][5])	BSA-Susceptible([0.00][0][4])
chr_6	16265784	S	663916	T	a	33	33	0	'0/3	0	3	0	0			'3/3	3	3	1	3	33	33		Good	Good	Good		1	1	0	0	BSA-Susceptible([1.00][3][3])	BSA-Resistant([0.00][0][3])
chr_6	16265794	S	663917	C	a	33	33	0	'0/3	0	3	0	0			'3/3	3	3	1	3	33	33		Good	Good	Good		1	1	0	0	BSA-Susceptible([1.00][3][3])	BSA-Resistant([0.00][0][3])
chr_6	16265717	S	663919	T	a	31	33	0	'0/3	0	3	0	0			'4/4	4	4	1	4	31	33		Good	Good	Good		1	1	0	0	BSA-Susceptible([1.00][4][4])	BSA-Resistant([0.00][0][3])
chr_6	16373596	S	664954	A	g	33	34	0	'0/4	0	4	0	0			'4/4	4	4	1	4	33	34		Good	Good	Good		1	1	0	0	BSA-Susceptible([1.00][4][4])	BSA-Resistant([0.00][0][4])
chr_6	16113833	S	671514	A	g	27	31	0	'0/31	0	31	0	0			'5/5	5	5	1	5	27	31		Good	Good	Good		1	1	0	0	BSA-Susceptible([1.00][5][5])	BSA-Resistant([0.00][0][31])
chr_6	16116780	S	674983	T	c	31	33	0	'0/28	0	28	0	0			'6/6	6	6	1	6	31	33		Good	Good	Good		1	1	0	0	BSA-Susceptible([1.00][6][6])	BSA-Resistant([0.00][0][28])
chr_6	16368163	S	757972	C	t	30	34	0	'0/36	0	36	0	0			'4/4	4	4	1	4	30	34		Good	Good	Good		1	1	0	0	BSA-Susceptible([1.00][4][4])	BSA-Resistant([0.00][0][36])
chr_6	16264128	S	768024	G	t	31	34	0	'0/19	0	19	0	0			'3/3	3	3	1	3	31	34		Good	Good	Good		1	1	0	0	BSA-Susceptible([1.00][3][3])	BSA-Resistant([0.00][0][19])
chr_6	16264135	S	768025	A	t	32	33	0	'0/19	0	19	0	0			'3/3	3	3	1	3	32	33		Good	Good	Good		1	1	0	0	BSA-Susceptible([1.00][3][3])	BSA-Resistant([0.00][0][19])
chr_6	16133632	S	768583	A	g	31	33	0	'0/31	0	31	0	0			'7/7	7	7	1	7	31	33		Good	Good	Good		1	1	0	0	BSA-Susceptible([1.00][7][7])	BSA-Resistant([0.00][0][31])
chr_6	16341214	S	771749	A	g	31	33	0	'0/40	0	40	0	0			'4/4	4	4	1	4	31	33		Good	Good	Good		1	1	0	0	BSA-Susceptible([1.00][4][4])	BSA-Resistant([0.00][0][40])
chr_6	16171890	S	774932	A	t	32	33	0	'1/37	1	37	0.027027	1	33	33	'5/5	5	5	1	5	32	33		Good	Good	Good		1	1	0	0	BSA-Susceptible([1.00][5][5])	BSA-Resistant([0.03][1][37])
chr_6	16176060	S	787440	T	g	32	33	0	'1/29	1	29	0.0344828	1	33	33	'3/3	3	3	1	3	32	33		Good	Good	Good		1	1	0	0	BSA-Susceptible([1.00][3][3])	BSA-Resistant([0.03][1][29])
chr_6	16132176	S	787441	A	t	27	32	0	'1/29	1	29	0.0344828	1	26	26	'3/3	3	3	1	3	27	32		Good	Good	Good		1	1	0	0	BSA-Susceptible([1.00][3][3])	BSA-Resistant([0.03][1][29])
chr_6	16207421	S	792298	A	c	33	34	0	'1/29	1	29	0.0344828	1	30	30	'5/5	5	5	1	5	33	34		Good	Good	Good		1	1	0	0	BSA-Susceptible([1.00][5][5])	BSA-Resistant([0.03][1][29])
chr_6	16184010	S	792299	T	a	33	33	0	'1/29	1	29	0.0344828	1	33	33	'5/5	5	5	1	5	33	33		Good	Good	Good		1	1	0	0	BSA-Susceptible([1.00][5][5])	BSA-Resistant([0.03][1][29])
chr_6	16361345	S	792578	A	t	33	33	0	'1/47	1	47	0.0212766	1	33	33	'3/3	3	3	1	3	33	33		Good	Good	Good		1	1	0	0	BSA-Susceptible([1.00][3][3])	BSA-Resistant([0.02][1][47])
chr_6	16170163	S	792579	C	a	33	34	0	'1/47	1	47	0.0212766	1	33	33	'3/3	3	3	1	3	33	34		Good	Good	Good		1	1	0	0	BSA-Susceptible([1.00][3][3])	BSA-Resistant([0.02][1][47])
chr_6	16204543	S	792583	G	c	32	33	0	'0/35	0	35	0	0			'3/3	3	3	1	3	32	33		Good	Good	Good		1	1	0	0	BSA-Susceptible([1.00][3][3])	BSA-Resistant([0.00][0][35])
chr_6	16382181	S	794403	A	t	31	32	0	'0/13	0	13	0	0			'3/3	3	3	1	3	31	32		Good	Good	Good		1	1	0	0	BSA-Susceptible([1.00][3][3])	BSA-Resistant([0.00][0][13])
chr_6	16382127	S	794412	A	t	24	27	0	'0/13	0	13	0	0			'3/3	3	3	1	3	24	27		Good	Good	Good		1	1	0	0	BSA-Susceptible([1.00][3][3])	BSA-Resistant([0.00][0][13])
chr_6	16388175	S	794962	G	t	33	34	0	'0/6	0	6	0	0			'4/4	4	4	1	4	33	34		Good	Good	Good		1	1	0	0	BSA-Susceptible([1.00][4][4])	BSA-Resistant([0.00][0][6])
chr_6	16211151	S	794964	A	c	31	33	0	'0/6	0	6	0	0			'4/4	4	4	1	4	31	33		Good	Good	Good		1	1	0	0	BSA-Susceptible([1.00][4][4])	BSA-Resistant([0.00][0][6])
chr_6	16092974	S	794965	C	g	31	33	0	'0/5	0	5	0	0			'4/4	4	4	1	4	31	33		Good	Good	Good		1	1	0	0	BSA-Susceptible([1.00][4][4])	BSA-Resistant([0.00][0][5])
chr_6	16213236	S	795009	T	c	32	33	0	'0/9	0	9	0	0			'6/6	6	6	1	6	32	33		Good	Good	Good		1	1	0	0	BSA-Susceptible([1.00][6][6])	BSA-Resistant([0.00][0][9])
chr_6	562950	S	801729	C	t	33	34	0	'0/7	0	7	0	0			'3/3	3	3	1	3	33	34		Good	Good	Good		1	1	0	0	BSA-Susceptible([1.00][3][3])	BSA-Resistant([0.00][0][7])
chr_6	16293345	S	801868	A	t	33	33	0	'0/17	0	17	0	0			'5/5	5	5	1	5	33	33		Good	Good	Good		1	1	0	0	BSA-Susceptible([1.00][5][5])	BSA-Resistant([0.00][0][17])
chr_6	16149646	S	807645	G	a	31	33	0	'0/7	0	7	0	0			'4/4	4	4	1	4	31	33		Good	Good	Good		1	1	0	0	BSA-Susceptible([1.00][4][4])	BSA-Resistant([0.00][0][7])
chr_6	16084244	S	813199	C	t	32	34	0	'0/20	0	20	0	0			'6/6	6	6	1	6	32	34		Good	Good	Good		1	1	0	0	BSA-Susceptible([1.00][6][6])	BSA-Resistant([0.00][0][20])
chr_6	16310592	S	816584	A	g	31	34	0	'0/5	0	5	0	0			'8/8	8	8	1	8	31	34		Good	Good	Good		1	1	0	0	BSA-Susceptible([1.00][8][8])	BSA-Resistant([0.00][0][5])
chr_6	518066	S	832281	C	t	25	33	0	'0/13	0	13	0	0			'14/14	14	14	1	14	25	33		Good	Good	Good		1	1	0	0	BSA-Susceptible([1.00][14][14])	BSA-Resistant([0.00][0][13])
chr_6	495299	S	839310	A	t	31	34	0	'0/15	0	15	0	0			'24/25	24	25	0.96	24	31	34		Good	Good	Good		1	1	0	0	BSA-Susceptible([0.96][24][25])	BSA-Resistant([0.00][0][15])
chr_6	1231531	S	903289	A	g	22	31	0	'1/37	1	37	0.027027	1	32	32	'5/5	5	5	1	5	22	31		Good	Good	Good		1	1	0	0	BSA-Susceptible([1.00][5][5])	BSA-Resistant([0.03][1][37])
chr_6	16141889	S	928334	G	a	32	34	0	'0/28	0	28	0	0			'14/14	14	14	1	14	32	34		Good	Good	Good		1	1	0	0	BSA-Susceptible([1.00][14][14])	BSA-Resistant([0.00][0][28])
chr_6	646635	S	1006902	G	a	30	33	0	'1/22	1	22	0.0454545	1	27	27	'22/22	22	22	1	22	30	33		Good	Good	Good		1	1	0	0	BSA-Susceptible([1.00][22][22])	BSA-Resistant([0.05][1][22])
chr_6	16399000	S	1021482	C	a	33	33	0	'1/24	1	24	0.0416667	1	2	2	'3/3	3	3	1	3	33	33		Good	Good	Good		1	1	0	0	BSA-Susceptible([1.00][3][3])	BSA-Resistant([0.04][1][24])
chr_6	16417761	S	1021484	A	c	32	34	0	'0/24	0	24	0	0			'3/3	3	3	1	3	32	34		Good	Good	Good		1	1	0	0	BSA-Susceptible([1.00][3][3])	BSA-Resistant([0.00][0][24])
chr_6	16408791	S	1024419	T	a	33	34	0	'0/32	0	32	0	0			'5/5	5	5	1	5	33	34		Good	Good	Good		1	1	0	0	BSA-Susceptible([1.00][5][5])	BSA-Resistant([0.00][0][32])
chr_6	16381619	S	1027660	G	a	31	33	0	'0/20	0	20	0	0			'12/12	12	12	1	12	31	33		Good	Good	Good		1	1	0	0	BSA-Susceptible([1.00][12][12])	BSA-Resistant([0.00][0][20])
chr_6	16288955	S	1030141	A	g	32	33	0	'0/23	0	23	0	0			'6/6	6	6	1	6	32	33		Good	Good	Good		1	1	0	0	BSA-Susceptible([1.00][6][6])	BSA-Resistant([0.00][0][23])
chr_6	16302112	S	1030303	T	a	33	34	0	'0/41	0	41	0	0			'7/7	7	7	1	7	33	34		Good	Good	Good		1	1	0	0	BSA-Susceptible([1.00][7][7])	BSA-Resistant([0.00][0][41])
chr_6	16302122	S	1030304	T	a	33	34	0	'1/41	1	41	0.0243902	1	33	33	'7/7	7	7	1	7	33	34		Good	Good	Good		1	1	0	0	BSA-Susceptible([1.00][7][7])	BSA-Resistant([0.02][1][41])
chr_6	618789	S	1033976	A	g	31	34	0	'1/41	1	41	0.0243902	1	33	33	'29/29	29	29	1	29	31	34		Good	Good	Good		1	1	0	0	BSA-Susceptible([1.00][29][29])	BSA-Resistant([0.02][1][41])
chr_6	1234165	S	1033984	A	g	30	34	0	'0/32	0	32	0	0			'24/24	24	24	1	24	30	34		Good	Good	Good		1	1	0	0	BSA-Susceptible([1.00][24][24])	BSA-Resistant([0.00][0][32])
chr_6	584696	S	1045791	C	t	27	34	0	'0/22	0	22	0	0			'22/23	22	23	0.956522	22	27	34		Good	Good	Good		1	1	0	0	BSA-Susceptible([0.96][22][23])	BSA-Resistant([0.00][0][22])
chr_6	1161626	S	1171655	T	c	31	34	0	'0/33	0	33	0	0			'16/16	16	16	1	16	31	34		Good	Good	Good		1	1	0	0	BSA-Susceptible([1.00][16][16])	BSA-Resistant([0.00][0][33])
chr_6	16371150	S	1181064	G	t	27	30	0	'0/11	0	11	0	0			'3/3	3	3	1	3	27	30		Good	Good	Good		1	1	0	0	BSA-Susceptible([1.00][3][3])	BSA-Resistant([0.00][0][11])
chr_6	16206818	S	1199861	G	t	32	33	0	'0/18	0	18	0	0			'5/5	5	5	1	5	32	33		Good	Good	Good		1	1	0	0	BSA-Susceptible([1.00][5][5])	BSA-Resistant([0.00][0][18])
chr_6	16342692	S	1199862	C	a	31	33	0	'0/14	0	14	0	0			'5/5	5	5	1	5	31	33		Good	Good	Good		1	1	0	0	BSA-Susceptible([1.00][5][5])	BSA-Resistant([0.00][0][14])
chr_6	16167739	S	1203381	G	t	32	34	0	'0/57	0	57	0	0			'6/6	6	6	1	6	32	34		Good	Good	Good		1	1	0	0	BSA-Susceptible([1.00][6][6])	BSA-Resistant([0.00][0][57])
chr_6	939916	S	1252912	C	a	30	34	0	'1/30	1	30	0.0333333	1	33	33	'24/24	24	24	1	24	30	34		Good	Good	Good		1	1	0	0	BSA-Susceptible([1.00][24][24])	BSA-Resistant([0.03][1][30])
chr_6	218473	S	1255835	C	t	30	34	0	'0/34	0	34	0	0			'20/20	20	20	1	20	30	34		Good	Good	Good		1	1	0	0	BSA-Susceptible([1.00][20][20])	BSA-Resistant([0.00][0][34])
chr_6	16274755	S	1309259	T	g	28	32	0	'1/21	1	21	0.047619	1	26	26	'3/3	3	3	1	3	28	32		Good	Good	Good		1	1	0	0	BSA-Susceptible([1.00][3][3])	BSA-Resistant([0.05][1][21])
chr_6	16272984	S	1309271	T	g	26	32	0	'1/27	1	27	0.037037	1	32	32	'18/18	18	18	1	18	26	32		Good	Good	Good		1	1	0	0	BSA-Susceptible([1.00][18][18])	BSA-Resistant([0.04][1][27])
chr_6	16178287	S	1358040	G	c	32	33	0	'0/31	0	31	0	0			'5/5	5	5	1	5	32	33		Good	Good	Good		1	1	0	0	BSA-Susceptible([1.00][5][5])	BSA-Resistant([0.00][0][31])
chr_6	205036	S	1363851	T	c	29	33	0	'1/25	1	25	0.04	1	33	33	'25/26	25	26	0.961538	25	29	33		Good	Good	Good		1	1	0	0	BSA-Susceptible([0.96][25][26])	BSA-Resistant([0.04][1][25])
chr_6	16409018	S	1379102	G	a	32	34	0	'0/33	0	33	0	0			'42/42	42	42	1	42	32	34		Good	Good	Good		1	1	0	0	BSA-Susceptible([1.00][42][42])	BSA-Resistant([0.00][0][33])
chr_6	16244043	S	1379104	A	t	30	34	0	'0/32	0	32	0	0			'42/42	42	42	1	42	30	34		Good	Good	Good		1	1	0	0	BSA-Susceptible([1.00][42][42])	BSA-Resistant([0.00][0][32])
chr_6	16240907	S	1439381	C	t	30	34	0	'0/50	0	50	0	0			'3/3	3	3	1	3	30	34		Good	Good	Good		1	1	0	0	BSA-Susceptible([1.00][3][3])	BSA-Resistant([0.00][0][50])
chr_6	16351006	S	1440093	A	g	29	32	0	'0/47	0	47	0	0			'5/5	5	5	1	5	29	32		Good	Good	Good		1	1	0	0	BSA-Susceptible([1.00][5][5])	BSA-Resistant([0.00][0][47])
chr_6	418981	S	1472224	T	c	31	34	0	'1/30	1	30	0.0333333	1	30	30	'42/43	42	43	0.976744	42	31	34		Good	Good	Good		1	1	0	0	BSA-Susceptible([0.98][42][43])	BSA-Resistant([0.03][1][30])
chr_6	16252151	S	1483429	C	g	28	33	0	'0/42	0	42	0	0			'54/54	54	54	1	54	28	33		Good	Good	Good		1	1	0	0	BSA-Susceptible([1.00][54][54])	BSA-Resistant([0.00][0][42])
chr_6	16140387	S	1483435	G	a	30	33	0	'1/31	1	31	0.0322581	1	2	2	'39/39	39	39	1	39	30	33		Good	Good	Good		1	1	0	0	BSA-Susceptible([1.00][39][39])	BSA-Resistant([0.03][1][31])
chr_6	109642	S	1483438	A	g	31	33	0	'0/35	0	35	0	0			'36/36	36	36	1	36	31	33		Good	Good	Good		1	1	0	0	BSA-Susceptible([1.00][36][36])	BSA-Resistant([0.00][0][35])
chr_6	16090132	S	1576400	A	c	32	33	0	'0/9	0	9	0	0			'4/4	4	4	1	4	32	33		Good	Good	Good		1	1	0	0	BSA-Susceptible([1.00][4][4])	BSA-Resistant([0.00][0][9])
chr_6	16092350	S	1579544	T	a	30	33	0	'0/23	0	23	0	0			'5/5	5	5	1	5	30	33		Good	Good	Good		1	1	0	0	BSA-Susceptible([1.00][5][5])	BSA-Resistant([0.00][0][23])
chr_6	16108606	S	1580072	G	a	33	33	0	'0/6	0	6	0	0			'6/6	6	6	1	6	33	33		Good	Good	Good		1	1	0	0	BSA-Susceptible([1.00][6][6])	BSA-Resistant([0.00][0][6])
chr_6	16131185	S	1582348	G	a	32	34	0	'0/5	0	5	0	0			'7/7	7	7	1	7	32	34		Good	Good	Good		1	1	0	0	BSA-Susceptible([1.00][7][7])	BSA-Resistant([0.00][0][5])
chr_6	16196259	S	1583249	C	g	31	33	0	'0/15	0	15	0	0			'5/5	5	5	1	5	31	33		Good	Good	Good		1	1	0	0	BSA-Susceptible([1.00][5][5])	BSA-Resistant([0.00][0][15])
chr_6	16338091	S	1598610	T	c	33	34	0	'0/7	0	7	0	0			'7/7	7	7	1	7	33	34		Good	Good	Good		1	1	0	0	BSA-Susceptible([1.00][7][7])	BSA-Resistant([0.00][0][7])
chr_6	22086897	S	1610953	A	t	32	33	0	'3/3	3	3	1	3	32	33	'0/5	0	5	0	0				Good	Good	Good		1	1	0	0	BSA-Resistant([1.00][3][3])	BSA-Susceptible([0.00][0][5])
chr_6	16172643	S	1616596	G	c	33	34	0	'0/17	0	17	0	0			'3/3	3	3	1	3	33	34		Good	Good	Good		1	1	0	0	BSA-Susceptible([1.00][3][3])	BSA-Resistant([0.00][0][17])
chr_6	16163249	S	1617326	T	c	32	33	0	'1/29	1	29	0.0344828	1	33	33	'9/9	9	9	1	9	32	33		Good	Good	Good		1	1	0	0	BSA-Susceptible([1.00][9][9])	BSA-Resistant([0.03][1][29])
chr_6	480989	S	1707940	C	t	32	34	0	'1/29	1	29	0.0344828	1	34	34	'22/22	22	22	1	22	32	34		Good	Good	Good		1	1	0	0	BSA-Susceptible([1.00][22][22])	BSA-Resistant([0.03][1][29])
chr_6	16368275	S	1721932	A	g	32	33	0	'0/4	0	4	0	0			'3/3	3	3	1	3	32	33		Good	Good	Good		1	1	0	0	BSA-Susceptible([1.00][3][3])	BSA-Resistant([0.00][0][4])
chr_6	16163218	S	1724282	C	a	33	34	0	'0/23	0	23	0	0			'6/6	6	6	1	6	33	34		Good	Good	Good		1	1	0	0	BSA-Susceptible([1.00][6][6])	BSA-Resistant([0.00][0][23])
chr_6	16299160	S	1724285	A	t	31	34	0	'0/21	0	21	0	0			'6/6	6	6	1	6	31	34		Good	Good	Good		1	1	0	0	BSA-Susceptible([1.00][6][6])	BSA-Resistant([0.00][0][21])
chr_6	16414189	S	1752013	T	c	31	33	0	'0/20	0	20	0	0			'5/5	5	5	1	5	31	33		Good	Good	Good		1	1	0	0	BSA-Susceptible([1.00][5][5])	BSA-Resistant([0.00][0][20])
chr_6	16165854	S	1755164	A	g	25	31	0	'0/6	0	6	0	0			'3/3	3	3	1	3	25	31		Good	Good	Good		1	1	0	0	BSA-Susceptible([1.00][3][3])	BSA-Resistant([0.00][0][6])
chr_6	724592	S	1758618	A	g	25	32	0	'0/14	0	14	0	0			'6/6	6	6	1	6	25	32		Good	Good	Good		1	1	0	0	BSA-Susceptible([1.00][6][6])	BSA-Resistant([0.00][0][14])
chr_6	9380821	S	1758995	G	a	22	33	0	'1/31	1	31	0.0322581	1	26	26	'5/5	5	5	1	5	22	33		Good	Good	Good		1	1	0	0	BSA-Susceptible([1.00][5][5])	BSA-Resistant([0.03][1][31])
chr_6	16128210	S	1759394	G	a	30	34	0	'0/30	0	30	0	0			'5/5	5	5	1	5	30	34		Good	Good	Good		1	1	0	0	BSA-Susceptible([1.00][5][5])	BSA-Resistant([0.00][0][30])
chr_6	16150639	S	1759397	T	c	32	34	0	'0/31	0	31	0	0			'5/5	5	5	1	5	32	34		Good	Good	Good		1	1	0	0	BSA-Susceptible([1.00][5][5])	BSA-Resistant([0.00][0][31])
chr_6	16295597	S	1804886	A	g	32	33	0	'0/7	0	7	0	0			'3/3	3	3	1	3	32	33		Good	Good	Good		1	1	0	0	BSA-Susceptible([1.00][3][3])	BSA-Resistant([0.00][0][7])
chr_6	16091423	S	1806758	C	t	33	34	0	'0/4	0	4	0	0			'6/6	6	6	1	6	33	34		Good	Good	Good		1	1	0	0	BSA-Susceptible([1.00][6][6])	BSA-Resistant([0.00][0][4])
chr_6	1333470	S	1873914	T	c	24	34	0	'1/23	1	23	0.0434783	1	28	28	'8/8	8	8	1	8	24	34		Good	Good	Good		1	1	0	0	BSA-Susceptible([1.00][8][8])	BSA-Resistant([0.04][1][23])
chr_6	9471813	S	1888358	G	a	30	34	0	'0/32	0	32	0	0			'11/11	11	11	1	11	30	34		Good	Good	Good		1	1	0	0	BSA-Susceptible([1.00][11][11])	BSA-Resistant([0.00][0][32])
chr_6	9434037	S	1888364	T	c	33	34	0	'0/32	0	32	0	0			'8/8	8	8	1	8	33	34		Good	Good	Good		1	1	0	0	BSA-Susceptible([1.00][8][8])	BSA-Resistant([0.00][0][32])
chr_6	16370843	S	1939778	G	c	33	34	0	'0/35	0	35	0	0			'3/3	3	3	1	3	33	34		Good	Good	Good		1	1	0	0	BSA-Susceptible([1.00][3][3])	BSA-Resistant([0.00][0][35])
chr_6	16191963	S	1939779	C	t	32	33	0	'0/34	0	34	0	0			'3/3	3	3	1	3	32	33		Good	Good	Good		1	1	0	0	BSA-Susceptible([1.00][3][3])	BSA-Resistant([0.00][0][34])
chr_6	16164259	S	2007782	T	c	33	34	0	'0/15	0	15	0	0			'3/3	3	3	1	3	33	34		Good	Good	Good		1	1	0	0	BSA-Susceptible([1.00][3][3])	BSA-Resistant([0.00][0][15])
chr_6	16164275	S	2007783	A	c	32	33	0	'0/16	0	16	0	0			'3/3	3	3	1	3	32	33		Good	Good	Good		1	1	0	0	BSA-Susceptible([1.00][3][3])	BSA-Resistant([0.00][0][16])
chr_6	16164658	S	2008010	T	c	33	34	0	'0/7	0	7	0	0			'5/5	5	5	1	5	33	34		Good	Good	Good		1	1	0	0	BSA-Susceptible([1.00][5][5])	BSA-Resistant([0.00][0][7])
chr_6	16301319	S	2010152	C	t	31	34	0	'0/30	0	30	0	0			'9/9	9	9	1	9	31	34		Good	Good	Good		1	1	0	0	BSA-Susceptible([1.00][9][9])	BSA-Resistant([0.00][0][30])
chr_6	16305670	S	2010740	C	t	33	34	0	'0/30	0	30	0	0			'4/4	4	4	1	4	33	34		Good	Good	Good		1	1	0	0	BSA-Susceptible([1.00][4][4])	BSA-Resistant([0.00][0][30])
chr_6	16135281	S	2011203	G	a	32	34	0	'0/59	0	59	0	0			'9/9	9	9	1	9	32	34		Good	Good	Good		1	1	0	0	BSA-Susceptible([1.00][9][9])	BSA-Resistant([0.00][0][59])
chr_6	16248214	S	2011604	A	g	31	32	0	'0/39	0	39	0	0			'4/4	4	4	1	4	31	32		Good	Good	Good		1	1	0	0	BSA-Susceptible([1.00][4][4])	BSA-Resistant([0.00][0][39])
chr_6	16142725	S	2012007	T	a	32	33	0	'0/17	0	17	0	0			'7/7	7	7	1	7	32	33		Good	Good	Good		1	1	0	0	BSA-Susceptible([1.00][7][7])	BSA-Resistant([0.00][0][17])
chr_6	16142741	S	2012008	T	a	33	34	0	'0/17	0	17	0	0			'7/7	7	7	1	7	33	34		Good	Good	Good		1	1	0	0	BSA-Susceptible([1.00][7][7])	BSA-Resistant([0.00][0][17])
chr_6	16252270	S	2012009	C	g	33	34	0	'0/17	0	17	0	0			'7/7	7	7	1	7	33	34		Good	Good	Good		1	1	0	0	BSA-Susceptible([1.00][7][7])	BSA-Resistant([0.00][0][17])
chr_6	16199219	S	2012012	T	c	30	34	0	'0/16	0	16	0	0			'7/7	7	7	1	7	30	34		Good	Good	Good		1	1	0	0	BSA-Susceptible([1.00][7][7])	BSA-Resistant([0.00][0][16])
chr_6	16189254	S	2012890	G	a	33	34	0	'0/31	0	31	0	0			'4/4	4	4	1	4	33	34		Good	Good	Good		1	1	0	0	BSA-Susceptible([1.00][4][4])	BSA-Resistant([0.00][0][31])
chr_6	16189434	S	2012891	T	a	33	34	0	'0/31	0	31	0	0			'4/4	4	4	1	4	33	34		Good	Good	Good		1	1	0	0	BSA-Susceptible([1.00][4][4])	BSA-Resistant([0.00][0][31])
chr_6	16278972	S	2015847	A	g	31	33	0	'1/46	1	46	0.0217391	1	33	33	'4/4	4	4	1	4	31	33		Good	Good	Good		1	1	0	0	BSA-Susceptible([1.00][4][4])	BSA-Resistant([0.02][1][46])
chr_6	16221631	S	2018109	T	c	30	31	0	'0/15	0	15	0	0			'3/3	3	3	1	3	30	31		Good	Good	Good		1	1	0	0	BSA-Susceptible([1.00][3][3])	BSA-Resistant([0.00][0][15])
chr_6	16307550	S	2020902	A	g	32	34	0	'0/14	0	14	0	0			'4/4	4	4	1	4	32	34		Good	Good	Good		1	1	0	0	BSA-Susceptible([1.00][4][4])	BSA-Resistant([0.00][0][14])
chr_6	16362743	S	2024772	A	g	33	33	0	'0/7	0	7	0	0			'3/3	3	3	1	3	33	33		Good	Good	Good		1	1	0	0	BSA-Susceptible([1.00][3][3])	BSA-Resistant([0.00][0][7])
chr_6	16357825	S	2025029	A	g	31	32	0	'0/13	0	13	0	0			'3/3	3	3	1	3	31	32		Good	Good	Good		1	1	0	0	BSA-Susceptible([1.00][3][3])	BSA-Resistant([0.00][0][13])
chr_6	16183888	S	2028240	A	t	31	33	0	'0/24	0	24	0	0			'7/7	7	7	1	7	31	33		Good	Good	Good		1	1	0	0	BSA-Susceptible([1.00][7][7])	BSA-Resistant([0.00][0][24])
chr_6	16362082	S	2028431	G	c	32	33	0	'0/12	0	12	0	0			'4/4	4	4	1	4	32	33		Good	Good	Good		1	1	0	0	BSA-Susceptible([1.00][4][4])	BSA-Resistant([0.00][0][12])
chr_6	564312	S	2029900	C	t	28	33	0	'0/30	0	30	0	0			'4/4	4	4	1	4	28	33		Good	Good	Good		1	1	0	0	BSA-Susceptible([1.00][4][4])	BSA-Resistant([0.00][0][30])
chr_6	16353808	S	2031050	T	a	33	34	0	'0/15	0	15	0	0			'3/3	3	3	1	3	33	34		Good	Good	Good		1	1	0	0	BSA-Susceptible([1.00][3][3])	BSA-Resistant([0.00][0][15])
chr_6	16423605	S	2031052	A	c	33	34	0	'0/15	0	15	0	0			'3/3	3	3	1	3	33	34		Good	Good	Good		1	1	0	0	BSA-Susceptible([1.00][3][3])	BSA-Resistant([0.00][0][15])
chr_6	16082956	S	2031429	A	g	31	33	0	'0/22	0	22	0	0			'7/7	7	7	1	7	31	33		Good	Good	Good		1	1	0	0	BSA-Susceptible([1.00][7][7])	BSA-Resistant([0.00][0][22])
chr_6	16417668	S	2031566	G	c	33	34	0	'0/16	0	16	0	0			'3/3	3	3	1	3	33	34		Good	Good	Good		1	1	0	0	BSA-Susceptible([1.00][3][3])	BSA-Resistant([0.00][0][16])
chr_6	16215501	S	2031567	C	t	33	33	0	'0/18	0	18	0	0			'3/3	3	3	1	3	33	33		Good	Good	Good		1	1	0	0	BSA-Susceptible([1.00][3][3])	BSA-Resistant([0.00][0][18])
chr_6	16347229	S	2031568	T	a	33	33	0	'0/19	0	19	0	0			'3/3	3	3	1	3	33	33		Good	Good	Good		1	1	0	0	BSA-Susceptible([1.00][3][3])	BSA-Resistant([0.00][0][19])
chr_6	16215520	S	2031569	C	t	33	34	0	'0/19	0	19	0	0			'3/3	3	3	1	3	33	34		Good	Good	Good		1	1	0	0	BSA-Susceptible([1.00][3][3])	BSA-Resistant([0.00][0][19])
chr_6	16212270	S	2032163	C	t	31	33	0	'0/8	0	8	0	0			'3/3	3	3	1	3	31	33		Good	Good	Good		1	1	0	0	BSA-Susceptible([1.00][3][3])	BSA-Resistant([0.00][0][8])
chr_6	16343150	S	2032164	G	a	32	33	0	'0/8	0	8	0	0			'3/3	3	3	1	3	32	33		Good	Good	Good		1	1	0	0	BSA-Susceptible([1.00][3][3])	BSA-Resistant([0.00][0][8])
chr_6	16407062	S	2032528	A	c	31	33	0	'1/23	1	23	0.0434783	1	2	2	'7/7	7	7	1	7	31	33		Good	Good	Good		1	1	0	0	BSA-Susceptible([1.00][7][7])	BSA-Resistant([0.04][1][23])
chr_6	16226512	S	2032529	C	t	33	34	0	'0/23	0	23	0	0			'4/4	4	4	1	4	33	34		Good	Good	Good		1	1	0	0	BSA-Susceptible([1.00][4][4])	BSA-Resistant([0.00][0][23])
chr_6	16341393	S	2032530	C	a	32	33	0	'0/23	0	23	0	0			'4/4	4	4	1	4	32	33		Good	Good	Good		1	1	0	0	BSA-Susceptible([1.00][4][4])	BSA-Resistant([0.00][0][23])
chr_6	16226528	S	2032532	A	t	33	33	0	'0/23	0	23	0	0			'4/4	4	4	1	4	33	33		Good	Good	Good		1	1	0	0	BSA-Susceptible([1.00][4][4])	BSA-Resistant([0.00][0][23])
chr_6	9345059	S	2035329	T	c	32	33	0	'0/33	0	33	0	0			'5/5	5	5	1	5	32	33		Good	Good	Good		1	1	0	0	BSA-Susceptible([1.00][5][5])	BSA-Resistant([0.00][0][33])
chr_6	16114819	S	2040204	T	a	32	32	0	'0/33	0	33	0	0			'3/3	3	3	1	3	32	32		Good	Good	Good		1	1	0	0	BSA-Susceptible([1.00][3][3])	BSA-Resistant([0.00][0][33])
chr_6	16135079	S	2040205	A	c	32	33	0	'0/29	0	29	0	0			'3/3	3	3	1	3	32	33		Good	Good	Good		1	1	0	0	BSA-Susceptible([1.00][3][3])	BSA-Resistant([0.00][0][29])
chr_6	16179734	S	2040979	A	g	27	33	0	'0/34	0	34	0	0			'4/4	4	4	1	4	27	33		Good	Good	Good		1	1	0	0	BSA-Susceptible([1.00][4][4])	BSA-Resistant([0.00][0][34])
chr_6	16167969	S	2045388	C	a	29	33	0	'0/26	0	26	0	0			'4/4	4	4	1	4	29	33		Good	Good	Good		1	1	0	0	BSA-Susceptible([1.00][4][4])	BSA-Resistant([0.00][0][26])
chr_6	16198037	S	2045389	A	c	30	33	0	'0/26	0	26	0	0			'4/4	4	4	1	4	30	33		Good	Good	Good		1	1	0	0	BSA-Susceptible([1.00][4][4])	BSA-Resistant([0.00][0][26])
chr_6	16198027	S	2045390	G	c	32	33	0	'0/27	0	27	0	0			'4/4	4	4	1	4	32	33		Good	Good	Good		1	1	0	0	BSA-Susceptible([1.00][4][4])	BSA-Resistant([0.00][0][27])
chr_6	16200099	S	2046798	T	c	31	34	0	'0/18	0	18	0	0			'3/3	3	3	1	3	31	34		Good	Good	Good		1	1	0	0	BSA-Susceptible([1.00][3][3])	BSA-Resistant([0.00][0][18])
chr_6	16265658	S	2047651	A	g	33	34	0	'0/15	0	15	0	0			'3/3	3	3	1	3	33	34		Good	Good	Good		1	1	0	0	BSA-Susceptible([1.00][3][3])	BSA-Resistant([0.00][0][15])
chr_6	16232172	S	2050090	T	c	33	34	0	'0/30	0	30	0	0			'9/9	9	9	1	9	33	34		Good	Good	Good		1	1	0	0	BSA-Susceptible([1.00][9][9])	BSA-Resistant([0.00][0][30])
chr_6	16357484	S	2055684	A	g	33	34	0	'0/18	0	18	0	0			'3/3	3	3	1	3	33	34		Good	Good	Good		1	1	0	0	BSA-Susceptible([1.00][3][3])	BSA-Resistant([0.00][0][18])
chr_6	16105812	S	2091161	A	t	32	33	0	'0/7	0	7	0	0			'3/3	3	3	1	3	32	33		Good	Good	Good		1	1	0	0	BSA-Susceptible([1.00][3][3])	BSA-Resistant([0.00][0][7])
chr_6	16401697	S	2091162	C	g	32	33	0	'0/7	0	7	0	0			'3/3	3	3	1	3	32	33		Good	Good	Good		1	1	0	0	BSA-Susceptible([1.00][3][3])	BSA-Resistant([0.00][0][7])
chr_6	16106085	S	2091163	A	t	28	33	0	'0/7	0	7	0	0			'3/3	3	3	1	3	28	33		Good	Good	Good		1	1	0	0	BSA-Susceptible([1.00][3][3])	BSA-Resistant([0.00][0][7])
chr_6	16254673	S	2119009	A	g	33	34	0	'0/20	0	20	0	0			'4/4	4	4	1	4	33	34		Good	Good	Good		1	1	0	0	BSA-Susceptible([1.00][4][4])	BSA-Resistant([0.00][0][20])
chr_6	16351703	S	2129370	T	c	25	32	0	'0/17	0	17	0	0			'4/4	4	4	1	4	25	32		Good	Good	Good		1	1	0	0	BSA-Susceptible([1.00][4][4])	BSA-Resistant([0.00][0][17])
chr_6	16370985	S	2134250	C	t	33	34	0	'1/41	1	41	0.0243902	1	32	32	'3/3	3	3	1	3	33	34		Good	Good	Good		1	1	0	0	BSA-Susceptible([1.00][3][3])	BSA-Resistant([0.02][1][41])
chr_6	16206120	S	2135869	C	a	32	34	0	'0/27	0	27	0	0			'4/4	4	4	1	4	32	34		Good	Good	Good		1	1	0	0	BSA-Susceptible([1.00][4][4])	BSA-Resistant([0.00][0][27])
chr_6	16225702	S	2135870	C	g	32	33	0	'0/29	0	29	0	0			'4/4	4	4	1	4	32	33		Good	Good	Good		1	1	0	0	BSA-Susceptible([1.00][4][4])	BSA-Resistant([0.00][0][29])
chr_6	16343387	S	2135871	G	t	28	34	0	'0/37	0	37	0	0			'4/4	4	4	1	4	28	34		Good	Good	Good		1	1	0	0	BSA-Susceptible([1.00][4][4])	BSA-Resistant([0.00][0][37])
chr_6	16175707	S	2138719	G	a	31	33	0	'0/15	0	15	0	0			'4/4	4	4	1	4	31	33		Good	Good	Good		1	1	0	0	BSA-Susceptible([1.00][4][4])	BSA-Resistant([0.00][0][15])
chr_6	16237878	S	2138723	A	c	31	33	0	'0/12	0	12	0	0			'4/4	4	4	1	4	31	33		Good	Good	Good		1	1	0	0	BSA-Susceptible([1.00][4][4])	BSA-Resistant([0.00][0][12])
chr_6	16265495	S	2157857	A	g	28	33	0	'0/10	0	10	0	0			'3/3	3	3	1	3	28	33		Good	Good	Good		1	1	0	0	BSA-Susceptible([1.00][3][3])	BSA-Resistant([0.00][0][10])
chr_6	16183945	S	2168294	T	a	31	33	0	'0/27	0	27	0	0			'6/6	6	6	1	6	31	33		Good	Good	Good		1	1	0	0	BSA-Susceptible([1.00][6][6])	BSA-Resistant([0.00][0][27])
chr_6	16215372	S	2173696	T	a	31	34	0	'0/50	0	50	0	0			'14/14	14	14	1	14	31	34		Good	Good	Good		1	1	0	0	BSA-Susceptible([1.00][14][14])	BSA-Resistant([0.00][0][50])
chr_6	16111282	S	2173697	C	g	32	34	0	'1/50	1	50	0.02	1	14	14	'14/14	14	14	1	14	32	34		Good	Good	Good		1	1	0	0	BSA-Susceptible([1.00][14][14])	BSA-Resistant([0.02][1][50])
chr_6	16100188	S	2176361	T	a	31	32	0	'1/23	1	23	0.0434783	1	31	31	'3/3	3	3	1	3	31	32		Good	Good	Good		1	1	0	0	BSA-Susceptible([1.00][3][3])	BSA-Resistant([0.04][1][23])
chr_6	16100342	S	2176363	T	a	32	33	0	'0/19	0	19	0	0			'3/3	3	3	1	3	32	33		Good	Good	Good		1	1	0	0	BSA-Susceptible([1.00][3][3])	BSA-Resistant([0.00][0][19])
chr_6	16122934	S	2176365	A	c	32	33	0	'0/19	0	19	0	0			'3/3	3	3	1	3	32	33		Good	Good	Good		1	1	0	0	BSA-Susceptible([1.00][3][3])	BSA-Resistant([0.00][0][19])
chr_6	16110788	S	2177375	A	c	30	32	0	'0/27	0	27	0	0			'3/3	3	3	1	3	30	32		Good	Good	Good		1	1	0	0	BSA-Susceptible([1.00][3][3])	BSA-Resistant([0.00][0][27])
chr_6	16103874	S	2177724	G	c	29	33	0	'0/22	0	22	0	0			'4/4	4	4	1	4	29	33		Good	Good	Good		1	1	0	0	BSA-Susceptible([1.00][4][4])	BSA-Resistant([0.00][0][22])
chr_6	16291481	S	2177725	C	t	31	32	0	'0/25	0	25	0	0			'4/4	4	4	1	4	31	32		Good	Good	Good		1	1	0	0	BSA-Susceptible([1.00][4][4])	BSA-Resistant([0.00][0][25])
chr_6	16087734	S	2216469	G	a	28	33	0	'0/25	0	25	0	0			'4/4	4	4	1	4	28	33		Good	Good	Good		1	1	0	0	BSA-Susceptible([1.00][4][4])	BSA-Resistant([0.00][0][25])
chr_6	16204738	S	2237937	T	c	33	34	0	'0/14	0	14	0	0			'3/3	3	3	1	3	33	34		Good	Good	Good		1	1	0	0	BSA-Susceptible([1.00][3][3])	BSA-Resistant([0.00][0][14])
chr_6	16157556	S	2238083	A	g	32	34	0	'0/20	0	20	0	0			'7/7	7	7	1	7	32	34		Good	Good	Good		1	1	0	0	BSA-Susceptible([1.00][7][7])	BSA-Resistant([0.00][0][20])
chr_6	16189565	S	2239490	T	c	32	33	0	'0/15	0	15	0	0			'5/5	5	5	1	5	32	33		Good	Good	Good		1	1	0	0	BSA-Susceptible([1.00][5][5])	BSA-Resistant([0.00][0][15])
chr_6	437102	S	2246346	C	g	31	34	0	'0/18	0	18	0	0			'35/35	35	35	1	35	31	34		Good	Good	Good		1	1	0	0	BSA-Susceptible([1.00][35][35])	BSA-Resistant([0.00][0][18])
chr_6	697833	S	2246347	T	c	31	34	0	'0/18	0	18	0	0			'35/35	35	35	1	35	31	34		Good	Good	Good		1	1	0	0	BSA-Susceptible([1.00][35][35])	BSA-Resistant([0.00][0][18])
chr_6	16269975	S	2263851	T	a	32	33	0	'0/17	0	17	0	0			'7/7	7	7	1	7	32	33		Good	Good	Good		1	1	0	0	BSA-Susceptible([1.00][7][7])	BSA-Resistant([0.00][0][17])
chr_6	16269954	S	2263853	C	a	33	34	0	'0/17	0	17	0	0			'7/7	7	7	1	7	33	34		Good	Good	Good		1	1	0	0	BSA-Susceptible([1.00][7][7])	BSA-Resistant([0.00][0][17])
chr_6	16296125	S	2263854	G	c	32	33	0	'0/16	0	16	0	0			'7/7	7	7	1	7	32	33		Good	Good	Good		1	1	0	0	BSA-Susceptible([1.00][7][7])	BSA-Resistant([0.00][0][16])
chr_6	16277802	S	2264082	G	a	33	34	0	'0/4	0	4	0	0			'3/3	3	3	1	3	33	34		Good	Good	Good		1	1	0	0	BSA-Susceptible([1.00][3][3])	BSA-Resistant([0.00][0][4])
chr_6	16191777	S	2276513	C	t	32	34	0	'1/34	1	34	0.0294118	1	34	34	'9/9	9	9	1	9	32	34		Good	Good	Good		1	1	0	0	BSA-Susceptible([1.00][9][9])	BSA-Resistant([0.03][1][34])
chr_6	16367326	S	2276522	G	a	30	33	0	'1/30	1	30	0.0333333	1	33	33	'12/12	12	12	1	12	30	33		Good	Good	Good		1	1	0	0	BSA-Susceptible([1.00][12][12])	BSA-Resistant([0.03][1][30])
chr_6	16388006	S	2276523	A	c	31	34	0	'1/30	1	30	0.0333333	1	31	31	'12/12	12	12	1	12	31	34		Good	Good	Good		1	1	0	0	BSA-Susceptible([1.00][12][12])	BSA-Resistant([0.03][1][30])
chr_6	873393	S	2310001	A	c	31	34	0	'1/34	1	34	0.0294118	1	33	33	'23/24	23	24	0.958333	23	31	34		Good	Good	Good		1	1	0	0	BSA-Susceptible([0.96][23][24])	BSA-Resistant([0.03][1][34])
chr_6	835533	S	2483621	A	g	30	33	0	'0/15	0	15	0	0			'3/3	3	3	1	3	30	33		Good	Good	Good		1	1	0	0	BSA-Susceptible([1.00][3][3])	BSA-Resistant([0.00][0][15])
chr_6	16093931	S	2542271	G	c	30	34	0	'0/34	0	34	0	0			'7/7	7	7	1	7	30	34		Good	Good	Good		1	1	0	0	BSA-Susceptible([1.00][7][7])	BSA-Resistant([0.00][0][34])
chr_6	16418078	S	2543089	T	c	32	34	0	'0/17	0	17	0	0			'4/4	4	4	1	4	32	34		Good	Good	Good		1	1	0	0	BSA-Susceptible([1.00][4][4])	BSA-Resistant([0.00][0][17])
chr_6	16082725	S	2543093	G	a	33	34	0	'0/20	0	20	0	0			'4/4	4	4	1	4	33	34		Good	Good	Good		1	1	0	0	BSA-Susceptible([1.00][4][4])	BSA-Resistant([0.00][0][20])
chr_6	16260070	S	2560403	C	a	32	34	0	'0/24	0	24	0	0			'3/3	3	3	1	3	32	34		Good	Good	Good		1	1	0	0	BSA-Susceptible([1.00][3][3])	BSA-Resistant([0.00][0][24])
chr_6	16236877	S	2561314	T	c	30	34	0	'0/20	0	20	0	0			'6/6	6	6	1	6	30	34		Good	Good	Good		1	1	0	0	BSA-Susceptible([1.00][6][6])	BSA-Resistant([0.00][0][20])
chr_6	16317036	S	2567990	C	t	33	33	0	'0/20	0	20	0	0			'3/3	3	3	1	3	33	33		Good	Good	Good		1	1	0	0	BSA-Susceptible([1.00][3][3])	BSA-Resistant([0.00][0][20])
chr_6	16144562	S	2568399	T	c	32	34	0	'0/26	0	26	0	0			'4/4	4	4	1	4	32	34		Good	Good	Good		1	1	0	0	BSA-Susceptible([1.00][4][4])	BSA-Resistant([0.00][0][26])
chr_6	16133890	S	2569149	G	a	32	33	0	'0/9	0	9	0	0			'3/3	3	3	1	3	32	33		Good	Good	Good		1	1	0	0	BSA-Susceptible([1.00][3][3])	BSA-Resistant([0.00][0][9])
chr_6	16090873	S	2569339	T	g	33	33	0	'0/12	0	12	0	0			'3/3	3	3	1	3	33	33		Good	Good	Good		1	1	0	0	BSA-Susceptible([1.00][3][3])	BSA-Resistant([0.00][0][12])
chr_6	16090826	S	2569343	A	g	32	33	0	'0/11	0	11	0	0			'3/3	3	3	1	3	32	33		Good	Good	Good		1	1	0	0	BSA-Susceptible([1.00][3][3])	BSA-Resistant([0.00][0][11])
chr_6	16168402	S	2669919	A	g	23	33	0	'0/9	0	9	0	0			'3/3	3	3	1	3	23	33		Good	Good	Good		1	1	0	0	BSA-Susceptible([1.00][3][3])	BSA-Resistant([0.00][0][9])
chr_6	112589	D	[766461..766462]	AG	-	33	34	0	'0/12	0	12	0	0			'3/3	3	3	1	3	33	34		Good	Good	Good		1	1	0	0	BSA-Susceptible([1.00][3][3])	BSA-Resistant([0.00][0][12])
chr_6	110458	I	1024416^1024417	---	taa	33	34	0	'0/32	0	32	0	0			'5/5	5	5	1	5	33	34		Good	Good	Good		1	1	0	0	BSA-Susceptible([1.00][5][5])	BSA-Resistant([0.00][0][32])
chr_6	7540	I	1037860^1037861	--	tt	32	34	0	'0/22	0	22	0	0			'4/4	4	4	1	4	32	34		Good	Good	Good		1	1	0	0	BSA-Susceptible([1.00][4][4])	BSA-Resistant([0.00][0][22])
chr_6	108615	D	[2130172..2130172]	A	-	33	34	0	'0/25	0	25	0	0			'3/3	3	3	1	3	33	34		Good	Good	Good		1	1	0	0	BSA-Susceptible([1.00][3][3])	BSA-Resistant([0.00][0][25])
chr_6	115577	D	[2178086..2178091]	CCCTTA	-	33	34	0	'0/42	0	42	0	0			'3/3	3	3	1	3	33	34		Good	Good	Good		1	1	0	0	BSA-Susceptible([1.00][3][3])	BSA-Resistant([0.00][0][42])
chr_6	114503	D	[2236819..2236820]	AG	-	32	34	0	'0/18	0	18	0	0			'4/4	4	4	1	4	32	34		Good	Good	Good		1	1	0	0	BSA-Susceptible([1.00][4][4])	BSA-Resistant([0.00][0][18])
chr_3	19454548	S	7638	C	t	21	30	0	'0/3	0	3	0	0			'19/20	19	20	0.95	19	21	30		Good	Good	Good		1	1	0	0	BSA-Susceptible([0.95][19][20])	BSA-Resistant([0.00][0][3])
chr_3	5432956	S	56649	G	c	32	33	0	'1/24	1	24	0.0416667	1	31	31	'27/28	27	28	0.964286	27	32	33		Good	Good	Good		1	1	0	0	BSA-Susceptible([0.96][27][28])	BSA-Resistant([0.04][1][24])
chr_3	19758049	S	56660	A	t	32	34	0	'0/35	0	35	0	0			'10/10	10	10	1	10	32	34		Good	Good	Good		1	1	0	0	BSA-Susceptible([1.00][10][10])	BSA-Resistant([0.00][0][35])
chr_3	19758120	S	56662	G	t	33	34	0	'0/39	0	39	0	0			'5/5	5	5	1	5	33	34		Good	Good	Good		1	1	0	0	BSA-Susceptible([1.00][5][5])	BSA-Resistant([0.00][0][39])
chr_3	19548409	S	56669	G	a	32	34	0	'0/33	0	33	0	0			'9/9	9	9	1	9	32	34		Good	Good	Good		1	1	0	0	BSA-Susceptible([1.00][9][9])	BSA-Resistant([0.00][0][33])
chr_3	5517281	S	64428	G	a	30	34	0	'1/22	1	22	0.0454545	1	33	33	'45/46	45	46	0.978261	45	30	34		Good	Good	Good		1	1	0	0	BSA-Susceptible([0.98][45][46])	BSA-Resistant([0.05][1][22])
chr_3	5474563	S	71372	T	c	31	34	0	'2/41	2	41	0.0487805	2	33	33	'60/63	60	63	0.952381	60	31	34		Good	Good	Good		1	1	0	0	BSA-Susceptible([0.95][60][63])	BSA-Resistant([0.05][2][41])
chr_3	5821030	S	71525	C	t	33	33	0	'0/34	0	34	0	0			'4/4	4	4	1	4	33	33		Good	Good	Good		1	1	0	0	BSA-Susceptible([1.00][4][4])	BSA-Resistant([0.00][0][34])
chr_3	19754424	S	72958	T	a	32	33	0	'2/40	2	40	0.05	2	33	34	'8/8	8	8	1	8	32	33		Good	Good	Good		1	1	0	0	BSA-Susceptible([1.00][8][8])	BSA-Resistant([0.05][2][40])
chr_3	19409891	S	79304	C	t	24	34	0	'0/40	0	40	0	0			'19/19	19	19	1	19	24	34		Good	Good	Good		1	1	0	0	BSA-Susceptible([1.00][19][19])	BSA-Resistant([0.00][0][40])
chr_3	19537117	S	110101	G	t	30	32	0	'0/16	0	16	0	0			'6/6	6	6	1	6	30	32		Good	Good	Good		1	1	0	0	BSA-Susceptible([1.00][6][6])	BSA-Resistant([0.00][0][16])
chr_3	5711494	S	111571	G	t	32	34	0	'1/22	1	22	0.0454545	1	33	33	'12/12	12	12	1	12	32	34		Good	Good	Good		1	1	0	0	BSA-Susceptible([1.00][12][12])	BSA-Resistant([0.05][1][22])
chr_3	5689650	S	111967	C	t	29	33	0	'0/14	0	14	0	0			'14/14	14	14	1	14	29	33		Good	Good	Good		1	1	0	0	BSA-Susceptible([1.00][14][14])	BSA-Resistant([0.00][0][14])
chr_3	5732156	S	114209	C	t	26	33	0	'0/21	0	21	0	0			'23/23	23	23	1	23	26	33		Good	Good	Good		1	1	0	0	BSA-Susceptible([1.00][23][23])	BSA-Resistant([0.00][0][21])
chr_3	5642662	S	115586	A	g	30	33	0	'1/21	1	21	0.047619	1	7	7	'10/10	10	10	1	10	30	33		Good	Good	Good		1	1	0	0	BSA-Susceptible([1.00][10][10])	BSA-Resistant([0.05][1][21])
chr_3	19649864	S	116698	G	c	33	34	0	'1/24	1	24	0.0416667	1	34	34	'11/11	11	11	1	11	33	34		Good	Good	Good		1	1	0	0	BSA-Susceptible([1.00][11][11])	BSA-Resistant([0.04][1][24])
chr_3	19424183	S	116699	A	t	33	34	0	'1/24	1	24	0.0416667	1	33	33	'7/7	7	7	1	7	33	34		Good	Good	Good		1	1	0	0	BSA-Susceptible([1.00][7][7])	BSA-Resistant([0.04][1][24])
chr_3	19650132	S	118573	C	a	31	33	0	'0/33	0	33	0	0			'3/3	3	3	1	3	31	33		Good	Good	Good		1	1	0	0	BSA-Susceptible([1.00][3][3])	BSA-Resistant([0.00][0][33])
chr_3	19859403	S	120270	C	t	33	34	0	'0/22	0	22	0	0			'4/4	4	4	1	4	33	34		Good	Good	Good		1	1	0	0	BSA-Susceptible([1.00][4][4])	BSA-Resistant([0.00][0][22])
chr_3	19582698	S	120568	G	a	30	31	0	'0/37	0	37	0	0			'5/5	5	5	1	5	30	31		Good	Good	Good		1	1	0	0	BSA-Susceptible([1.00][5][5])	BSA-Resistant([0.00][0][37])
chr_3	19587317	S	121366	A	c	27	32	0	'0/33	0	33	0	0			'4/4	4	4	1	4	27	32		Good	Good	Good		1	1	0	0	BSA-Susceptible([1.00][4][4])	BSA-Resistant([0.00][0][33])
chr_3	19586683	S	121368	T	c	22	25	0	'0/34	0	34	0	0			'4/4	4	4	1	4	22	25		Good	Good	Good		1	1	0	0	BSA-Susceptible([1.00][4][4])	BSA-Resistant([0.00][0][34])
chr_3	19534911	S	122322	A	g	32	34	0	'0/27	0	27	0	0			'9/9	9	9	1	9	32	34		Good	Good	Good		1	1	0	0	BSA-Susceptible([1.00][9][9])	BSA-Resistant([0.00][0][27])
chr_3	19772362	S	123053	C	t	32	33	0	'1/23	1	23	0.0434783	1	2	2	'14/14	14	14	1	14	32	33		Good	Good	Good		1	1	0	0	BSA-Susceptible([1.00][14][14])	BSA-Resistant([0.04][1][23])
chr_3	19767297	S	126665	C	t	33	33	0	'0/13	0	13	0	0			'5/5	5	5	1	5	33	33		Good	Good	Good		1	1	0	0	BSA-Susceptible([1.00][5][5])	BSA-Resistant([0.00][0][13])
chr_3	19415265	S	129233	A	g	32	33	0	'0/3	0	3	0	0			'3/3	3	3	1	3	32	33		Good	Good	Good		1	1	0	0	BSA-Susceptible([1.00][3][3])	BSA-Resistant([0.00][0][3])
chr_3	19444681	S	129235	C	a	33	33	0	'0/3	0	3	0	0			'3/3	3	3	1	3	33	33		Good	Good	Good		1	1	0	0	BSA-Susceptible([1.00][3][3])	BSA-Resistant([0.00][0][3])
chr_3	19444763	S	129237	T	a	32	34	0	'0/3	0	3	0	0			'3/3	3	3	1	3	32	34		Good	Good	Good		1	1	0	0	BSA-Susceptible([1.00][3][3])	BSA-Resistant([0.00][0][3])
chr_3	19463824	S	130072	A	c	32	33	0	'0/13	0	13	0	0			'5/5	5	5	1	5	32	33		Good	Good	Good		1	1	0	0	BSA-Susceptible([1.00][5][5])	BSA-Resistant([0.00][0][13])
chr_3	19810739	S	136961	T	c	32	33	0	'0/8	0	8	0	0			'11/11	11	11	1	11	32	33		Good	Good	Good		1	1	0	0	BSA-Susceptible([1.00][11][11])	BSA-Resistant([0.00][0][8])
chr_3	19572042	S	136966	C	t	32	33	0	'0/9	0	9	0	0			'11/11	11	11	1	11	32	33		Good	Good	Good		1	1	0	0	BSA-Susceptible([1.00][11][11])	BSA-Resistant([0.00][0][9])
chr_3	19848940	S	136986	G	a	28	32	0	'0/11	0	11	0	0			'6/6	6	6	1	6	28	32		Good	Good	Good		1	1	0	0	BSA-Susceptible([1.00][6][6])	BSA-Resistant([0.00][0][11])
chr_3	19859268	S	137936	G	a	32	33	0	'0/37	0	37	0	0			'3/3	3	3	1	3	32	33		Good	Good	Good		1	1	0	0	BSA-Susceptible([1.00][3][3])	BSA-Resistant([0.00][0][37])
chr_3	5674147	S	163216	T	c	28	34	0	'1/49	1	49	0.0204082	1	32	32	'35/35	35	35	1	35	28	34		Good	Good	Good		1	1	0	0	BSA-Susceptible([1.00][35][35])	BSA-Resistant([0.02][1][49])
chr_3	5650961	S	163843	C	t	31	33	0	'1/20	1	20	0.05	1	32	32	'26/27	26	27	0.962963	26	31	33		Good	Good	Good		1	1	0	0	BSA-Susceptible([0.96][26][27])	BSA-Resistant([0.05][1][20])
chr_3	5343719	S	171352	T	c	30	33	0	'0/23	0	23	0	0			'39/39	39	39	1	39	30	33		Good	Good	Good		1	1	0	0	BSA-Susceptible([1.00][39][39])	BSA-Resistant([0.00][0][23])
chr_3	5738904	S	171797	C	t	31	33	0	'0/42	0	42	0	0			'20/21	20	21	0.952381	20	31	33		Good	Good	Good		1	1	0	0	BSA-Susceptible([0.95][20][21])	BSA-Resistant([0.00][0][42])
chr_3	5117684	S	182750	T	a	29	33	0	'0/16	0	16	0	0			'37/38	37	38	0.973684	37	29	33		Good	Good	Good		1	1	0	0	BSA-Susceptible([0.97][37][38])	BSA-Resistant([0.00][0][16])
chr_3	5699929	S	201656	T	c	30	33	0	'2/44	2	44	0.0454545	2	17	33	'58/61	58	61	0.95082	58	30	33		Good	Good	Good		1	1	0	0	BSA-Susceptible([0.95][58][61])	BSA-Resistant([0.05][2][44])
chr_3	5942076	S	221230	C	a	33	34	0	'0/26	0	26	0	0			'10/10	10	10	1	10	33	34		Good	Good	Good		1	1	0	0	BSA-Susceptible([1.00][10][10])	BSA-Resistant([0.00][0][26])
chr_3	5962917	S	221232	G	t	33	34	0	'0/33	0	33	0	0			'10/10	10	10	1	10	33	34		Good	Good	Good		1	1	0	0	BSA-Susceptible([1.00][10][10])	BSA-Resistant([0.00][0][33])
chr_3	19750292	S	221244	A	g	31	33	0	'0/34	0	34	0	0			'6/6	6	6	1	6	31	33		Good	Good	Good		1	1	0	0	BSA-Susceptible([1.00][6][6])	BSA-Resistant([0.00][0][34])
chr_3	19422210	S	221245	G	t	25	32	0	'0/34	0	34	0	0			'6/6	6	6	1	6	25	32		Good	Good	Good		1	1	0	0	BSA-Susceptible([1.00][6][6])	BSA-Resistant([0.00][0][34])
chr_3	19431515	S	235970	T	c	32	33	0	'2/41	2	41	0.0487805	2	32	32	'6/6	6	6	1	6	32	33		Good	Good	Good		1	1	0	0	BSA-Susceptible([1.00][6][6])	BSA-Resistant([0.05][2][41])
chr_3	5056786	S	310399	A	g	32	33	0	'1/20	1	20	0.05	1	20	20	'6/6	6	6	1	6	32	33		Good	Good	Good		1	1	0	0	BSA-Susceptible([1.00][6][6])	BSA-Resistant([0.05][1][20])
chr_3	19687476	S	330647	T	c	28	33	0	'0/40	0	40	0	0			'7/7	7	7	1	7	28	33		Good	Good	Good		1	1	0	0	BSA-Susceptible([1.00][7][7])	BSA-Resistant([0.00][0][40])
chr_3	19497974	S	331941	T	c	32	34	0	'0/30	0	30	0	0			'4/4	4	4	1	4	32	34		Good	Good	Good		1	1	0	0	BSA-Susceptible([1.00][4][4])	BSA-Resistant([0.00][0][30])
chr_3	19589598	S	337765	A	c	31	33	0	'0/5	0	5	0	0			'4/4	4	4	1	4	31	33		Good	Good	Good		1	1	0	0	BSA-Susceptible([1.00][4][4])	BSA-Resistant([0.00][0][5])
chr_3	19861925	S	337767	G	t	31	33	0	'0/5	0	5	0	0			'4/4	4	4	1	4	31	33		Good	Good	Good		1	1	0	0	BSA-Susceptible([1.00][4][4])	BSA-Resistant([0.00][0][5])
chr_3	19460160	S	375109	G	c	33	33	0	'0/37	0	37	0	0			'4/4	4	4	1	4	33	33		Good	Good	Good		1	1	0	0	BSA-Susceptible([1.00][4][4])	BSA-Resistant([0.00][0][37])
chr_3	19700171	S	375110	C	t	33	34	0	'0/38	0	38	0	0			'4/4	4	4	1	4	33	34		Good	Good	Good		1	1	0	0	BSA-Susceptible([1.00][4][4])	BSA-Resistant([0.00][0][38])
chr_3	19700218	S	375111	A	t	33	34	0	'1/37	1	37	0.027027	1	32	32	'4/4	4	4	1	4	33	34		Good	Good	Good		1	1	0	0	BSA-Susceptible([1.00][4][4])	BSA-Resistant([0.03][1][37])
chr_3	5953719	S	385475	G	a	31	33	0	'0/12	0	12	0	0			'5/5	5	5	1	5	31	33		Good	Good	Good		1	1	0	0	BSA-Susceptible([1.00][5][5])	BSA-Resistant([0.00][0][12])
chr_3	19704640	S	392489	T	a	29	31	0	'0/28	0	28	0	0			'6/6	6	6	1	6	29	31		Good	Good	Good		1	1	0	0	BSA-Susceptible([1.00][6][6])	BSA-Resistant([0.00][0][28])
chr_3	19641478	S	396339	C	a	33	33	0	'0/10	0	10	0	0			'3/3	3	3	1	3	33	33		Good	Good	Good		1	1	0	0	BSA-Susceptible([1.00][3][3])	BSA-Resistant([0.00][0][10])
chr_3	19621464	S	396340	G	c	33	33	0	'0/10	0	10	0	0			'3/3	3	3	1	3	33	33		Good	Good	Good		1	1	0	0	BSA-Susceptible([1.00][3][3])	BSA-Resistant([0.00][0][10])
chr_3	19423756	S	396341	A	t	33	33	0	'0/10	0	10	0	0			'3/3	3	3	1	3	33	33		Good	Good	Good		1	1	0	0	BSA-Susceptible([1.00][3][3])	BSA-Resistant([0.00][0][10])
chr_3	19590256	S	398933	T	c	32	33	0	'0/21	0	21	0	0			'6/6	6	6	1	6	32	33		Good	Good	Good		1	1	0	0	BSA-Susceptible([1.00][6][6])	BSA-Resistant([0.00][0][21])
chr_3	5102655	S	398935	G	c	32	33	0	'0/20	0	20	0	0			'6/6	6	6	1	6	32	33		Good	Good	Good		1	1	0	0	BSA-Susceptible([1.00][6][6])	BSA-Resistant([0.00][0][20])
chr_3	19549329	S	400851	A	g	33	33	0	'0/10	0	10	0	0			'3/3	3	3	1	3	33	33		Good	Good	Good		1	1	0	0	BSA-Susceptible([1.00][3][3])	BSA-Resistant([0.00][0][10])
chr_3	19549145	S	400852	A	g	33	33	0	'0/10	0	10	0	0			'3/3	3	3	1	3	33	33		Good	Good	Good		1	1	0	0	BSA-Susceptible([1.00][3][3])	BSA-Resistant([0.00][0][10])
chr_3	5359917	S	411611	T	c	27	33	0	'1/34	1	34	0.0294118	1	30	30	'23/23	23	23	1	23	27	33		Good	Good	Good		1	1	0	0	BSA-Susceptible([1.00][23][23])	BSA-Resistant([0.03][1][34])
chr_3	19792441	S	451151	C	t	32	34	0	'1/20	1	20	0.05	1	34	34	'38/40	38	40	0.95	38	32	34		Good	Good	Good		1	1	0	0	BSA-Susceptible([0.95][38][40])	BSA-Resistant([0.05][1][20])
chr_3	5054929	S	451721	T	a	31	33	0	'1/29	1	29	0.0344828	1	33	33	'44/45	44	45	0.977778	44	31	33		Good	Good	Good		1	1	0	0	BSA-Susceptible([0.98][44][45])	BSA-Resistant([0.03][1][29])
chr_3	5831016	S	479936	T	c	32	33	0	'0/24	0	24	0	0			'4/4	4	4	1	4	32	33		Good	Good	Good		1	1	0	0	BSA-Susceptible([1.00][4][4])	BSA-Resistant([0.00][0][24])
chr_3	19785254	S	483012	C	t	22	33	0	'0/7	0	7	0	0			'8/8	8	8	1	8	22	33		Good	Good	Good		1	1	0	0	BSA-Susceptible([1.00][8][8])	BSA-Resistant([0.00][0][7])
chr_3	19809345	S	484212	C	t	30	33	0	'0/34	0	34	0	0			'6/6	6	6	1	6	30	33		Good	Good	Good		1	1	0	0	BSA-Susceptible([1.00][6][6])	BSA-Resistant([0.00][0][34])
chr_3	5522703	S	487857	T	c	30	34	0	'1/26	1	26	0.0384615	1	33	33	'45/46	45	46	0.978261	45	30	34		Good	Good	Good		1	1	0	0	BSA-Susceptible([0.98][45][46])	BSA-Resistant([0.04][1][26])
chr_3	19751229	S	492742	A	g	33	34	0	'0/22	0	22	0	0			'3/3	3	3	1	3	33	34		Good	Good	Good		1	1	0	0	BSA-Susceptible([1.00][3][3])	BSA-Resistant([0.00][0][22])
chr_3	5837866	S	520156	T	c	33	34	0	'1/22	1	22	0.0454545	1	32	32	'3/3	3	3	1	3	33	34		Good	Good	Good		1	1	0	0	BSA-Susceptible([1.00][3][3])	BSA-Resistant([0.05][1][22])
chr_3	5564445	S	520324	C	t	31	33	0	'1/28	1	28	0.0357143	1	34	34	'18/18	18	18	1	18	31	33		Good	Good	Good		1	1	0	0	BSA-Susceptible([1.00][18][18])	BSA-Resistant([0.04][1][28])
chr_3	19650490	S	551362	A	t	33	34	0	'0/28	0	28	0	0			'7/7	7	7	1	7	33	34		Good	Good	Good		1	1	0	0	BSA-Susceptible([1.00][7][7])	BSA-Resistant([0.00][0][28])
chr_3	19604231	S	551363	T	a	33	33	0	'0/24	0	24	0	0			'5/5	5	5	1	5	33	33		Good	Good	Good		1	1	0	0	BSA-Susceptible([1.00][5][5])	BSA-Resistant([0.00][0][24])
chr_3	5794968	S	552688	G	a	32	34	0	'1/26	1	26	0.0384615	1	34	34	'4/4	4	4	1	4	32	34		Good	Good	Good		1	1	0	0	BSA-Susceptible([1.00][4][4])	BSA-Resistant([0.04][1][26])
chr_3	19687861	S	556828	A	g	30	34	0	'0/4	0	4	0	0			'8/8	8	8	1	8	30	34		Good	Good	Good		1	1	0	0	BSA-Susceptible([1.00][8][8])	BSA-Resistant([0.00][0][4])
chr_3	19443033	S	560503	G	a	33	33	0	'1/45	1	45	0.0222222	1	33	33	'4/4	4	4	1	4	33	33		Good	Good	Good		1	1	0	0	BSA-Susceptible([1.00][4][4])	BSA-Resistant([0.02][1][45])
chr_3	19800698	S	560506	G	t	32	33	0	'1/47	1	47	0.0212766	1	34	34	'4/4	4	4	1	4	32	33		Good	Good	Good		1	1	0	0	BSA-Susceptible([1.00][4][4])	BSA-Resistant([0.02][1][47])
chr_3	19779988	S	575578	T	c	33	34	0	'0/17	0	17	0	0			'4/4	4	4	1	4	33	34		Good	Good	Good		1	1	0	0	BSA-Susceptible([1.00][4][4])	BSA-Resistant([0.00][0][17])
chr_3	19477730	S	581215	T	a	30	33	0	'0/40	0	40	0	0			'5/5	5	5	1	5	30	33		Good	Good	Good		1	1	0	0	BSA-Susceptible([1.00][5][5])	BSA-Resistant([0.00][0][40])
chr_3	19477646	S	581217	T	a	24	33	0	'0/39	0	39	0	0			'5/5	5	5	1	5	24	33		Good	Good	Good		1	1	0	0	BSA-Susceptible([1.00][5][5])	BSA-Resistant([0.00][0][39])
chr_3	19408785	S	586094	G	a	31	33	0	'0/8	0	8	0	0			'4/4	4	4	1	4	31	33		Good	Good	Good		1	1	0	0	BSA-Susceptible([1.00][4][4])	BSA-Resistant([0.00][0][8])
chr_3	19735568	S	596356	G	a	33	33	0	'1/31	1	31	0.0322581	1	34	34	'3/3	3	3	1	3	33	33		Good	Good	Good		1	1	0	0	BSA-Susceptible([1.00][3][3])	BSA-Resistant([0.03][1][31])
chr_3	19375589	S	601766	G	t	34	34	0	'0/38	0	38	0	0			'5/5	5	5	1	5	34	34		Good	Good	Good		1	1	0	0	BSA-Susceptible([1.00][5][5])	BSA-Resistant([0.00][0][38])
chr_3	19375611	S	601768	C	t	33	34	0	'1/36	1	36	0.0277778	1	33	33	'5/5	5	5	1	5	33	34		Good	Good	Good		1	1	0	0	BSA-Susceptible([1.00][5][5])	BSA-Resistant([0.03][1][36])
chr_3	19615330	S	601770	C	a	32	34	0	'1/34	1	34	0.0294118	1	29	29	'5/5	5	5	1	5	32	34		Good	Good	Good		1	1	0	0	BSA-Susceptible([1.00][5][5])	BSA-Resistant([0.03][1][34])
chr_3	5382258	S	692780	A	g	32	34	0	'1/21	1	21	0.047619	1	2	2	'10/10	10	10	1	10	32	34		Good	Good	Good		1	1	0	0	BSA-Susceptible([1.00][10][10])	BSA-Resistant([0.05][1][21])
chr_3	5542805	S	695017	G	c	30	34	0	'2/45	2	45	0.0444444	2	30	34	'57/60	57	60	0.95	57	30	34		Good	Good	Good		1	1	0	0	BSA-Susceptible([0.95][57][60])	BSA-Resistant([0.04][2][45])
chr_3	19753621	S	715894	T	a	32	33	0	'0/33	0	33	0	0			'7/7	7	7	1	7	32	33		Good	Good	Good		1	1	0	0	BSA-Susceptible([1.00][7][7])	BSA-Resistant([0.00][0][33])
chr_3	13255728	S	727572	G	a	30	33	0	'0/13	0	13	0	0			'6/6	6	6	1	6	30	33		Good	Good	Good		1	1	0	0	BSA-Susceptible([1.00][6][6])	BSA-Resistant([0.00][0][13])
chr_3	5402682	S	745290	T	c	30	34	0	'0/37	0	37	0	0			'34/34	34	34	1	34	30	34		Good	Good	Good		1	1	0	0	BSA-Susceptible([1.00][34][34])	BSA-Resistant([0.00][0][37])
chr_3	5761331	S	760401	G	a	31	34	0	'1/27	1	27	0.037037	1	30	30	'18/18	18	18	1	18	31	34		Good	Good	Good		1	1	0	0	BSA-Susceptible([1.00][18][18])	BSA-Resistant([0.04][1][27])
chr_3	4880339	S	760515	T	c	31	33	0	'0/25	0	25	0	0			'23/23	23	23	1	23	31	33		Good	Good	Good		1	1	0	0	BSA-Susceptible([1.00][23][23])	BSA-Resistant([0.00][0][25])
chr_3	5761309	S	760974	A	g	26	34	0	'1/27	1	27	0.037037	1	33	33	'40/41	40	41	0.97561	40	26	34		Good	Good	Good		1	1	0	0	BSA-Susceptible([0.98][40][41])	BSA-Resistant([0.04][1][27])
chr_3	5504702	S	762412	T	c	31	34	0	'0/5	0	5	0	0			'6/6	6	6	1	6	31	34		Good	Good	Good		1	1	0	0	BSA-Susceptible([1.00][6][6])	BSA-Resistant([0.00][0][5])
chr_3	19406966	S	763391	A	g	32	33	0	'0/5	0	5	0	0			'6/6	6	6	1	6	32	33		Good	Good	Good		1	1	0	0	BSA-Susceptible([1.00][6][6])	BSA-Resistant([0.00][0][5])
chr_3	19610503	S	763412	G	a	33	34	0	'0/4	0	4	0	0			'6/6	6	6	1	6	33	34		Good	Good	Good		1	1	0	0	BSA-Susceptible([1.00][6][6])	BSA-Resistant([0.00][0][4])
chr_3	13747323	S	770923	A	g	25	33	0	'1/37	1	37	0.027027	1	26	26	'8/8	8	8	1	8	25	33		Good	Good	Good		1	1	0	0	BSA-Susceptible([1.00][8][8])	BSA-Resistant([0.03][1][37])
chr_3	19497944	S	787047	A	g	32	34	0	'0/10	0	10	0	0			'6/6	6	6	1	6	32	34		Good	Good	Good		1	1	0	0	BSA-Susceptible([1.00][6][6])	BSA-Resistant([0.00][0][10])
chr_3	19733075	S	787049	T	c	33	34	0	'0/10	0	10	0	0			'6/6	6	6	1	6	33	34		Good	Good	Good		1	1	0	0	BSA-Susceptible([1.00][6][6])	BSA-Resistant([0.00][0][10])
chr_3	19750714	S	791058	C	t	29	34	0	'2/42	2	42	0.047619	2	33	33	'9/9	9	9	1	9	29	34		Good	Good	Good		1	1	0	0	BSA-Susceptible([1.00][9][9])	BSA-Resistant([0.05][2][42])
chr_3	13187681	S	802304	T	c	32	33	0	'0/22	0	22	0	0			'3/3	3	3	1	3	32	33		Good	Good	Good		1	1	0	0	BSA-Susceptible([1.00][3][3])	BSA-Resistant([0.00][0][22])
chr_3	19678592	S	815305	A	g	32	33	0	'0/13	0	13	0	0			'3/3	3	3	1	3	32	33		Good	Good	Good		1	1	0	0	BSA-Susceptible([1.00][3][3])	BSA-Resistant([0.00][0][13])
chr_3	19604325	S	816189	C	t	31	34	0	'0/3	0	3	0	0			'6/6	6	6	1	6	31	34		Good	Good	Good		1	1	0	0	BSA-Susceptible([1.00][6][6])	BSA-Resistant([0.00][0][3])
chr_3	19674896	S	817406	T	c	32	34	0	'0/9	0	9	0	0			'5/5	5	5	1	5	32	34		Good	Good	Good		1	1	0	0	BSA-Susceptible([1.00][5][5])	BSA-Resistant([0.00][0][9])
chr_3	19692285	S	818697	T	c	33	33	0	'0/10	0	10	0	0			'5/5	5	5	1	5	33	33		Good	Good	Good		1	1	0	0	BSA-Susceptible([1.00][5][5])	BSA-Resistant([0.00][0][10])
chr_3	19505515	S	821638	A	t	33	34	0	'0/11	0	11	0	0			'4/4	4	4	1	4	33	34		Good	Good	Good		1	1	0	0	BSA-Susceptible([1.00][4][4])	BSA-Resistant([0.00][0][11])
chr_3	19437473	S	821639	T	g	33	34	0	'0/11	0	11	0	0			'4/4	4	4	1	4	33	34		Good	Good	Good		1	1	0	0	BSA-Susceptible([1.00][4][4])	BSA-Resistant([0.00][0][11])
chr_3	19505485	S	821640	C	t	32	33	0	'0/11	0	11	0	0			'4/4	4	4	1	4	32	33		Good	Good	Good		1	1	0	0	BSA-Susceptible([1.00][4][4])	BSA-Resistant([0.00][0][11])
chr_3	19505570	S	821642	A	t	33	34	0	'0/11	0	11	0	0			'4/4	4	4	1	4	33	34		Good	Good	Good		1	1	0	0	BSA-Susceptible([1.00][4][4])	BSA-Resistant([0.00][0][11])
chr_3	19451377	S	826486	T	c	31	34	0	'0/18	0	18	0	0			'5/5	5	5	1	5	31	34		Good	Good	Good		1	1	0	0	BSA-Susceptible([1.00][5][5])	BSA-Resistant([0.00][0][18])
chr_3	5424659	S	826487	A	t	32	34	0	'0/18	0	18	0	0			'5/5	5	5	1	5	32	34		Good	Good	Good		1	1	0	0	BSA-Susceptible([1.00][5][5])	BSA-Resistant([0.00][0][18])
chr_3	4925590	S	826488	C	a	33	34	0	'0/18	0	18	0	0			'5/5	5	5	1	5	33	34		Good	Good	Good		1	1	0	0	BSA-Susceptible([1.00][5][5])	BSA-Resistant([0.00][0][18])
chr_3	19741448	S	838668	C	t	29	32	0	'0/11	0	11	0	0			'3/3	3	3	1	3	29	32		Good	Good	Good		1	1	0	0	BSA-Susceptible([1.00][3][3])	BSA-Resistant([0.00][0][11])
chr_3	19741564	S	838673	C	t	33	33	0	'0/8	0	8	0	0			'3/3	3	3	1	3	33	33		Good	Good	Good		1	1	0	0	BSA-Susceptible([1.00][3][3])	BSA-Resistant([0.00][0][8])
chr_3	19743291	S	838774	C	t	31	33	0	'0/14	0	14	0	0			'6/6	6	6	1	6	31	33		Good	Good	Good		1	1	0	0	BSA-Susceptible([1.00][6][6])	BSA-Resistant([0.00][0][14])
chr_3	5718559	S	852977	G	c	32	33	0	'0/50	0	50	0	0			'13/13	13	13	1	13	32	33		Good	Good	Good		1	1	0	0	BSA-Susceptible([1.00][13][13])	BSA-Resistant([0.00][0][50])
chr_3	5592880	S	856581	T	c	28	33	0	'1/28	1	28	0.0357143	1	19	19	'30/30	30	30	1	30	28	33		Good	Good	Good		1	1	0	0	BSA-Susceptible([1.00][30][30])	BSA-Resistant([0.04][1][28])
chr_3	5430677	S	856587	C	t	29	33	0	'1/22	1	22	0.0454545	1	19	19	'27/27	27	27	1	27	29	33		Good	Good	Good		1	1	0	0	BSA-Susceptible([1.00][27][27])	BSA-Resistant([0.05][1][22])
chr_3	5661835	S	876493	G	a	28	34	0	'1/28	1	28	0.0357143	1	21	21	'19/19	19	19	1	19	28	34		Good	Good	Good		1	1	0	0	BSA-Susceptible([1.00][19][19])	BSA-Resistant([0.04][1][28])
chr_3	13503496	S	890573	A	g	31	34	0	'1/41	1	41	0.0243902	1	32	32	'36/37	36	37	0.972973	36	31	34		Good	Good	Good		1	1	0	0	BSA-Susceptible([0.97][36][37])	BSA-Resistant([0.02][1][41])
chr_3	19409980	S	890576	G	a	32	34	0	'1/39	1	39	0.025641	1	33	33	'30/30	30	30	1	30	32	34		Good	Good	Good		1	1	0	0	BSA-Susceptible([1.00][30][30])	BSA-Resistant([0.03][1][39])
chr_3	5160497	S	895489	C	t	32	34	0	'1/30	1	30	0.0333333	1	33	33	'20/20	20	20	1	20	32	34		Good	Good	Good		1	1	0	0	BSA-Susceptible([1.00][20][20])	BSA-Resistant([0.03][1][30])
chr_3	19490502	S	895500	G	a	32	33	0	'0/22	0	22	0	0			'14/14	14	14	1	14	32	33		Good	Good	Good		1	1	0	0	BSA-Susceptible([1.00][14][14])	BSA-Resistant([0.00][0][22])
chr_3	5663377	S	926104	T	c	30	34	0	'0/27	0	27	0	0			'25/26	25	26	0.961538	25	30	34		Good	Good	Good		1	1	0	0	BSA-Susceptible([0.96][25][26])	BSA-Resistant([0.00][0][27])
chr_3	13414476	S	939904	G	t	33	33	0	'0/19	0	19	0	0			'3/3	3	3	1	3	33	33		Good	Good	Good		1	1	0	0	BSA-Susceptible([1.00][3][3])	BSA-Resistant([0.00][0][19])
chr_3	19593125	S	972685	A	g	33	34	0	'0/12	0	12	0	0			'8/8	8	8	1	8	33	34		Good	Good	Good		1	1	0	0	BSA-Susceptible([1.00][8][8])	BSA-Resistant([0.00][0][12])
chr_3	5130738	S	975208	T	a	32	34	0	'0/14	0	14	0	0			'3/3	3	3	1	3	32	34		Good	Good	Good		1	1	0	0	BSA-Susceptible([1.00][3][3])	BSA-Resistant([0.00][0][14])
chr_3	19415617	S	977681	A	g	33	33	0	'0/12	0	12	0	0			'5/5	5	5	1	5	33	33		Good	Good	Good		1	1	0	0	BSA-Susceptible([1.00][5][5])	BSA-Resistant([0.00][0][12])
chr_3	5375324	S	993235	A	c	31	34	0	'2/47	2	47	0.0425532	2	29	33	'66/67	66	67	0.985075	66	31	34		Good	Good	Good		1	1	0	0	BSA-Susceptible([0.99][66][67])	BSA-Resistant([0.04][2][47])
chr_3	19729761	S	995362	T	g	32	34	0	'2/56	2	56	0.0357143	2	33	33	'31/31	31	31	1	31	32	34		Good	Good	Good		1	1	0	0	BSA-Susceptible([1.00][31][31])	BSA-Resistant([0.04][2][56])
chr_3	5671260	S	999145	G	a	25	33	0	'0/22	0	22	0	0			'7/7	7	7	1	7	25	33		Good	Good	Good		1	1	0	0	BSA-Susceptible([1.00][7][7])	BSA-Resistant([0.00][0][22])
chr_3	19541622	S	1004724	T	c	28	31	0	'0/24	0	24	0	0			'3/3	3	3	1	3	28	31		Good	Good	Good		1	1	0	0	BSA-Susceptible([1.00][3][3])	BSA-Resistant([0.00][0][24])
chr_3	19857074	S	1023380	G	a	33	34	0	'0/19	0	19	0	0			'5/5	5	5	1	5	33	34		Good	Good	Good		1	1	0	0	BSA-Susceptible([1.00][5][5])	BSA-Resistant([0.00][0][19])
chr_3	19704843	S	1029191	T	a	32	33	0	'0/25	0	25	0	0			'3/3	3	3	1	3	32	33		Good	Good	Good		1	1	0	0	BSA-Susceptible([1.00][3][3])	BSA-Resistant([0.00][0][25])
chr_3	19682449	S	1029214	T	c	32	34	0	'0/28	0	28	0	0			'7/7	7	7	1	7	32	34		Good	Good	Good		1	1	0	0	BSA-Susceptible([1.00][7][7])	BSA-Resistant([0.00][0][28])
chr_3	19568528	S	1032632	A	g	32	33	0	'0/22	0	22	0	0			'4/4	4	4	1	4	32	33		Good	Good	Good		1	1	0	0	BSA-Susceptible([1.00][4][4])	BSA-Resistant([0.00][0][22])
chr_3	19525404	S	1041973	T	c	27	33	0	'0/27	0	27	0	0			'7/7	7	7	1	7	27	33		Good	Good	Good		1	1	0	0	BSA-Susceptible([1.00][7][7])	BSA-Resistant([0.00][0][27])
chr_3	19526738	S	1043739	T	a	33	33	0	'0/20	0	20	0	0			'5/5	5	5	1	5	33	33		Good	Good	Good		1	1	0	0	BSA-Susceptible([1.00][5][5])	BSA-Resistant([0.00][0][20])
chr_3	19477043	S	1043740	A	g	32	33	0	'0/20	0	20	0	0			'5/5	5	5	1	5	32	33		Good	Good	Good		1	1	0	0	BSA-Susceptible([1.00][5][5])	BSA-Resistant([0.00][0][20])
chr_3	19439871	S	1043741	G	c	32	33	0	'1/21	1	21	0.047619	1	30	30	'5/5	5	5	1	5	32	33		Good	Good	Good		1	1	0	0	BSA-Susceptible([1.00][5][5])	BSA-Resistant([0.05][1][21])
chr_3	13200485	S	1043743	T	g	32	33	0	'1/23	1	23	0.0434783	1	33	33	'5/5	5	5	1	5	32	33		Good	Good	Good		1	1	0	0	BSA-Susceptible([1.00][5][5])	BSA-Resistant([0.04][1][23])
chr_3	19552274	S	1058410	C	t	33	33	0	'0/21	0	21	0	0			'3/3	3	3	1	3	33	33		Good	Good	Good		1	1	0	0	BSA-Susceptible([1.00][3][3])	BSA-Resistant([0.00][0][21])
chr_3	19619526	S	1067973	G	c	31	34	0	'2/44	2	44	0.0454545	2	30	31	'11/11	11	11	1	11	31	34		Good	Good	Good		1	1	0	0	BSA-Susceptible([1.00][11][11])	BSA-Resistant([0.05][2][44])
chr_3	19391556	S	1067974	A	t	32	33	0	'2/43	2	43	0.0465116	2	32	34	'11/11	11	11	1	11	32	33		Good	Good	Good		1	1	0	0	BSA-Susceptible([1.00][11][11])	BSA-Resistant([0.05][2][43])
chr_3	19430946	S	1355520	T	a	33	33	0	'0/6	0	6	0	0			'3/3	3	3	1	3	33	33		Good	Good	Good		1	1	0	0	BSA-Susceptible([1.00][3][3])	BSA-Resistant([0.00][0][6])
chr_3	19411940	S	1539871	A	g	33	33	0	'0/20	0	20	0	0			'3/3	3	3	1	3	33	33		Good	Good	Good		1	1	0	0	BSA-Susceptible([1.00][3][3])	BSA-Resistant([0.00][0][20])
chr_3	19436699	S	1582612	G	a	30	34	0	'0/24	0	24	0	0			'5/5	5	5	1	5	30	34		Good	Good	Good		1	1	0	0	BSA-Susceptible([1.00][5][5])	BSA-Resistant([0.00][0][24])
chr_3	19658737	S	1596028	A	c	31	33	0	'1/47	1	47	0.0212766	1	32	32	'12/12	12	12	1	12	31	33		Good	Good	Good		1	1	0	0	BSA-Susceptible([1.00][12][12])	BSA-Resistant([0.02][1][47])
chr_3	5337712	S	1634801	C	a	30	33	0	'0/29	0	29	0	0			'5/5	5	5	1	5	30	33		Good	Good	Good		1	1	0	0	BSA-Susceptible([1.00][5][5])	BSA-Resistant([0.00][0][29])
chr_3	19471038	S	1856433	A	g	29	34	0	'0/31	0	31	0	0			'8/8	8	8	1	8	29	34		Good	Good	Good		1	1	0	0	BSA-Susceptible([1.00][8][8])	BSA-Resistant([0.00][0][31])
chr_3	19470999	S	1856434	T	g	30	34	0	'0/31	0	31	0	0			'8/8	8	8	1	8	30	34		Good	Good	Good		1	1	0	0	BSA-Susceptible([1.00][8][8])	BSA-Resistant([0.00][0][31])
chr_3	4849093	S	1880476	C	t	30	34	0	'3/61	3	61	0.0491803	3	20	33	'47/49	47	49	0.959184	47	30	34		Good	Good	Good		1	1	0	0	BSA-Susceptible([0.96][47][49])	BSA-Resistant([0.05][3][61])
chr_3	13602440	S	1908033	C	t	33	34	0	'0/25	0	25	0	0			'9/9	9	9	1	9	33	34		Good	Good	Good		1	1	0	0	BSA-Susceptible([1.00][9][9])	BSA-Resistant([0.00][0][25])
chr_3	19574147	S	1925610	G	a	31	33	0	'0/12	0	12	0	0			'7/7	7	7	1	7	31	33		Good	Good	Good		1	1	0	0	BSA-Susceptible([1.00][7][7])	BSA-Resistant([0.00][0][12])
chr_3	19388761	S	1997397	T	c	30	33	0	'1/43	1	43	0.0232558	1	33	33	'5/5	5	5	1	5	30	33		Good	Good	Good		1	1	0	0	BSA-Susceptible([1.00][5][5])	BSA-Resistant([0.02][1][43])
chr_3	19425288	S	2005992	G	a	27	30	0	'0/36	0	36	0	0			'5/5	5	5	1	5	27	30		Good	Good	Good		1	1	0	0	BSA-Susceptible([1.00][5][5])	BSA-Resistant([0.00][0][36])
chr_3	5675202	S	2047657	A	c	26	34	0	'1/33	1	33	0.030303	1	19	19	'48/49	48	49	0.979592	48	26	34		Good	Good	Good		1	1	0	0	BSA-Susceptible([0.98][48][49])	BSA-Resistant([0.03][1][33])
chr_3	5931772	S	2079228	A	g	28	33	0	'1/38	1	38	0.0263158	1	7	7	'40/41	40	41	0.97561	40	28	33		Good	Good	Good		1	1	0	0	BSA-Susceptible([0.98][40][41])	BSA-Resistant([0.03][1][38])
chr_3	19513708	S	2202127	A	g	31	34	0	'1/27	1	27	0.037037	1	33	33	'30/31	30	31	0.967742	30	31	34		Good	Good	Good		1	1	0	0	BSA-Susceptible([0.97][30][31])	BSA-Resistant([0.04][1][27])
chr_3	19385904	S	2315698	A	c	33	33	0	'0/7	0	7	0	0			'3/3	3	3	1	3	33	33		Good	Good	Good		1	1	0	0	BSA-Susceptible([1.00][3][3])	BSA-Resistant([0.00][0][7])
chr_3	19700558	S	2315701	G	t	34	34	0	'0/6	0	6	0	0			'3/3	3	3	1	3	34	34		Good	Good	Good		1	1	0	0	BSA-Susceptible([1.00][3][3])	BSA-Resistant([0.00][0][6])
chr_3	19419756	S	2315702	T	a	33	34	0	'0/6	0	6	0	0			'3/3	3	3	1	3	33	34		Good	Good	Good		1	1	0	0	BSA-Susceptible([1.00][3][3])	BSA-Resistant([0.00][0][6])
chr_3	19568189	S	2355911	A	c	32	34	0	'1/24	1	24	0.0416667	1	27	27	'7/7	7	7	1	7	32	34		Good	Good	Good		1	1	0	0	BSA-Susceptible([1.00][7][7])	BSA-Resistant([0.04][1][24])
chr_3	19847864	S	2435702	C	a	32	33	0	'0/65	0	65	0	0			'3/3	3	3	1	3	32	33		Good	Good	Good		1	1	0	0	BSA-Susceptible([1.00][3][3])	BSA-Resistant([0.00][0][65])
chr_3	19847881	S	2435703	T	a	33	33	0	'2/62	2	62	0.0322581	2	33	33	'3/3	3	3	1	3	33	33		Good	Good	Good		1	1	0	0	BSA-Susceptible([1.00][3][3])	BSA-Resistant([0.03][2][62])
chr_3	19564606	S	2435705	C	t	33	34	0	'0/62	0	62	0	0			'3/3	3	3	1	3	33	34		Good	Good	Good		1	1	0	0	BSA-Susceptible([1.00][3][3])	BSA-Resistant([0.00][0][62])
chr_3	5180760	S	2563887	G	a	29	33	0	'0/29	0	29	0	0			'55/57	55	57	0.964912	55	29	33		Good	Good	Good		1	1	0	0	BSA-Susceptible([0.96][55][57])	BSA-Resistant([0.00][0][29])
chr_3	5586619	S	2563890	A	g	29	33	0	'0/26	0	26	0	0			'54/56	54	56	0.964286	54	29	33		Good	Good	Good		1	1	0	0	BSA-Susceptible([0.96][54][56])	BSA-Resistant([0.00][0][26])
chr_3	19631793	S	2590217	G	a	31	34	0	'0/18	0	18	0	0			'9/9	9	9	1	9	31	34		Good	Good	Good		1	1	0	0	BSA-Susceptible([1.00][9][9])	BSA-Resistant([0.00][0][18])
chr_3	13282761	S	2598067	T	c	29	33	0	'0/29	0	29	0	0			'5/5	5	5	1	5	29	33		Good	Good	Good		1	1	0	0	BSA-Susceptible([1.00][5][5])	BSA-Resistant([0.00][0][29])
chr_3	5720302	S	2643575	T	c	27	34	0	'1/32	1	32	0.03125	1	28	28	'31/32	31	32	0.96875	31	27	34		Good	Good	Good		1	1	0	0	BSA-Susceptible([0.97][31][32])	BSA-Resistant([0.03][1][32])
chr_3	5696211	S	2647043	T	c	27	33	0	'1/21	1	21	0.047619	1	30	30	'24/25	24	25	0.96	24	27	33		Good	Good	Good		1	1	0	0	BSA-Susceptible([0.96][24][25])	BSA-Resistant([0.05][1][21])
chr_3	5200985	S	2727838	G	a	29	33	0	'2/46	2	46	0.0434783	2	28	31	'19/19	19	19	1	19	29	33		Good	Good	Good		1	1	0	0	BSA-Susceptible([1.00][19][19])	BSA-Resistant([0.04][2][46])
chr_3	5566559	S	2732995	A	t	31	34	0	'2/47	2	47	0.0425532	2	30	31	'27/28	27	28	0.964286	27	31	34		Good	Good	Good		1	1	0	0	BSA-Susceptible([0.96][27][28])	BSA-Resistant([0.04][2][47])
chr_3	5652678	S	2732999	T	c	32	34	0	'2/56	2	56	0.0357143	2	27	33	'25/26	25	26	0.961538	25	32	34		Good	Good	Good		1	1	0	0	BSA-Susceptible([0.96][25][26])	BSA-Resistant([0.04][2][56])
chr_3	19761030	S	2795689	G	a	29	33	0	'0/29	0	29	0	0			'7/7	7	7	1	7	29	33		Good	Good	Good		1	1	0	0	BSA-Susceptible([1.00][7][7])	BSA-Resistant([0.00][0][29])
chr_3	4972511	S	2834084	A	g	28	33	0	'0/26	0	26	0	0			'47/49	47	49	0.959184	47	28	33		Good	Good	Good		1	1	0	0	BSA-Susceptible([0.96][47][49])	BSA-Resistant([0.00][0][26])
chr_3	19511166	S	2845707	T	a	29	33	0	'0/38	0	38	0	0			'7/7	7	7	1	7	29	33		Good	Good	Good		1	1	0	0	BSA-Susceptible([1.00][7][7])	BSA-Resistant([0.00][0][38])
chr_3	19511151	S	2845708	G	a	32	33	0	'0/38	0	38	0	0			'7/7	7	7	1	7	32	33		Good	Good	Good		1	1	0	0	BSA-Susceptible([1.00][7][7])	BSA-Resistant([0.00][0][38])
chr_3	19803635	S	2855429	A	g	30	32	0	'0/27	0	27	0	0			'6/6	6	6	1	6	30	32		Good	Good	Good		1	1	0	0	BSA-Susceptible([1.00][6][6])	BSA-Resistant([0.00][0][27])
chr_3	19803652	S	2855430	C	g	32	34	0	'0/26	0	26	0	0			'6/6	6	6	1	6	32	34		Good	Good	Good		1	1	0	0	BSA-Susceptible([1.00][6][6])	BSA-Resistant([0.00][0][26])
chr_3	19803604	S	2855435	C	g	31	33	0	'0/26	0	26	0	0			'6/6	6	6	1	6	31	33		Good	Good	Good		1	1	0	0	BSA-Susceptible([1.00][6][6])	BSA-Resistant([0.00][0][26])
chr_3	19756192	S	2856204	G	a	31	33	0	'0/23	0	23	0	0			'6/6	6	6	1	6	31	33		Good	Good	Good		1	1	0	0	BSA-Susceptible([1.00][6][6])	BSA-Resistant([0.00][0][23])
chr_3	5789231	S	2914720	C	t	33	34	0	'0/35	0	35	0	0			'5/5	5	5	1	5	33	34		Good	Good	Good		1	1	0	0	BSA-Susceptible([1.00][5][5])	BSA-Resistant([0.00][0][35])
chr_3	13460911	S	2914723	A	c	31	33	0	'0/37	0	37	0	0			'5/5	5	5	1	5	31	33		Good	Good	Good		1	1	0	0	BSA-Susceptible([1.00][5][5])	BSA-Resistant([0.00][0][37])
chr_3	19557651	S	2944892	T	c	29	31	0	'0/12	0	12	0	0			'4/4	4	4	1	4	29	31		Good	Good	Good		1	1	0	0	BSA-Susceptible([1.00][4][4])	BSA-Resistant([0.00][0][12])
chr_3	19522180	S	2949504	T	c	32	33	0	'0/10	0	10	0	0			'7/7	7	7	1	7	32	33		Good	Good	Good		1	1	0	0	BSA-Susceptible([1.00][7][7])	BSA-Resistant([0.00][0][10])
chr_3	27435798	S	2959236	G	t	27	33	0	'4/4	4	4	1	4	27	33	'0/7	0	7	0	0				Good	Good	Good		1	1	0	0	BSA-Resistant([1.00][4][4])	BSA-Susceptible([0.00][0][7])
chr_3	19675725	S	3075611	T	c	32	33	0	'0/8	0	8	0	0			'5/5	5	5	1	5	32	33		Good	Good	Good		1	1	0	0	BSA-Susceptible([1.00][5][5])	BSA-Resistant([0.00][0][8])
chr_3	19621719	S	3075615	A	g	32	33	0	'0/8	0	8	0	0			'5/5	5	5	1	5	32	33		Good	Good	Good		1	1	0	0	BSA-Susceptible([1.00][5][5])	BSA-Resistant([0.00][0][8])
chr_3	5937090	S	3081782	C	t	33	33	0	'3/3	3	3	1	3	33	33	'0/32	0	32	0	0				Good	Good	Good		1	1	0	0	BSA-Resistant([1.00][3][3])	BSA-Susceptible([0.00][0][32])
chr_3	27181597	S	3140708	G	t	33	34	0	'3/3	3	3	1	3	33	34	'0/15	0	15	0	0				Good	Good	Good		1	1	0	0	BSA-Resistant([1.00][3][3])	BSA-Susceptible([0.00][0][15])
chr_3	27180174	S	3140709	A	t	32	34	0	'3/3	3	3	1	3	32	34	'0/15	0	15	0	0				Good	Good	Good		1	1	0	0	BSA-Resistant([1.00][3][3])	BSA-Susceptible([0.00][0][15])
chr_3	5889729	S	3147872	G	a	32	34	0	'27/28	27	28	0.964286	27	32	34	'0/32	0	32	0	0				Good	Good	Good		1	1	0	0	BSA-Resistant([0.96][27][28])	BSA-Susceptible([0.00][0][32])
chr_3	5563785	S	3194780	T	c	29	33	0	'20/20	20	20	1	20	29	33	'0/36	0	36	0	0				Good	Good	Good		1	1	0	0	BSA-Resistant([1.00][20][20])	BSA-Susceptible([0.00][0][36])
chr_3	5153972	S	3194785	T	c	29	33	0	'24/24	24	24	1	24	29	33	'0/40	0	40	0	0				Good	Good	Good		1	1	0	0	BSA-Resistant([1.00][24][24])	BSA-Susceptible([0.00][0][40])
chr_3	5633852	S	3194859	C	g	32	33	0	'3/3	3	3	1	3	32	33	'0/64	0	64	0	0				Good	Good	Good		1	1	0	0	BSA-Resistant([1.00][3][3])	BSA-Susceptible([0.00][0][64])
chr_3	5802609	S	3194861	C	t	30	33	0	'5/5	5	5	1	5	30	33	'0/64	0	64	0	0				Good	Good	Good		1	1	0	0	BSA-Resistant([1.00][5][5])	BSA-Susceptible([0.00][0][64])
chr_3	5551063	S	3194934	G	c	30	34	0	'19/19	19	19	1	19	30	34	'1/23	1	23	0.0434783	1	8	8		Good	Good	Good		1	1	0	0	BSA-Resistant([1.00][19][19])	BSA-Susceptible([0.04][1][23])
chr_3	5361966	S	3195321	A	g	30	33	0	'11/11	11	11	1	11	30	33	'0/42	0	42	0	0				Good	Good	Good		1	1	0	0	BSA-Resistant([1.00][11][11])	BSA-Susceptible([0.00][0][42])
chr_3	13550429	S	3195332	C	a	33	33	0	'4/4	4	4	1	4	33	33	'0/35	0	35	0	0				Good	Good	Good		1	1	0	0	BSA-Resistant([1.00][4][4])	BSA-Susceptible([0.00][0][35])
chr_3	27825789	S	3195334	G	t	33	33	0	'4/4	4	4	1	4	33	33	'0/29	0	29	0	0				Good	Good	Good		1	1	0	0	BSA-Resistant([1.00][4][4])	BSA-Susceptible([0.00][0][29])
chr_3	27622850	S	3195348	G	c	25	32	0	'5/5	5	5	1	5	25	32	'0/31	0	31	0	0				Good	Good	Good		1	1	0	0	BSA-Resistant([1.00][5][5])	BSA-Susceptible([0.00][0][31])
chr_3	13610990	S	3195351	A	c	26	33	0	'7/7	7	7	1	7	26	33	'0/42	0	42	0	0				Good	Good	Good		1	1	0	0	BSA-Resistant([1.00][7][7])	BSA-Susceptible([0.00][0][42])
chr_3	5838119	S	3195357	A	g	24	33	0	'10/10	10	10	1	10	24	33	'0/36	0	36	0	0				Good	Good	Good		1	1	0	0	BSA-Resistant([1.00][10][10])	BSA-Susceptible([0.00][0][36])
chr_3	5393351	S	3195402	C	g	29	33	0	'38/40	38	40	0.95	38	29	33	'0/52	0	52	0	0				Good	Good	Good		1	1	0	0	BSA-Resistant([0.95][38][40])	BSA-Susceptible([0.00][0][52])
chr_3	4975016	S	3195773	G	a	27	34	0	'73/75	73	75	0.973333	73	27	34	'0/93	0	93	0	0				Good	Good	Good		1	1	0	0	BSA-Resistant([0.97][73][75])	BSA-Susceptible([0.00][0][93])
chr_3	5426518	S	3196408	C	a	29	34	0	'61/64	61	64	0.953125	61	29	34	'0/109	0	109	0	0				Good	Good	Good		1	1	0	0	BSA-Resistant([0.95][61][64])	BSA-Susceptible([0.00][0][109])
chr_3	5722345	S	3196598	G	a	30	34	0	'85/86	85	86	0.988372	85	30	34	'0/111	0	111	0	0				Good	Good	Good		1	1	0	0	BSA-Resistant([0.99][85][86])	BSA-Susceptible([0.00][0][111])
chr_3	5909682	S	3196770	G	a	29	34	0	'36/37	36	37	0.972973	36	29	34	'0/102	0	102	0	0				Good	Good	Good		1	1	0	0	BSA-Resistant([0.97][36][37])	BSA-Susceptible([0.00][0][102])
chr_3	5490457	S	3197093	T	c	31	33	0	'9/9	9	9	1	9	31	33	'0/55	0	55	0	0				Good	Good	Good		1	1	0	0	BSA-Resistant([1.00][9][9])	BSA-Susceptible([0.00][0][55])
chr_3	5363634	S	3197280	G	t	30	34	0	'14/14	14	14	1	14	30	34	'1/93	1	93	0.0107527	1	2	2		Good	Good	Good		1	1	0	0	BSA-Resistant([1.00][14][14])	BSA-Susceptible([0.01][1][93])
chr_3	5524237	S	3197282	C	t	31	34	0	'8/8	8	8	1	8	31	34	'0/89	0	89	0	0				Good	Good	Good		1	1	0	0	BSA-Resistant([1.00][8][8])	BSA-Susceptible([0.00][0][89])
chr_3	27623073	S	3197286	T	a	26	34	0	'16/16	16	16	1	16	26	34	'0/98	0	98	0	0				Good	Good	Good		1	1	0	0	BSA-Resistant([1.00][16][16])	BSA-Susceptible([0.00][0][98])
chr_3	13593112	S	3197304	T	c	31	34	0	'37/37	37	37	1	37	31	34	'0/91	0	91	0	0				Good	Good	Good		1	1	0	0	BSA-Resistant([1.00][37][37])	BSA-Susceptible([0.00][0][91])
chr_3	13612248	S	3197329	T	a	30	34	0	'29/29	29	29	1	29	30	34	'0/102	0	102	0	0				Good	Good	Good		1	1	0	0	BSA-Resistant([1.00][29][29])	BSA-Susceptible([0.00][0][102])
chr_3	27601463	S	3197332	A	c	32	34	0	'20/20	20	20	1	20	32	34	'0/100	0	100	0	0				Good	Good	Good		1	1	0	0	BSA-Resistant([1.00][20][20])	BSA-Susceptible([0.00][0][100])
chr_3	27600835	S	3197337	T	c	31	34	0	'12/12	12	12	1	12	31	34	'0/93	0	93	0	0				Good	Good	Good		1	1	0	0	BSA-Resistant([1.00][12][12])	BSA-Susceptible([0.00][0][93])
chr_3	27624619	S	3197339	T	a	33	34	0	'5/5	5	5	1	5	33	34	'0/95	0	95	0	0				Good	Good	Good		1	1	0	0	BSA-Resistant([1.00][5][5])	BSA-Susceptible([0.00][0][95])
chr_3	5954688	S	3197553	A	g	29	34	0	'28/29	28	29	0.965517	28	29	34	'0/16	0	16	0	0				Good	Good	Good		1	1	0	0	BSA-Resistant([0.97][28][29])	BSA-Susceptible([0.00][0][16])
chr_3	5823875	S	3197554	A	c	28	33	0	'29/29	29	29	1	29	28	33	'0/18	0	18	0	0				Good	Good	Good		1	1	0	0	BSA-Resistant([1.00][29][29])	BSA-Susceptible([0.00][0][18])
chr_3	5383447	S	3197896	C	g	30	34	0	'12/12	12	12	1	12	30	34	'0/50	0	50	0	0				Good	Good	Good		1	1	0	0	BSA-Resistant([1.00][12][12])	BSA-Susceptible([0.00][0][50])
chr_3	5093005	S	3197898	T	c	31	34	0	'12/12	12	12	1	12	31	34	'0/44	0	44	0	0				Good	Good	Good		1	1	0	0	BSA-Resistant([1.00][12][12])	BSA-Susceptible([0.00][0][44])
chr_3	27618386	S	3197899	T	a	30	34	0	'10/10	10	10	1	10	30	34	'0/44	0	44	0	0				Good	Good	Good		1	1	0	0	BSA-Resistant([1.00][10][10])	BSA-Susceptible([0.00][0][44])
chr_3	5746429	S	3197915	A	c	30	33	0	'6/6	6	6	1	6	30	33	'0/14	0	14	0	0				Good	Good	Good		1	1	0	0	BSA-Resistant([1.00][6][6])	BSA-Susceptible([0.00][0][14])
chr_3	5873674	S	3197998	A	g	29	34	0	'31/32	31	32	0.96875	31	29	34	'0/48	0	48	0	0				Good	Good	Good		1	1	0	0	BSA-Resistant([0.97][31][32])	BSA-Susceptible([0.00][0][48])
chr_3	4865747	S	3198150	T	c	28	34	0	'8/8	8	8	1	8	28	34	'0/87	0	87	0	0				Good	Good	Good		1	1	0	0	BSA-Resistant([1.00][8][8])	BSA-Susceptible([0.00][0][87])
chr_3	27612786	S	3198177	T	a	28	34	0	'5/5	5	5	1	5	28	34	'0/36	0	36	0	0				Good	Good	Good		1	1	0	0	BSA-Resistant([1.00][5][5])	BSA-Susceptible([0.00][0][36])
chr_3	27612798	S	3198180	G	a	29	34	0	'5/5	5	5	1	5	29	34	'0/36	0	36	0	0				Good	Good	Good		1	1	0	0	BSA-Resistant([1.00][5][5])	BSA-Susceptible([0.00][0][36])
chr_3	27669738	S	3198218	T	c	31	34	0	'9/9	9	9	1	9	31	34	'0/92	0	92	0	0				Good	Good	Good		1	1	0	0	BSA-Resistant([1.00][9][9])	BSA-Susceptible([0.00][0][92])
chr_3	27664842	S	3198315	A	g	30	33	0	'4/4	4	4	1	4	30	33	'0/63	0	63	0	0				Good	Good	Good		1	1	0	0	BSA-Resistant([1.00][4][4])	BSA-Susceptible([0.00][0][63])
chr_3	27668103	S	3198352	T	c	33	34	0	'5/5	5	5	1	5	33	34	'0/43	0	43	0	0				Good	Good	Good		1	1	0	0	BSA-Resistant([1.00][5][5])	BSA-Susceptible([0.00][0][43])
chr_3	27610814	S	3198353	C	a	28	33	0	'6/6	6	6	1	6	28	33	'0/45	0	45	0	0				Good	Good	Good		1	1	0	0	BSA-Resistant([1.00][6][6])	BSA-Susceptible([0.00][0][45])
chr_3	5418114	S	3198839	A	g	28	34	0	'38/38	38	38	1	38	28	34	'0/22	0	22	0	0				Good	Good	Good		1	1	0	0	BSA-Resistant([1.00][38][38])	BSA-Susceptible([0.00][0][22])
chr_3	5528289	S	3198913	A	g	31	34	0	'37/37	37	37	1	37	31	34	'0/38	0	38	0	0				Good	Good	Good		1	1	0	0	BSA-Resistant([1.00][37][37])	BSA-Susceptible([0.00][0][38])
chr_3	5780997	S	3198955	G	a	29	33	0	'11/11	11	11	1	11	29	33	'2/59	2	59	0.0338983	2	3	4		Good	Good	Good		1	1	0	0	BSA-Resistant([1.00][11][11])	BSA-Susceptible([0.03][2][59])
chr_3	27730899	S	3199063	T	g	28	33	0	'4/4	4	4	1	4	28	33	'0/44	0	44	0	0				Good	Good	Good		1	1	0	0	BSA-Resistant([1.00][4][4])	BSA-Susceptible([0.00][0][44])
chr_3	27044885	S	3199064	A	t	22	28	0	'4/4	4	4	1	4	22	28	'0/48	0	48	0	0				Good	Good	Good		1	1	0	0	BSA-Resistant([1.00][4][4])	BSA-Susceptible([0.00][0][48])
chr_3	13655536	S	3199065	T	c	24	33	0	'4/4	4	4	1	4	24	33	'0/52	0	52	0	0				Good	Good	Good		1	1	0	0	BSA-Resistant([1.00][4][4])	BSA-Susceptible([0.00][0][52])
chr_3	13699563	S	3199100	T	g	29	32	0	'12/12	12	12	1	12	29	32	'0/58	0	58	0	0				Good	Good	Good		1	1	0	0	BSA-Resistant([1.00][12][12])	BSA-Susceptible([0.00][0][58])
chr_3	27731048	S	3199101	C	g	28	33	0	'12/12	12	12	1	12	28	33	'0/54	0	54	0	0				Good	Good	Good		1	1	0	0	BSA-Resistant([1.00][12][12])	BSA-Susceptible([0.00][0][54])
chr_3	27045363	S	3199119	C	t	32	34	0	'6/6	6	6	1	6	32	34	'0/61	0	61	0	0				Good	Good	Good		1	1	0	0	BSA-Resistant([1.00][6][6])	BSA-Susceptible([0.00][0][61])
chr_3	27678389	S	3199123	T	c	33	34	0	'6/6	6	6	1	6	33	34	'0/65	0	65	0	0				Good	Good	Good		1	1	0	0	BSA-Resistant([1.00][6][6])	BSA-Susceptible([0.00][0][65])
chr_3	27600087	S	3199137	G	a	33	34	0	'6/6	6	6	1	6	33	34	'0/67	0	67	0	0				Good	Good	Good		1	1	0	0	BSA-Resistant([1.00][6][6])	BSA-Susceptible([0.00][0][67])
chr_3	5678903	S	3199389	C	t	29	34	0	'85/89	85	89	0.955056	85	29	34	'1/76	1	76	0.0131579	1	10	10		Good	Good	Good		1	1	0	0	BSA-Resistant([0.96][85][89])	BSA-Susceptible([0.01][1][76])
chr_3	4968530	S	3199692	A	c	30	34	0	'20/20	20	20	1	20	30	34	'0/120	0	120	0	0				Good	Good	Good		1	1	0	0	BSA-Resistant([1.00][20][20])	BSA-Susceptible([0.00][0][120])
chr_3	27736035	S	3199694	C	g	29	34	0	'10/10	10	10	1	10	29	34	'0/120	0	120	0	0				Good	Good	Good		1	1	0	0	BSA-Resistant([1.00][10][10])	BSA-Susceptible([0.00][0][120])
chr_3	5070548	S	3199699	A	g	28	34	0	'15/15	15	15	1	15	28	34	'0/124	0	124	0	0				Good	Good	Good		1	1	0	0	BSA-Resistant([1.00][15][15])	BSA-Susceptible([0.00][0][124])
chr_3	5460335	S	3199707	A	c	26	34	0	'21/21	21	21	1	21	26	34	'0/130	0	130	0	0				Good	Good	Good		1	1	0	0	BSA-Resistant([1.00][21][21])	BSA-Susceptible([0.00][0][130])
chr_3	4893711	S	3200065	G	t	28	34	0	'17/17	17	17	1	17	28	34	'0/34	0	34	0	0				Good	Good	Good		1	1	0	0	BSA-Resistant([1.00][17][17])	BSA-Susceptible([0.00][0][34])
chr_3	5805729	S	3200125	A	g	27	32	0	'8/8	8	8	1	8	27	32	'1/52	1	52	0.0192308	1	11	11		Good	Good	Good		1	1	0	0	BSA-Resistant([1.00][8][8])	BSA-Susceptible([0.02][1][52])
chr_3	5698522	S	3200126	T	a	27	34	0	'8/8	8	8	1	8	27	34	'0/52	0	52	0	0				Good	Good	Good		1	1	0	0	BSA-Resistant([1.00][8][8])	BSA-Susceptible([0.00][0][52])
chr_3	5229167	S	3200494	A	g	28	34	0	'43/43	43	43	1	43	28	34	'0/35	0	35	0	0				Good	Good	Good		1	1	0	0	BSA-Resistant([1.00][43][43])	BSA-Susceptible([0.00][0][35])
chr_3	5186329	S	3200532	G	t	28	34	0	'21/22	21	22	0.954545	21	28	34	'0/25	0	25	0	0				Good	Good	Good		1	1	0	0	BSA-Resistant([0.95][21][22])	BSA-Susceptible([0.00][0][25])
chr_3	5657536	S	3200562	C	t	31	34	0	'28/29	28	29	0.965517	28	31	34	'0/27	0	27	0	0				Good	Good	Good		1	1	0	0	BSA-Resistant([0.97][28][29])	BSA-Susceptible([0.00][0][27])
chr_3	5157511	S	3200565	G	a	29	34	0	'33/34	33	34	0.970588	33	29	34	'0/27	0	27	0	0				Good	Good	Good		1	1	0	0	BSA-Resistant([0.97][33][34])	BSA-Susceptible([0.00][0][27])
chr_3	5025579	S	3200626	C	t	26	33	0	'20/20	20	20	1	20	26	33	'0/36	0	36	0	0				Good	Good	Good		1	1	0	0	BSA-Resistant([1.00][20][20])	BSA-Susceptible([0.00][0][36])
chr_3	13135784	S	3200640	C	t	23	33	0	'9/9	9	9	1	9	23	33	'0/42	0	42	0	0				Good	Good	Good		1	1	0	0	BSA-Resistant([1.00][9][9])	BSA-Susceptible([0.00][0][42])
chr_3	27697629	S	3200646	A	g	27	34	0	'8/8	8	8	1	8	27	34	'0/50	0	50	0	0				Good	Good	Good		1	1	0	0	BSA-Resistant([1.00][8][8])	BSA-Susceptible([0.00][0][50])
chr_3	27696969	S	3200658	T	g	31	34	0	'20/20	20	20	1	20	31	34	'0/56	0	56	0	0				Good	Good	Good		1	1	0	0	BSA-Resistant([1.00][20][20])	BSA-Susceptible([0.00][0][56])
chr_3	5127046	S	3200659	A	g	31	34	0	'23/23	23	23	1	23	31	34	'0/52	0	52	0	0				Good	Good	Good		1	1	0	0	BSA-Resistant([1.00][23][23])	BSA-Susceptible([0.00][0][52])
chr_3	5427407	S	3200676	G	a	31	34	0	'47/48	47	48	0.979167	47	31	34	'0/120	0	120	0	0				Good	Good	Good		1	1	0	0	BSA-Resistant([0.98][47][48])	BSA-Susceptible([0.00][0][120])
chr_3	5142204	S	3200722	C	t	29	34	0	'29/29	29	29	1	29	29	34	'0/16	0	16	0	0				Good	Good	Good		1	1	0	0	BSA-Resistant([1.00][29][29])	BSA-Susceptible([0.00][0][16])
chr_3	5471084	S	3200730	G	c	22	32	0	'8/8	8	8	1	8	22	32	'0/22	0	22	0	0				Good	Good	Good		1	1	0	0	BSA-Resistant([1.00][8][8])	BSA-Susceptible([0.00][0][22])
chr_3	5971549	S	3200797	C	t	28	34	0	'75/76	75	76	0.986842	75	28	34	'0/122	0	122	0	0				Good	Good	Good		1	1	0	0	BSA-Resistant([0.99][75][76])	BSA-Susceptible([0.00][0][122])
chr_3	5109067	S	3200818	T	c	29	34	0	'38/38	38	38	1	38	29	34	'0/42	0	42	0	0				Good	Good	Good		1	1	0	0	BSA-Resistant([1.00][38][38])	BSA-Susceptible([0.00][0][42])
chr_3	5941403	S	3200908	A	c	30	34	0	'13/13	13	13	1	13	30	34	'0/39	0	39	0	0				Good	Good	Good		1	1	0	0	BSA-Resistant([1.00][13][13])	BSA-Susceptible([0.00][0][39])
chr_3	5960704	S	3200919	G	c	31	34	0	'11/11	11	11	1	11	31	34	'0/30	0	30	0	0				Good	Good	Good		1	1	0	0	BSA-Resistant([1.00][11][11])	BSA-Susceptible([0.00][0][30])
chr_3	4844771	S	3200962	G	a	27	33	0	'12/12	12	12	1	12	27	33	'0/42	0	42	0	0				Good	Good	Good		1	1	0	0	BSA-Resistant([1.00][12][12])	BSA-Susceptible([0.00][0][42])
chr_3	5825398	S	3200977	A	g	27	34	0	'23/23	23	23	1	23	27	34	'0/24	0	24	0	0				Good	Good	Good		1	1	0	0	BSA-Resistant([1.00][23][23])	BSA-Susceptible([0.00][0][24])
chr_3	5704174	S	3200992	A	g	31	33	0	'23/24	23	24	0.958333	23	31	33	'0/35	0	35	0	0				Good	Good	Good		1	1	0	0	BSA-Resistant([0.96][23][24])	BSA-Susceptible([0.00][0][35])
chr_3	5352041	S	3201038	G	a	30	34	0	'44/44	44	44	1	44	30	34	'0/70	0	70	0	0				Good	Good	Good		1	1	0	0	BSA-Resistant([1.00][44][44])	BSA-Susceptible([0.00][0][70])
chr_3	5127154	S	3201048	G	a	32	34	0	'30/30	30	30	1	30	32	34	'0/85	0	85	0	0				Good	Good	Good		1	1	0	0	BSA-Resistant([1.00][30][30])	BSA-Susceptible([0.00][0][85])
chr_3	5301080	S	3201091	C	t	32	33	0	'3/3	3	3	1	3	32	33	'0/39	0	39	0	0				Good	Good	Good		1	1	0	0	BSA-Resistant([1.00][3][3])	BSA-Susceptible([0.00][0][39])
chr_3	4838628	S	3201148	T	c	28	33	0	'6/6	6	6	1	6	28	33	'0/41	0	41	0	0				Good	Good	Good		1	1	0	0	BSA-Resistant([1.00][6][6])	BSA-Susceptible([0.00][0][41])
chr_3	5305177	S	3201151	G	a	27	34	0	'10/10	10	10	1	10	27	34	'0/41	0	41	0	0				Good	Good	Good		1	1	0	0	BSA-Resistant([1.00][10][10])	BSA-Susceptible([0.00][0][41])
chr_3	5182535	S	3201226	A	g	31	34	0	'15/15	15	15	1	15	31	34	'0/37	0	37	0	0				Good	Good	Good		1	1	0	0	BSA-Resistant([1.00][15][15])	BSA-Susceptible([0.00][0][37])
chr_3	5141596	S	3201238	T	c	28	33	0	'15/15	15	15	1	15	28	33	'0/38	0	38	0	0				Good	Good	Good		1	1	0	0	BSA-Resistant([1.00][15][15])	BSA-Susceptible([0.00][0][38])
chr_3	27705003	S	3201254	A	g	30	33	0	'19/19	19	19	1	19	30	33	'0/31	0	31	0	0				Good	Good	Good		1	1	0	0	BSA-Resistant([1.00][19][19])	BSA-Susceptible([0.00][0][31])
chr_3	13658637	S	3201274	G	a	31	34	0	'20/21	20	21	0.952381	20	31	34	'0/53	0	53	0	0				Good	Good	Good		1	1	0	0	BSA-Resistant([0.95][20][21])	BSA-Susceptible([0.00][0][53])
chr_3	13636867	S	3201277	T	c	29	33	0	'21/21	21	21	1	21	29	33	'0/59	0	59	0	0				Good	Good	Good		1	1	0	0	BSA-Resistant([1.00][21][21])	BSA-Susceptible([0.00][0][59])
chr_3	5577476	S	3201293	G	a	29	33	0	'19/19	19	19	1	19	29	33	'0/48	0	48	0	0				Good	Good	Good		1	1	0	0	BSA-Resistant([1.00][19][19])	BSA-Susceptible([0.00][0][48])
chr_3	5896144	S	3201321	A	g	29	34	0	'20/20	20	20	1	20	29	34	'0/53	0	53	0	0				Good	Good	Good		1	1	0	0	BSA-Resistant([1.00][20][20])	BSA-Susceptible([0.00][0][53])
chr_3	27080166	S	3201372	G	t	32	34	0	'9/9	9	9	1	9	32	34	'0/34	0	34	0	0				Good	Good	Good		1	1	0	0	BSA-Resistant([1.00][9][9])	BSA-Susceptible([0.00][0][34])
chr_3	27657010	S	3201375	A	c	30	34	0	'8/8	8	8	1	8	30	34	'0/31	0	31	0	0				Good	Good	Good		1	1	0	0	BSA-Resistant([1.00][8][8])	BSA-Susceptible([0.00][0][31])
chr_3	27657164	S	3201378	T	c	32	34	0	'8/8	8	8	1	8	32	34	'0/25	0	25	0	0				Good	Good	Good		1	1	0	0	BSA-Resistant([1.00][8][8])	BSA-Susceptible([0.00][0][25])
chr_3	4891518	S	3201518	A	g	31	34	0	'25/25	25	25	1	25	31	34	'0/53	0	53	0	0				Good	Good	Good		1	1	0	0	BSA-Resistant([1.00][25][25])	BSA-Susceptible([0.00][0][53])
chr_3	5802982	S	3201542	T	c	31	34	0	'15/15	15	15	1	15	31	34	'0/28	0	28	0	0				Good	Good	Good		1	1	0	0	BSA-Resistant([1.00][15][15])	BSA-Susceptible([0.00][0][28])
chr_3	5567620	S	3201558	C	t	30	34	0	'9/9	9	9	1	9	30	34	'0/42	0	42	0	0				Good	Good	Good		1	1	0	0	BSA-Resistant([1.00][9][9])	BSA-Susceptible([0.00][0][42])
chr_3	5683265	S	3201566	G	c	29	34	0	'10/10	10	10	1	10	29	34	'0/58	0	58	0	0				Good	Good	Good		1	1	0	0	BSA-Resistant([1.00][10][10])	BSA-Susceptible([0.00][0][58])
chr_3	5507911	S	3201594	C	a	28	34	0	'36/37	36	37	0.972973	36	28	34	'0/32	0	32	0	0				Good	Good	Good		1	1	0	0	BSA-Resistant([0.97][36][37])	BSA-Susceptible([0.00][0][32])
chr_3	5693735	S	3201600	G	c	29	34	0	'38/40	38	40	0.95	38	29	34	'0/37	0	37	0	0				Good	Good	Good		1	1	0	0	BSA-Resistant([0.95][38][40])	BSA-Susceptible([0.00][0][37])
chr_3	5067794	S	3201627	A	g	27	34	0	'32/32	32	32	1	32	27	34	'0/48	0	48	0	0				Good	Good	Good		1	1	0	0	BSA-Resistant([1.00][32][32])	BSA-Susceptible([0.00][0][48])
chr_3	27688013	S	3201662	G	a	32	34	0	'13/13	13	13	1	13	32	34	'0/39	0	39	0	0				Good	Good	Good		1	1	0	0	BSA-Resistant([1.00][13][13])	BSA-Susceptible([0.00][0][39])
chr_3	27710068	S	3201663	A	g	31	33	0	'12/12	12	12	1	12	31	33	'0/42	0	42	0	0				Good	Good	Good		1	1	0	0	BSA-Resistant([1.00][12][12])	BSA-Susceptible([0.00][0][42])
chr_3	27709944	S	3201668	A	g	32	34	0	'12/12	12	12	1	12	32	34	'0/44	0	44	0	0				Good	Good	Good		1	1	0	0	BSA-Resistant([1.00][12][12])	BSA-Susceptible([0.00][0][44])
chr_3	27060712	S	3201876	C	t	21	33	0	'4/4	4	4	1	4	21	33	'0/16	0	16	0	0				Good	Good	Good		1	1	0	0	BSA-Resistant([1.00][4][4])	BSA-Susceptible([0.00][0][16])
chr_3	27707025	S	3201885	A	g	22	27	0	'4/4	4	4	1	4	22	27	'0/16	0	16	0	0				Good	Good	Good		1	1	0	0	BSA-Resistant([1.00][4][4])	BSA-Susceptible([0.00][0][16])
chr_3	5462338	S	3202098	A	g	32	34	0	'10/10	10	10	1	10	32	34	'0/38	0	38	0	0				Good	Good	Good		1	1	0	0	BSA-Resistant([1.00][10][10])	BSA-Susceptible([0.00][0][38])
chr_3	5055862	S	3202103	A	g	32	34	0	'13/13	13	13	1	13	32	34	'0/38	0	38	0	0				Good	Good	Good		1	1	0	0	BSA-Resistant([1.00][13][13])	BSA-Susceptible([0.00][0][38])
chr_3	5431888	S	3202133	C	t	29	34	0	'28/29	28	29	0.965517	28	29	34	'1/40	1	40	0.025	1	2	2		Good	Good	Good		1	1	0	0	BSA-Resistant([0.97][28][29])	BSA-Susceptible([0.03][1][40])
chr_3	5583859	S	3202168	T	g	32	34	0	'8/8	8	8	1	8	32	34	'0/36	0	36	0	0				Good	Good	Good		1	1	0	0	BSA-Resistant([1.00][8][8])	BSA-Susceptible([0.00][0][36])
chr_3	5283714	S	3202169	C	t	30	34	0	'8/8	8	8	1	8	30	34	'0/36	0	36	0	0				Good	Good	Good		1	1	0	0	BSA-Resistant([1.00][8][8])	BSA-Susceptible([0.00][0][36])
chr_3	27666157	S	3202195	T	c	27	33	0	'7/7	7	7	1	7	27	33	'0/52	0	52	0	0				Good	Good	Good		1	1	0	0	BSA-Resistant([1.00][7][7])	BSA-Susceptible([0.00][0][52])
chr_3	27057067	S	3202196	C	t	27	32	0	'7/7	7	7	1	7	27	32	'0/55	0	55	0	0				Good	Good	Good		1	1	0	0	BSA-Resistant([1.00][7][7])	BSA-Susceptible([0.00][0][55])
chr_3	27666106	S	3202199	T	c	28	33	0	'8/8	8	8	1	8	28	33	'0/52	0	52	0	0				Good	Good	Good		1	1	0	0	BSA-Resistant([1.00][8][8])	BSA-Susceptible([0.00][0][52])
chr_3	4870198	S	3202230	G	a	26	34	0	'17/17	17	17	1	17	26	34	'0/27	0	27	0	0				Good	Good	Good		1	1	0	0	BSA-Resistant([1.00][17][17])	BSA-Susceptible([0.00][0][27])
chr_3	5771056	S	3202231	A	g	24	34	0	'17/17	17	17	1	17	24	34	'0/27	0	27	0	0				Good	Good	Good		1	1	0	0	BSA-Resistant([1.00][17][17])	BSA-Susceptible([0.00][0][27])
chr_3	5570249	S	3202255	G	a	26	34	0	'16/16	16	16	1	16	26	34	'0/5	0	5	0	0				Good	Good	Good		1	1	0	0	BSA-Resistant([1.00][16][16])	BSA-Susceptible([0.00][0][5])
chr_3	5783820	S	3202272	C	t	27	34	0	'21/22	21	22	0.954545	21	27	34	'0/6	0	6	0	0				Good	Good	Good		1	1	0	0	BSA-Resistant([0.95][21][22])	BSA-Susceptible([0.00][0][6])
chr_3	27717644	S	3202295	C	g	32	34	0	'4/4	4	4	1	4	32	34	'0/27	0	27	0	0				Good	Good	Good		1	1	0	0	BSA-Resistant([1.00][4][4])	BSA-Susceptible([0.00][0][27])
chr_3	27717581	S	3202297	C	g	31	33	0	'6/6	6	6	1	6	31	33	'0/27	0	27	0	0				Good	Good	Good		1	1	0	0	BSA-Resistant([1.00][6][6])	BSA-Susceptible([0.00][0][27])
chr_3	5181373	S	3202311	C	a	32	34	0	'17/17	17	17	1	17	32	34	'0/97	0	97	0	0				Good	Good	Good		1	1	0	0	BSA-Resistant([1.00][17][17])	BSA-Susceptible([0.00][0][97])
chr_3	5747668	S	3202336	T	c	28	33	0	'9/9	9	9	1	9	28	33	'0/96	0	96	0	0				Good	Good	Good		1	1	0	0	BSA-Resistant([1.00][9][9])	BSA-Susceptible([0.00][0][96])
chr_3	5641937	S	3202371	C	g	28	34	0	'24/25	24	25	0.96	24	28	34	'0/107	0	107	0	0				Good	Good	Good		1	1	0	0	BSA-Resistant([0.96][24][25])	BSA-Susceptible([0.00][0][107])
chr_3	5555443	S	3202410	A	c	29	34	0	'44/44	44	44	1	44	29	34	'0/57	0	57	0	0				Good	Good	Good		1	1	0	0	BSA-Resistant([1.00][44][44])	BSA-Susceptible([0.00][0][57])
chr_3	5765894	S	3202467	G	a	31	34	0	'32/32	32	32	1	32	31	34	'0/42	0	42	0	0				Good	Good	Good		1	1	0	0	BSA-Resistant([1.00][32][32])	BSA-Susceptible([0.00][0][42])
chr_3	5274559	S	3202488	C	t	31	34	0	'35/36	35	36	0.972222	35	31	34	'0/27	0	27	0	0				Good	Good	Good		1	1	0	0	BSA-Resistant([0.97][35][36])	BSA-Susceptible([0.00][0][27])
chr_3	5464008	S	3202546	G	c	28	34	0	'25/26	25	26	0.961538	25	28	34	'0/66	0	66	0	0				Good	Good	Good		1	1	0	0	BSA-Resistant([0.96][25][26])	BSA-Susceptible([0.00][0][66])
chr_3	5598039	S	3202566	A	g	28	34	0	'15/15	15	15	1	15	28	34	'0/45	0	45	0	0				Good	Good	Good		1	1	0	0	BSA-Resistant([1.00][15][15])	BSA-Susceptible([0.00][0][45])
chr_3	5081291	S	3202671	A	g	29	34	0	'8/8	8	8	1	8	29	34	'0/31	0	31	0	0				Good	Good	Good		1	1	0	0	BSA-Resistant([1.00][8][8])	BSA-Susceptible([0.00][0][31])
chr_3	5536684	S	3202785	T	a	29	34	0	'17/17	17	17	1	17	29	34	'0/39	0	39	0	0				Good	Good	Good		1	1	0	0	BSA-Resistant([1.00][17][17])	BSA-Susceptible([0.00][0][39])
chr_3	27093902	S	3202811	A	t	31	34	0	'14/14	14	14	1	14	31	34	'0/18	0	18	0	0				Good	Good	Good		1	1	0	0	BSA-Resistant([1.00][14][14])	BSA-Susceptible([0.00][0][18])
chr_3	27651738	S	3202818	G	a	32	34	0	'23/23	23	23	1	23	32	34	'0/31	0	31	0	0				Good	Good	Good		1	1	0	0	BSA-Resistant([1.00][23][23])	BSA-Susceptible([0.00][0][31])
chr_3	5757344	S	3202832	T	c	29	34	0	'21/21	21	21	1	21	29	34	'0/90	0	90	0	0				Good	Good	Good		1	1	0	0	BSA-Resistant([1.00][21][21])	BSA-Susceptible([0.00][0][90])
chr_3	5969838	S	3202863	T	c	30	33	0	'5/5	5	5	1	5	30	33	'0/90	0	90	0	0				Good	Good	Good		1	1	0	0	BSA-Resistant([1.00][5][5])	BSA-Susceptible([0.00][0][90])
chr_3	27782869	S	3202872	C	g	33	34	0	'3/3	3	3	1	3	33	34	'0/73	0	73	0	0				Good	Good	Good		1	1	0	0	BSA-Resistant([1.00][3][3])	BSA-Susceptible([0.00][0][73])
chr_3	27651179	S	3202873	C	a	33	33	0	'3/3	3	3	1	3	33	33	'0/73	0	73	0	0				Good	Good	Good		1	1	0	0	BSA-Resistant([1.00][3][3])	BSA-Susceptible([0.00][0][73])
chr_3	5772737	S	3202893	G	a	27	34	0	'31/32	31	32	0.96875	31	27	34	'0/61	0	61	0	0				Good	Good	Good		1	1	0	0	BSA-Resistant([0.97][31][32])	BSA-Susceptible([0.00][0][61])
chr_3	5353130	S	3202916	T	g	27	34	0	'45/46	45	46	0.978261	45	27	34	'0/65	0	65	0	0				Good	Good	Good		1	1	0	0	BSA-Resistant([0.98][45][46])	BSA-Susceptible([0.00][0][65])
chr_3	5816952	S	3202958	A	t	28	34	0	'28/28	28	28	1	28	28	34	'0/50	0	50	0	0				Good	Good	Good		1	1	0	0	BSA-Resistant([1.00][28][28])	BSA-Susceptible([0.00][0][50])
chr_3	5521560	S	3202964	C	g	28	34	0	'22/22	22	22	1	22	28	34	'0/61	0	61	0	0				Good	Good	Good		1	1	0	0	BSA-Resistant([1.00][22][22])	BSA-Susceptible([0.00][0][61])
chr_3	5686836	S	3202985	T	c	30	34	0	'23/23	23	23	1	23	30	34	'1/93	1	93	0.0107527	1	6	6		Good	Good	Good		1	1	0	0	BSA-Resistant([1.00][23][23])	BSA-Susceptible([0.01][1][93])
chr_3	4878152	S	3203138	T	c	25	34	0	'111/115	111	115	0.965217	111	25	34	'1/93	1	93	0.0107527	1	4	4		Good	Good	Good		1	1	0	0	BSA-Resistant([0.97][111][115])	BSA-Susceptible([0.01][1][93])
chr_3	5813482	S	3203167	A	t	31	34	0	'39/40	39	40	0.975	39	31	34	'0/50	0	50	0	0				Good	Good	Good		1	1	0	0	BSA-Resistant([0.97][39][40])	BSA-Susceptible([0.00][0][50])
chr_3	5831655	S	3205000	G	a	30	34	0	'46/46	46	46	1	46	30	34	'0/27	0	27	0	0				Good	Good	Good		1	1	0	0	BSA-Resistant([1.00][46][46])	BSA-Susceptible([0.00][0][27])
chr_3	5664091	S	3205018	C	t	30	34	0	'41/42	41	42	0.97619	41	30	34	'0/46	0	46	0	0				Good	Good	Good		1	1	0	0	BSA-Resistant([0.98][41][42])	BSA-Susceptible([0.00][0][46])
chr_3	27725964	S	3205033	C	a	27	33	0	'44/45	44	45	0.977778	44	27	33	'0/66	0	66	0	0				Good	Good	Good		1	1	0	0	BSA-Resistant([0.98][44][45])	BSA-Susceptible([0.00][0][66])
chr_3	27699615	S	3205054	A	c	30	34	0	'27/27	27	27	1	27	30	34	'0/70	0	70	0	0				Good	Good	Good		1	1	0	0	BSA-Resistant([1.00][27][27])	BSA-Susceptible([0.00][0][70])
chr_3	27120198	S	3205057	A	t	28	33	0	'21/21	21	21	1	21	28	33	'0/72	0	72	0	0				Good	Good	Good		1	1	0	0	BSA-Resistant([1.00][21][21])	BSA-Susceptible([0.00][0][72])
chr_3	27119657	S	3205072	C	t	30	34	0	'6/6	6	6	1	6	30	34	'0/49	0	49	0	0				Good	Good	Good		1	1	0	0	BSA-Resistant([1.00][6][6])	BSA-Susceptible([0.00][0][49])
chr_3	5679655	S	3205123	T	c	30	34	0	'18/18	18	18	1	18	30	34	'0/38	0	38	0	0				Good	Good	Good		1	1	0	0	BSA-Resistant([1.00][18][18])	BSA-Susceptible([0.00][0][38])
chr_3	5770331	S	3205132	G	a	31	34	0	'34/34	34	34	1	34	31	34	'0/30	0	30	0	0				Good	Good	Good		1	1	0	0	BSA-Resistant([1.00][34][34])	BSA-Susceptible([0.00][0][30])
chr_3	5556224	S	3205183	C	t	29	34	0	'67/67	67	67	1	67	29	34	'0/47	0	47	0	0				Good	Good	Good		1	1	0	0	BSA-Resistant([1.00][67][67])	BSA-Susceptible([0.00][0][47])
chr_3	5527807	S	3205336	A	g	31	34	0	'52/52	52	52	1	52	31	34	'0/63	0	63	0	0				Good	Good	Good		1	1	0	0	BSA-Resistant([1.00][52][52])	BSA-Susceptible([0.00][0][63])
chr_3	5225443	S	3205351	G	t	31	34	0	'33/33	33	33	1	33	31	34	'0/80	0	80	0	0				Good	Good	Good		1	1	0	0	BSA-Resistant([1.00][33][33])	BSA-Susceptible([0.00][0][80])
chr_3	5401286	S	3205364	T	a	24	33	0	'30/31	30	31	0.967742	30	24	33	'0/65	0	65	0	0				Good	Good	Good		1	1	0	0	BSA-Resistant([0.97][30][31])	BSA-Susceptible([0.00][0][65])
chr_3	4965333	S	3205393	G	c	25	33	0	'23/24	23	24	0.958333	23	25	33	'0/48	0	48	0	0				Good	Good	Good		1	1	0	0	BSA-Resistant([0.96][23][24])	BSA-Susceptible([0.00][0][48])
chr_3	5932015	S	3205432	C	a	27	33	0	'14/14	14	14	1	14	27	33	'1/59	1	59	0.0169492	1	28	28		Good	Good	Good		1	1	0	0	BSA-Resistant([1.00][14][14])	BSA-Susceptible([0.02][1][59])
chr_3	5465684	S	3205435	A	g	31	33	0	'11/11	11	11	1	11	31	33	'1/56	1	56	0.0178571	1	26	26		Good	Good	Good		1	1	0	0	BSA-Resistant([1.00][11][11])	BSA-Susceptible([0.02][1][56])
chr_3	13684267	S	3205441	T	c	32	33	0	'10/10	10	10	1	10	32	33	'0/56	0	56	0	0				Good	Good	Good		1	1	0	0	BSA-Resistant([1.00][10][10])	BSA-Susceptible([0.00][0][56])
chr_3	27748816	S	3205453	A	g	24	33	0	'4/4	4	4	1	4	24	33	'0/41	0	41	0	0				Good	Good	Good		1	1	0	0	BSA-Resistant([1.00][4][4])	BSA-Susceptible([0.00][0][41])
chr_3	27734004	S	3205462	G	a	30	34	0	'6/6	6	6	1	6	30	34	'0/44	0	44	0	0				Good	Good	Good		1	1	0	0	BSA-Resistant([1.00][6][6])	BSA-Susceptible([0.00][0][44])
chr_3	5652062	S	3205501	A	g	30	32	0	'3/3	3	3	1	3	30	32	'0/16	0	16	0	0				Good	Good	Good		1	1	0	0	BSA-Resistant([1.00][3][3])	BSA-Susceptible([0.00][0][16])
chr_3	27126139	S	3205564	C	t	27	33	0	'6/6	6	6	1	6	27	33	'0/35	0	35	0	0				Good	Good	Good		1	1	0	0	BSA-Resistant([1.00][6][6])	BSA-Susceptible([0.00][0][35])
chr_3	27732540	S	3205594	C	a	21	32	0	'6/6	6	6	1	6	21	32	'0/45	0	45	0	0				Good	Good	Good		1	1	0	0	BSA-Resistant([1.00][6][6])	BSA-Susceptible([0.00][0][45])
chr_3	27749877	S	3205639	A	g	31	33	0	'4/4	4	4	1	4	31	33	'0/20	0	20	0	0				Good	Good	Good		1	1	0	0	BSA-Resistant([1.00][4][4])	BSA-Susceptible([0.00][0][20])
chr_3	27743869	S	3205648	T	a	30	34	0	'12/12	12	12	1	12	30	34	'0/24	0	24	0	0				Good	Good	Good		1	1	0	0	BSA-Resistant([1.00][12][12])	BSA-Susceptible([0.00][0][24])
chr_3	27764182	S	3205678	A	g	29	33	0	'11/11	11	11	1	11	29	33	'0/47	0	47	0	0				Good	Good	Good		1	1	0	0	BSA-Resistant([1.00][11][11])	BSA-Susceptible([0.00][0][47])
chr_3	27706077	S	3205681	G	c	32	33	0	'3/3	3	3	1	3	32	33	'0/43	0	43	0	0				Good	Good	Good		1	1	0	0	BSA-Resistant([1.00][3][3])	BSA-Susceptible([0.00][0][43])
chr_3	27129160	S	3205828	C	t	32	33	0	'5/5	5	5	1	5	32	33	'0/58	0	58	0	0				Good	Good	Good		1	1	0	0	BSA-Resistant([1.00][5][5])	BSA-Susceptible([0.00][0][58])
chr_3	27741719	S	3205831	G	a	33	34	0	'5/5	5	5	1	5	33	34	'0/58	0	58	0	0				Good	Good	Good		1	1	0	0	BSA-Resistant([1.00][5][5])	BSA-Susceptible([0.00][0][58])
chr_3	13209546	S	3205843	C	t	30	34	0	'12/12	12	12	1	12	30	34	'0/51	0	51	0	0				Good	Good	Good		1	1	0	0	BSA-Resistant([1.00][12][12])	BSA-Susceptible([0.00][0][51])
chr_3	5564739	S	3205858	G	t	27	34	0	'26/26	26	26	1	26	27	34	'0/64	0	64	0	0				Good	Good	Good		1	1	0	0	BSA-Resistant([1.00][26][26])	BSA-Susceptible([0.00][0][64])
chr_3	5119977	S	3205909	T	c	27	33	0	'24/24	24	24	1	24	27	33	'0/23	0	23	0	0				Good	Good	Good		1	1	0	0	BSA-Resistant([1.00][24][24])	BSA-Susceptible([0.00][0][23])
chr_3	5722822	S	3205918	A	g	30	33	0	'21/22	21	22	0.954545	21	30	33	'0/58	0	58	0	0				Good	Good	Good		1	1	0	0	BSA-Resistant([0.95][21][22])	BSA-Susceptible([0.00][0][58])
chr_3	13708173	S	3205939	G	a	31	34	0	'13/13	13	13	1	13	31	34	'0/77	0	77	0	0				Good	Good	Good		1	1	0	0	BSA-Resistant([1.00][13][13])	BSA-Susceptible([0.00][0][77])
chr_3	27718412	S	3205951	T	c	31	33	0	'12/12	12	12	1	12	31	33	'0/49	0	49	0	0				Good	Good	Good		1	1	0	0	BSA-Resistant([1.00][12][12])	BSA-Susceptible([0.00][0][49])
chr_3	27718543	S	3205961	T	c	31	33	0	'15/15	15	15	1	15	31	33	'0/19	0	19	0	0				Good	Good	Good		1	1	0	0	BSA-Resistant([1.00][15][15])	BSA-Susceptible([0.00][0][19])
chr_3	5531013	S	3205975	C	t	31	33	0	'31/31	31	31	1	31	31	33	'0/21	0	21	0	0				Good	Good	Good		1	1	0	0	BSA-Resistant([1.00][31][31])	BSA-Susceptible([0.00][0][21])
chr_3	5781152	S	3205984	T	c	27	33	0	'34/34	34	34	1	34	27	33	'0/23	0	23	0	0				Good	Good	Good		1	1	0	0	BSA-Resistant([1.00][34][34])	BSA-Susceptible([0.00][0][23])
chr_3	4841831	S	3206056	T	c	32	34	0	'26/27	26	27	0.962963	26	32	34	'1/78	1	78	0.0128205	1	32	32		Good	Good	Good		1	1	0	0	BSA-Resistant([0.96][26][27])	BSA-Susceptible([0.01][1][78])
chr_3	5727458	S	3206311	G	t	25	34	0	'73/75	73	75	0.973333	73	25	34	'0/102	0	102	0	0				Good	Good	Good		1	1	0	0	BSA-Resistant([0.97][73][75])	BSA-Susceptible([0.00][0][102])
chr_3	5075476	S	3206716	C	a	31	34	0	'48/48	48	48	1	48	31	34	'0/17	0	17	0	0				Good	Good	Good		1	1	0	0	BSA-Resistant([1.00][48][48])	BSA-Susceptible([0.00][0][17])
chr_3	13682510	S	3207252	G	a	32	33	0	'5/5	5	5	1	5	32	33	'0/82	0	82	0	0				Good	Good	Good		1	1	0	0	BSA-Resistant([1.00][5][5])	BSA-Susceptible([0.00][0][82])
chr_3	13734818	S	3207273	T	c	30	34	0	'18/18	18	18	1	18	30	34	'0/108	0	108	0	0				Good	Good	Good		1	1	0	0	BSA-Resistant([1.00][18][18])	BSA-Susceptible([0.00][0][108])
chr_3	5334936	S	3207282	A	t	32	34	0	'29/30	29	30	0.966667	29	32	34	'0/124	0	124	0	0				Good	Good	Good		1	1	0	0	BSA-Resistant([0.97][29][30])	BSA-Susceptible([0.00][0][124])
[truncated: 1,983 more rows]

## Sheet: chrom SNP count table
Chrom	SNP count
chr1	667
chr2	264
chr3	1277
chr4	175
chr5	73
chr6	269
chr7	106
chr8	242
chr9	162
chr10	157
chr11	36
chr12	109
chr13	79
chr14	64
chr15	48
chr16	59
chr17	55
chr18	20
chr19	13
chr20	40
chr21	67

## Sheet: Chrom3 SNPs
Reference	Variant	Class	Position	RefAllele	VarAllele	AvgQual	MaxQual	Coding	BSA-Resistant	NumReadsWithAllele	Coverage	Freq	UniqAlns	AvgQual	MaxQual	BSA-Susceptible	NumReadsWithAllele	Coverage	Freq	UniqAlns	AvgQual	MaxQual		one >3,.95	one >3,<.05	one high, one low		MatchedVariant_Count	MatchedReference_Count	BelowThreshold_Count	NoCoverage_Count	MatchedVariant_Info	MatchedReference_Info	BelowThreshold_Info	NoCoverage_Info			Position
chr_3	19454548	S	7638	C	t	21	30	0	'0/3	0	3	0	0			'19/20	19	20	0.95	19	21	30		Good	Good	Good		1	1	0	0	BSA-Susceptible([0.95][19][20])	BSA-Resistant([0.00][0][3])					7638
chr_3	5432956	S	56649	G	c	32	33	0	'1/24	1	24	0.0416667	1	31	31	'27/28	27	28	0.964286	27	32	33		Good	Good	Good		1	1	0	0	BSA-Susceptible([0.96][27][28])	BSA-Resistant([0.04][1][24])			49011		56649
chr_3	19758049	S	56660	A	t	32	34	0	'0/35	0	35	0	0			'10/10	10	10	1	10	32	34		Good	Good	Good		1	1	0	0	BSA-Susceptible([1.00][10][10])	BSA-Resistant([0.00][0][35])			11		56660
chr_3	19758120	S	56662	G	t	33	34	0	'0/39	0	39	0	0			'5/5	5	5	1	5	33	34		Good	Good	Good		1	1	0	0	BSA-Susceptible([1.00][5][5])	BSA-Resistant([0.00][0][39])			2		56662
chr_3	19548409	S	56669	G	a	32	34	0	'0/33	0	33	0	0			'9/9	9	9	1	9	32	34		Good	Good	Good		1	1	0	0	BSA-Susceptible([1.00][9][9])	BSA-Resistant([0.00][0][33])			7		56669
chr_3	5517281	S	64428	G	a	30	34	0	'1/22	1	22	0.0454545	1	33	33	'45/46	45	46	0.978261	45	30	34		Good	Good	Good		1	1	0	0	BSA-Susceptible([0.98][45][46])	BSA-Resistant([0.05][1][22])			7759		64428
chr_3	5474563	S	71372	T	c	31	34	0	'2/41	2	41	0.0487805	2	33	33	'60/63	60	63	0.952381	60	31	34		Good	Good	Good		1	1	0	0	BSA-Susceptible([0.95][60][63])	BSA-Resistant([0.05][2][41])			6944		71372
chr_3	5821030	S	71525	C	t	33	33	0	'0/34	0	34	0	0			'4/4	4	4	1	4	33	33		Good	Good	Good		1	1	0	0	BSA-Susceptible([1.00][4][4])	BSA-Resistant([0.00][0][34])			153		71525
chr_3	19754424	S	72958	T	a	32	33	0	'2/40	2	40	0.05	2	33	34	'8/8	8	8	1	8	32	33		Good	Good	Good		1	1	0	0	BSA-Susceptible([1.00][8][8])	BSA-Resistant([0.05][2][40])			1433		72958
chr_3	19409891	S	79304	C	t	24	34	0	'0/40	0	40	0	0			'19/19	19	19	1	19	24	34		Good	Good	Good		1	1	0	0	BSA-Susceptible([1.00][19][19])	BSA-Resistant([0.00][0][40])			6346		79304
chr_3	19537117	S	110101	G	t	30	32	0	'0/16	0	16	0	0			'6/6	6	6	1	6	30	32		Good	Good	Good		1	1	0	0	BSA-Susceptible([1.00][6][6])	BSA-Resistant([0.00][0][16])			30797		110101
chr_3	5711494	S	111571	G	t	32	34	0	'1/22	1	22	0.0454545	1	33	33	'12/12	12	12	1	12	32	34		Good	Good	Good		1	1	0	0	BSA-Susceptible([1.00][12][12])	BSA-Resistant([0.05][1][22])			1470		111571
chr_3	5689650	S	111967	C	t	29	33	0	'0/14	0	14	0	0			'14/14	14	14	1	14	29	33		Good	Good	Good		1	1	0	0	BSA-Susceptible([1.00][14][14])	BSA-Resistant([0.00][0][14])			396		111967
chr_3	5732156	S	114209	C	t	26	33	0	'0/21	0	21	0	0			'23/23	23	23	1	23	26	33		Good	Good	Good		1	1	0	0	BSA-Susceptible([1.00][23][23])	BSA-Resistant([0.00][0][21])			2242		114209
chr_3	5642662	S	115586	A	g	30	33	0	'1/21	1	21	0.047619	1	7	7	'10/10	10	10	1	10	30	33		Good	Good	Good		1	1	0	0	BSA-Susceptible([1.00][10][10])	BSA-Resistant([0.05][1][21])			1377		115586
chr_3	19649864	S	116698	G	c	33	34	0	'1/24	1	24	0.0416667	1	34	34	'11/11	11	11	1	11	33	34		Good	Good	Good		1	1	0	0	BSA-Susceptible([1.00][11][11])	BSA-Resistant([0.04][1][24])			1112		116698
chr_3	19424183	S	116699	A	t	33	34	0	'1/24	1	24	0.0416667	1	33	33	'7/7	7	7	1	7	33	34		Good	Good	Good		1	1	0	0	BSA-Susceptible([1.00][7][7])	BSA-Resistant([0.04][1][24])			1		116699
chr_3	19650132	S	118573	C	a	31	33	0	'0/33	0	33	0	0			'3/3	3	3	1	3	31	33		Good	Good	Good		1	1	0	0	BSA-Susceptible([1.00][3][3])	BSA-Resistant([0.00][0][33])			1874		118573
chr_3	19859403	S	120270	C	t	33	34	0	'0/22	0	22	0	0			'4/4	4	4	1	4	33	34		Good	Good	Good		1	1	0	0	BSA-Susceptible([1.00][4][4])	BSA-Resistant([0.00][0][22])			1697		120270
chr_3	19582698	S	120568	G	a	30	31	0	'0/37	0	37	0	0			'5/5	5	5	1	5	30	31		Good	Good	Good		1	1	0	0	BSA-Susceptible([1.00][5][5])	BSA-Resistant([0.00][0][37])			298		120568
chr_3	19587317	S	121366	A	c	27	32	0	'0/33	0	33	0	0			'4/4	4	4	1	4	27	32		Good	Good	Good		1	1	0	0	BSA-Susceptible([1.00][4][4])	BSA-Resistant([0.00][0][33])			798		121366
chr_3	19586683	S	121368	T	c	22	25	0	'0/34	0	34	0	0			'4/4	4	4	1	4	22	25		Good	Good	Good		1	1	0	0	BSA-Susceptible([1.00][4][4])	BSA-Resistant([0.00][0][34])			2		121368
chr_3	19534911	S	122322	A	g	32	34	0	'0/27	0	27	0	0			'9/9	9	9	1	9	32	34		Good	Good	Good		1	1	0	0	BSA-Susceptible([1.00][9][9])	BSA-Resistant([0.00][0][27])			954		122322
chr_3	19772362	S	123053	C	t	32	33	0	'1/23	1	23	0.0434783	1	2	2	'14/14	14	14	1	14	32	33		Good	Good	Good		1	1	0	0	BSA-Susceptible([1.00][14][14])	BSA-Resistant([0.04][1][23])			731		123053
chr_3	19767297	S	126665	C	t	33	33	0	'0/13	0	13	0	0			'5/5	5	5	1	5	33	33		Good	Good	Good		1	1	0	0	BSA-Susceptible([1.00][5][5])	BSA-Resistant([0.00][0][13])			3612		126665
chr_3	19415265	S	129233	A	g	32	33	0	'0/3	0	3	0	0			'3/3	3	3	1	3	32	33		Good	Good	Good		1	1	0	0	BSA-Susceptible([1.00][3][3])	BSA-Resistant([0.00][0][3])			2568		129233
chr_3	19444681	S	129235	C	a	33	33	0	'0/3	0	3	0	0			'3/3	3	3	1	3	33	33		Good	Good	Good		1	1	0	0	BSA-Susceptible([1.00][3][3])	BSA-Resistant([0.00][0][3])			2		129235
chr_3	19444763	S	129237	T	a	32	34	0	'0/3	0	3	0	0			'3/3	3	3	1	3	32	34		Good	Good	Good		1	1	0	0	BSA-Susceptible([1.00][3][3])	BSA-Resistant([0.00][0][3])			2		129237
chr_3	19463824	S	130072	A	c	32	33	0	'0/13	0	13	0	0			'5/5	5	5	1	5	32	33		Good	Good	Good		1	1	0	0	BSA-Susceptible([1.00][5][5])	BSA-Resistant([0.00][0][13])			835		130072
chr_3	19810739	S	136961	T	c	32	33	0	'0/8	0	8	0	0			'11/11	11	11	1	11	32	33		Good	Good	Good		1	1	0	0	BSA-Susceptible([1.00][11][11])	BSA-Resistant([0.00][0][8])			6889		136961
chr_3	19572042	S	136966	C	t	32	33	0	'0/9	0	9	0	0			'11/11	11	11	1	11	32	33		Good	Good	Good		1	1	0	0	BSA-Susceptible([1.00][11][11])	BSA-Resistant([0.00][0][9])			5		136966
chr_3	19848940	S	136986	G	a	28	32	0	'0/11	0	11	0	0			'6/6	6	6	1	6	28	32		Good	Good	Good		1	1	0	0	BSA-Susceptible([1.00][6][6])	BSA-Resistant([0.00][0][11])			20		136986
chr_3	19859268	S	137936	G	a	32	33	0	'0/37	0	37	0	0			'3/3	3	3	1	3	32	33		Good	Good	Good		1	1	0	0	BSA-Susceptible([1.00][3][3])	BSA-Resistant([0.00][0][37])			950		137936
chr_3	5674147	S	163216	T	c	28	34	0	'1/49	1	49	0.0204082	1	32	32	'35/35	35	35	1	35	28	34		Good	Good	Good		1	1	0	0	BSA-Susceptible([1.00][35][35])	BSA-Resistant([0.02][1][49])			25280		163216
chr_3	5650961	S	163843	C	t	31	33	0	'1/20	1	20	0.05	1	32	32	'26/27	26	27	0.962963	26	31	33		Good	Good	Good		1	1	0	0	BSA-Susceptible([0.96][26][27])	BSA-Resistant([0.05][1][20])			627		163843
chr_3	5343719	S	171352	T	c	30	33	0	'0/23	0	23	0	0			'39/39	39	39	1	39	30	33		Good	Good	Good		1	1	0	0	BSA-Susceptible([1.00][39][39])	BSA-Resistant([0.00][0][23])			7509		171352
chr_3	5738904	S	171797	C	t	31	33	0	'0/42	0	42	0	0			'20/21	20	21	0.952381	20	31	33		Good	Good	Good		1	1	0	0	BSA-Susceptible([0.95][20][21])	BSA-Resistant([0.00][0][42])			445		171797
chr_3	5117684	S	182750	T	a	29	33	0	'0/16	0	16	0	0			'37/38	37	38	0.973684	37	29	33		Good	Good	Good		1	1	0	0	BSA-Susceptible([0.97][37][38])	BSA-Resistant([0.00][0][16])			10953		182750
chr_3	5699929	S	201656	T	c	30	33	0	'2/44	2	44	0.0454545	2	17	33	'58/61	58	61	0.95082	58	30	33		Good	Good	Good		1	1	0	0	BSA-Susceptible([0.95][58][61])	BSA-Resistant([0.05][2][44])			18906		201656
chr_3	5942076	S	221230	C	a	33	34	0	'0/26	0	26	0	0			'10/10	10	10	1	10	33	34		Good	Good	Good		1	1	0	0	BSA-Susceptible([1.00][10][10])	BSA-Resistant([0.00][0][26])			19574		221230
chr_3	5962917	S	221232	G	t	33	34	0	'0/33	0	33	0	0			'10/10	10	10	1	10	33	34		Good	Good	Good		1	1	0	0	BSA-Susceptible([1.00][10][10])	BSA-Resistant([0.00][0][33])			2		221232
chr_3	19750292	S	221244	A	g	31	33	0	'0/34	0	34	0	0			'6/6	6	6	1	6	31	33		Good	Good	Good		1	1	0	0	BSA-Susceptible([1.00][6][6])	BSA-Resistant([0.00][0][34])			12		221244
chr_3	19422210	S	221245	G	t	25	32	0	'0/34	0	34	0	0			'6/6	6	6	1	6	25	32		Good	Good	Good		1	1	0	0	BSA-Susceptible([1.00][6][6])	BSA-Resistant([0.00][0][34])			1		221245
chr_3	19431515	S	235970	T	c	32	33	0	'2/41	2	41	0.0487805	2	32	32	'6/6	6	6	1	6	32	33		Good	Good	Good		1	1	0	0	BSA-Susceptible([1.00][6][6])	BSA-Resistant([0.05][2][41])			14725		235970
chr_3	5056786	S	310399	A	g	32	33	0	'1/20	1	20	0.05	1	20	20	'6/6	6	6	1	6	32	33		Good	Good	Good		1	1	0	0	BSA-Susceptible([1.00][6][6])	BSA-Resistant([0.05][1][20])			74429		310399
chr_3	19687476	S	330647	T	c	28	33	0	'0/40	0	40	0	0			'7/7	7	7	1	7	28	33		Good	Good	Good		1	1	0	0	BSA-Susceptible([1.00][7][7])	BSA-Resistant([0.00][0][40])			20248		330647
chr_3	19497974	S	331941	T	c	32	34	0	'0/30	0	30	0	0			'4/4	4	4	1	4	32	34		Good	Good	Good		1	1	0	0	BSA-Susceptible([1.00][4][4])	BSA-Resistant([0.00][0][30])			1294		331941
chr_3	19589598	S	337765	A	c	31	33	0	'0/5	0	5	0	0			'4/4	4	4	1	4	31	33		Good	Good	Good		1	1	0	0	BSA-Susceptible([1.00][4][4])	BSA-Resistant([0.00][0][5])			5824		337765
chr_3	19861925	S	337767	G	t	31	33	0	'0/5	0	5	0	0			'4/4	4	4	1	4	31	33		Good	Good	Good		1	1	0	0	BSA-Susceptible([1.00][4][4])	BSA-Resistant([0.00][0][5])			2		337767
chr_3	19460160	S	375109	G	c	33	33	0	'0/37	0	37	0	0			'4/4	4	4	1	4	33	33		Good	Good	Good		1	1	0	0	BSA-Susceptible([1.00][4][4])	BSA-Resistant([0.00][0][37])			37342		375109
chr_3	19700171	S	375110	C	t	33	34	0	'0/38	0	38	0	0			'4/4	4	4	1	4	33	34		Good	Good	Good		1	1	0	0	BSA-Susceptible([1.00][4][4])	BSA-Resistant([0.00][0][38])			1		375110
chr_3	19700218	S	375111	A	t	33	34	0	'1/37	1	37	0.027027	1	32	32	'4/4	4	4	1	4	33	34		Good	Good	Good		1	1	0	0	BSA-Susceptible([1.00][4][4])	BSA-Resistant([0.03][1][37])			1		375111
chr_3	5953719	S	385475	G	a	31	33	0	'0/12	0	12	0	0			'5/5	5	5	1	5	31	33		Good	Good	Good		1	1	0	0	BSA-Susceptible([1.00][5][5])	BSA-Resistant([0.00][0][12])			10364		385475
chr_3	19704640	S	392489	T	a	29	31	0	'0/28	0	28	0	0			'6/6	6	6	1	6	29	31		Good	Good	Good		1	1	0	0	BSA-Susceptible([1.00][6][6])	BSA-Resistant([0.00][0][28])			7014		392489
chr_3	19641478	S	396339	C	a	33	33	0	'0/10	0	10	0	0			'3/3	3	3	1	3	33	33		Good	Good	Good		1	1	0	0	BSA-Susceptible([1.00][3][3])	BSA-Resistant([0.00][0][10])			3850		396339
chr_3	19621464	S	396340	G	c	33	33	0	'0/10	0	10	0	0			'3/3	3	3	1	3	33	33		Good	Good	Good		1	1	0	0	BSA-Susceptible([1.00][3][3])	BSA-Resistant([0.00][0][10])			1		396340
chr_3	19423756	S	396341	A	t	33	33	0	'0/10	0	10	0	0			'3/3	3	3	1	3	33	33		Good	Good	Good		1	1	0	0	BSA-Susceptible([1.00][3][3])	BSA-Resistant([0.00][0][10])			1		396341
chr_3	19590256	S	398933	T	c	32	33	0	'0/21	0	21	0	0			'6/6	6	6	1	6	32	33		Good	Good	Good		1	1	0	0	BSA-Susceptible([1.00][6][6])	BSA-Resistant([0.00][0][21])			2592		398933
chr_3	5102655	S	398935	G	c	32	33	0	'0/20	0	20	0	0			'6/6	6	6	1	6	32	33		Good	Good	Good		1	1	0	0	BSA-Susceptible([1.00][6][6])	BSA-Resistant([0.00][0][20])			2		398935
chr_3	19549329	S	400851	A	g	33	33	0	'0/10	0	10	0	0			'3/3	3	3	1	3	33	33		Good	Good	Good		1	1	0	0	BSA-Susceptible([1.00][3][3])	BSA-Resistant([0.00][0][10])			1916		400851
chr_3	19549145	S	400852	A	g	33	33	0	'0/10	0	10	0	0			'3/3	3	3	1	3	33	33		Good	Good	Good		1	1	0	0	BSA-Susceptible([1.00][3][3])	BSA-Resistant([0.00][0][10])			1		400852
chr_3	5359917	S	411611	T	c	27	33	0	'1/34	1	34	0.0294118	1	30	30	'23/23	23	23	1	23	27	33		Good	Good	Good		1	1	0	0	BSA-Susceptible([1.00][23][23])	BSA-Resistant([0.03][1][34])			10759		411611
chr_3	19792441	S	451151	C	t	32	34	0	'1/20	1	20	0.05	1	34	34	'38/40	38	40	0.95	38	32	34		Good	Good	Good		1	1	0	0	BSA-Susceptible([0.95][38][40])	BSA-Resistant([0.05][1][20])			39540		451151
chr_3	5054929	S	451721	T	a	31	33	0	'1/29	1	29	0.0344828	1	33	33	'44/45	44	45	0.977778	44	31	33		Good	Good	Good		1	1	0	0	BSA-Susceptible([0.98][44][45])	BSA-Resistant([0.03][1][29])			570		451721
chr_3	5831016	S	479936	T	c	32	33	0	'0/24	0	24	0	0			'4/4	4	4	1	4	32	33		Good	Good	Good		1	1	0	0	BSA-Susceptible([1.00][4][4])	BSA-Resistant([0.00][0][24])			28215		479936
chr_3	19785254	S	483012	C	t	22	33	0	'0/7	0	7	0	0			'8/8	8	8	1	8	22	33		Good	Good	Good		1	1	0	0	BSA-Susceptible([1.00][8][8])	BSA-Resistant([0.00][0][7])			3076		483012
chr_3	19809345	S	484212	C	t	30	33	0	'0/34	0	34	0	0			'6/6	6	6	1	6	30	33		Good	Good	Good		1	1	0	0	BSA-Susceptible([1.00][6][6])	BSA-Resistant([0.00][0][34])			1200		484212
chr_3	5522703	S	487857	T	c	30	34	0	'1/26	1	26	0.0384615	1	33	33	'45/46	45	46	0.978261	45	30	34		Good	Good	Good		1	1	0	0	BSA-Susceptible([0.98][45][46])	BSA-Resistant([0.04][1][26])			3645		487857
chr_3	19751229	S	492742	A	g	33	34	0	'0/22	0	22	0	0			'3/3	3	3	1	3	33	34		Good	Good	Good		1	1	0	0	BSA-Susceptible([1.00][3][3])	BSA-Resistant([0.00][0][22])			4885		492742
chr_3	5837866	S	520156	T	c	33	34	0	'1/22	1	22	0.0454545	1	32	32	'3/3	3	3	1	3	33	34		Good	Good	Good		1	1	0	0	BSA-Susceptible([1.00][3][3])	BSA-Resistant([0.05][1][22])			27414		520156
chr_3	5564445	S	520324	C	t	31	33	0	'1/28	1	28	0.0357143	1	34	34	'18/18	18	18	1	18	31	33		Good	Good	Good		1	1	0	0	BSA-Susceptible([1.00][18][18])	BSA-Resistant([0.04][1][28])			168		520324
chr_3	19650490	S	551362	A	t	33	34	0	'0/28	0	28	0	0			'7/7	7	7	1	7	33	34		Good	Good	Good		1	1	0	0	BSA-Susceptible([1.00][7][7])	BSA-Resistant([0.00][0][28])			31038		551362
chr_3	19604231	S	551363	T	a	33	33	0	'0/24	0	24	0	0			'5/5	5	5	1	5	33	33		Good	Good	Good		1	1	0	0	BSA-Susceptible([1.00][5][5])	BSA-Resistant([0.00][0][24])			1		551363
chr_3	5794968	S	552688	G	a	32	34	0	'1/26	1	26	0.0384615	1	34	34	'4/4	4	4	1	4	32	34		Good	Good	Good		1	1	0	0	BSA-Susceptible([1.00][4][4])	BSA-Resistant([0.04][1][26])			1325		552688
chr_3	19687861	S	556828	A	g	30	34	0	'0/4	0	4	0	0			'8/8	8	8	1	8	30	34		Good	Good	Good		1	1	0	0	BSA-Susceptible([1.00][8][8])	BSA-Resistant([0.00][0][4])			4140		556828
chr_3	19443033	S	560503	G	a	33	33	0	'1/45	1	45	0.0222222	1	33	33	'4/4	4	4	1	4	33	33		Good	Good	Good		1	1	0	0	BSA-Susceptible([1.00][4][4])	BSA-Resistant([0.02][1][45])			3675		560503
chr_3	19800698	S	560506	G	t	32	33	0	'1/47	1	47	0.0212766	1	34	34	'4/4	4	4	1	4	32	33		Good	Good	Good		1	1	0	0	BSA-Susceptible([1.00][4][4])	BSA-Resistant([0.02][1][47])			3		560506
chr_3	19779988	S	575578	T	c	33	34	0	'0/17	0	17	0	0			'4/4	4	4	1	4	33	34		Good	Good	Good		1	1	0	0	BSA-Susceptible([1.00][4][4])	BSA-Resistant([0.00][0][17])			15072		575578
chr_3	19477730	S	581215	T	a	30	33	0	'0/40	0	40	0	0			'5/5	5	5	1	5	30	33		Good	Good	Good		1	1	0	0	BSA-Susceptible([1.00][5][5])	BSA-Resistant([0.00][0][40])			5637		581215
chr_3	19477646	S	581217	T	a	24	33	0	'0/39	0	39	0	0			'5/5	5	5	1	5	24	33		Good	Good	Good		1	1	0	0	BSA-Susceptible([1.00][5][5])	BSA-Resistant([0.00][0][39])			2		581217
chr_3	19408785	S	586094	G	a	31	33	0	'0/8	0	8	0	0			'4/4	4	4	1	4	31	33		Good	Good	Good		1	1	0	0	BSA-Susceptible([1.00][4][4])	BSA-Resistant([0.00][0][8])			4877		586094
chr_3	19735568	S	596356	G	a	33	33	0	'1/31	1	31	0.0322581	1	34	34	'3/3	3	3	1	3	33	33		Good	Good	Good		1	1	0	0	BSA-Susceptible([1.00][3][3])	BSA-Resistant([0.03][1][31])			10262		596356
chr_3	19375589	S	601766	G	t	34	34	0	'0/38	0	38	0	0			'5/5	5	5	1	5	34	34		Good	Good	Good		1	1	0	0	BSA-Susceptible([1.00][5][5])	BSA-Resistant([0.00][0][38])			5410		601766
chr_3	19375611	S	601768	C	t	33	34	0	'1/36	1	36	0.0277778	1	33	33	'5/5	5	5	1	5	33	34		Good	Good	Good		1	1	0	0	BSA-Susceptible([1.00][5][5])	BSA-Resistant([0.03][1][36])			2		601768
chr_3	19615330	S	601770	C	a	32	34	0	'1/34	1	34	0.0294118	1	29	29	'5/5	5	5	1	5	32	34		Good	Good	Good		1	1	0	0	BSA-Susceptible([1.00][5][5])	BSA-Resistant([0.03][1][34])			2		601770
chr_3	5382258	S	692780	A	g	32	34	0	'1/21	1	21	0.047619	1	2	2	'10/10	10	10	1	10	32	34		Good	Good	Good		1	1	0	0	BSA-Susceptible([1.00][10][10])	BSA-Resistant([0.05][1][21])			91010		692780
chr_3	5542805	S	695017	G	c	30	34	0	'2/45	2	45	0.0444444	2	30	34	'57/60	57	60	0.95	57	30	34		Good	Good	Good		1	1	0	0	BSA-Susceptible([0.95][57][60])	BSA-Resistant([0.04][2][45])			2237		695017
chr_3	19753621	S	715894	T	a	32	33	0	'0/33	0	33	0	0			'7/7	7	7	1	7	32	33		Good	Good	Good		1	1	0	0	BSA-Susceptible([1.00][7][7])	BSA-Resistant([0.00][0][33])			20877		715894
chr_3	13255728	S	727572	G	a	30	33	0	'0/13	0	13	0	0			'6/6	6	6	1	6	30	33		Good	Good	Good		1	1	0	0	BSA-Susceptible([1.00][6][6])	BSA-Resistant([0.00][0][13])			11678		727572
chr_3	5402682	S	745290	T	c	30	34	0	'0/37	0	37	0	0			'34/34	34	34	1	34	30	34		Good	Good	Good		1	1	0	0	BSA-Susceptible([1.00][34][34])	BSA-Resistant([0.00][0][37])			17718		745290
chr_3	5761331	S	760401	G	a	31	34	0	'1/27	1	27	0.037037	1	30	30	'18/18	18	18	1	18	31	34		Good	Good	Good		1	1	0	0	BSA-Susceptible([1.00][18][18])	BSA-Resistant([0.04][1][27])			15111		760401
chr_3	4880339	S	760515	T	c	31	33	0	'0/25	0	25	0	0			'23/23	23	23	1	23	31	33		Good	Good	Good		1	1	0	0	BSA-Susceptible([1.00][23][23])	BSA-Resistant([0.00][0][25])			114		760515
chr_3	5761309	S	760974	A	g	26	34	0	'1/27	1	27	0.037037	1	33	33	'40/41	40	41	0.97561	40	26	34		Good	Good	Good		1	1	0	0	BSA-Susceptible([0.98][40][41])	BSA-Resistant([0.04][1][27])			459		760974
chr_3	5504702	S	762412	T	c	31	34	0	'0/5	0	5	0	0			'6/6	6	6	1	6	31	34		Good	Good	Good		1	1	0	0	BSA-Susceptible([1.00][6][6])	BSA-Resistant([0.00][0][5])			1438		762412
chr_3	19406966	S	763391	A	g	32	33	0	'0/5	0	5	0	0			'6/6	6	6	1	6	32	33		Good	Good	Good		1	1	0	0	BSA-Susceptible([1.00][6][6])	BSA-Resistant([0.00][0][5])			979		763391
chr_3	19610503	S	763412	G	a	33	34	0	'0/4	0	4	0	0			'6/6	6	6	1	6	33	34		Good	Good	Good		1	1	0	0	BSA-Susceptible([1.00][6][6])	BSA-Resistant([0.00][0][4])			21		763412
chr_3	13747323	S	770923	A	g	25	33	0	'1/37	1	37	0.027027	1	26	26	'8/8	8	8	1	8	25	33		Good	Good	Good		1	1	0	0	BSA-Susceptible([1.00][8][8])	BSA-Resistant([0.03][1][37])			7511		770923
chr_3	19497944	S	787047	A	g	32	34	0	'0/10	0	10	0	0			'6/6	6	6	1	6	32	34		Good	Good	Good		1	1	0	0	BSA-Susceptible([1.00][6][6])	BSA-Resistant([0.00][0][10])			16124		787047
chr_3	19733075	S	787049	T	c	33	34	0	'0/10	0	10	0	0			'6/6	6	6	1	6	33	34		Good	Good	Good		1	1	0	0	BSA-Susceptible([1.00][6][6])	BSA-Resistant([0.00][0][10])			2		787049
chr_3	19750714	S	791058	C	t	29	34	0	'2/42	2	42	0.047619	2	33	33	'9/9	9	9	1	9	29	34		Good	Good	Good		1	1	0	0	BSA-Susceptible([1.00][9][9])	BSA-Resistant([0.05][2][42])			4009		791058
chr_3	13187681	S	802304	T	c	32	33	0	'0/22	0	22	0	0			'3/3	3	3	1	3	32	33		Good	Good	Good		1	1	0	0	BSA-Susceptible([1.00][3][3])	BSA-Resistant([0.00][0][22])			11246		802304
chr_3	19678592	S	815305	A	g	32	33	0	'0/13	0	13	0	0			'3/3	3	3	1	3	32	33		Good	Good	Good		1	1	0	0	BSA-Susceptible([1.00][3][3])	BSA-Resistant([0.00][0][13])			13001		815305
chr_3	19604325	S	816189	C	t	31	34	0	'0/3	0	3	0	0			'6/6	6	6	1	6	31	34		Good	Good	Good		1	1	0	0	BSA-Susceptible([1.00][6][6])	BSA-Resistant([0.00][0][3])			884		816189
chr_3	19674896	S	817406	T	c	32	34	0	'0/9	0	9	0	0			'5/5	5	5	1	5	32	34		Good	Good	Good		1	1	0	0	BSA-Susceptible([1.00][5][5])	BSA-Resistant([0.00][0][9])			1217		817406
chr_3	19692285	S	818697	T	c	33	33	0	'0/10	0	10	0	0			'5/5	5	5	1	5	33	33		Good	Good	Good		1	1	0	0	BSA-Susceptible([1.00][5][5])	BSA-Resistant([0.00][0][10])			1291		818697
chr_3	19505515	S	821638	A	t	33	34	0	'0/11	0	11	0	0			'4/4	4	4	1	4	33	34		Good	Good	Good		1	1	0	0	BSA-Susceptible([1.00][4][4])	BSA-Resistant([0.00][0][11])			2941		821638
chr_3	19437473	S	821639	T	g	33	34	0	'0/11	0	11	0	0			'4/4	4	4	1	4	33	34		Good	Good	Good		1	1	0	0	BSA-Susceptible([1.00][4][4])	BSA-Resistant([0.00][0][11])			1		821639
chr_3	19505485	S	821640	C	t	32	33	0	'0/11	0	11	0	0			'4/4	4	4	1	4	32	33		Good	Good	Good		1	1	0	0	BSA-Susceptible([1.00][4][4])	BSA-Resistant([0.00][0][11])			1		821640
chr_3	19505570	S	821642	A	t	33	34	0	'0/11	0	11	0	0			'4/4	4	4	1	4	33	34		Good	Good	Good		1	1	0	0	BSA-Susceptible([1.00][4][4])	BSA-Resistant([0.00][0][11])			2		821642
chr_3	19451377	S	826486	T	c	31	34	0	'0/18	0	18	0	0			'5/5	5	5	1	5	31	34		Good	Good	Good		1	1	0	0	BSA-Susceptible([1.00][5][5])	BSA-Resistant([0.00][0][18])			4844		826486
chr_3	5424659	S	826487	A	t	32	34	0	'0/18	0	18	0	0			'5/5	5	5	1	5	32	34		Good	Good	Good		1	1	0	0	BSA-Susceptible([1.00][5][5])	BSA-Resistant([0.00][0][18])			1		826487
chr_3	4925590	S	826488	C	a	33	34	0	'0/18	0	18	0	0			'5/5	5	5	1	5	33	34		Good	Good	Good		1	1	0	0	BSA-Susceptible([1.00][5][5])	BSA-Resistant([0.00][0][18])			1		826488
chr_3	19741448	S	838668	C	t	29	32	0	'0/11	0	11	0	0			'3/3	3	3	1	3	29	32		Good	Good	Good		1	1	0	0	BSA-Susceptible([1.00][3][3])	BSA-Resistant([0.00][0][11])			12180		838668
chr_3	19741564	S	838673	C	t	33	33	0	'0/8	0	8	0	0			'3/3	3	3	1	3	33	33		Good	Good	Good		1	1	0	0	BSA-Susceptible([1.00][3][3])	BSA-Resistant([0.00][0][8])			5		838673
chr_3	19743291	S	838774	C	t	31	33	0	'0/14	0	14	0	0			'6/6	6	6	1	6	31	33		Good	Good	Good		1	1	0	0	BSA-Susceptible([1.00][6][6])	BSA-Resistant([0.00][0][14])			101		838774
chr_3	5718559	S	852977	G	c	32	33	0	'0/50	0	50	0	0			'13/13	13	13	1	13	32	33		Good	Good	Good		1	1	0	0	BSA-Susceptible([1.00][13][13])	BSA-Resistant([0.00][0][50])			14203		852977
chr_3	5592880	S	856581	T	c	28	33	0	'1/28	1	28	0.0357143	1	19	19	'30/30	30	30	1	30	28	33		Good	Good	Good		1	1	0	0	BSA-Susceptible([1.00][30][30])	BSA-Resistant([0.04][1][28])			3604		856581
chr_3	5430677	S	856587	C	t	29	33	0	'1/22	1	22	0.0454545	1	19	19	'27/27	27	27	1	27	29	33		Good	Good	Good		1	1	0	0	BSA-Susceptible([1.00][27][27])	BSA-Resistant([0.05][1][22])			6		856587
chr_3	5661835	S	876493	G	a	28	34	0	'1/28	1	28	0.0357143	1	21	21	'19/19	19	19	1	19	28	34		Good	Good	Good		1	1	0	0	BSA-Susceptible([1.00][19][19])	BSA-Resistant([0.04][1][28])			19906		876493
chr_3	13503496	S	890573	A	g	31	34	0	'1/41	1	41	0.0243902	1	32	32	'36/37	36	37	0.972973	36	31	34		Good	Good	Good		1	1	0	0	BSA-Susceptible([0.97][36][37])	BSA-Resistant([0.02][1][41])			14080		890573
chr_3	19409980	S	890576	G	a	32	34	0	'1/39	1	39	0.025641	1	33	33	'30/30	30	30	1	30	32	34		Good	Good	Good		1	1	0	0	BSA-Susceptible([1.00][30][30])	BSA-Resistant([0.03][1][39])			3		890576
chr_3	5160497	S	895489	C	t	32	34	0	'1/30	1	30	0.0333333	1	33	33	'20/20	20	20	1	20	32	34		Good	Good	Good		1	1	0	0	BSA-Susceptible([1.00][20][20])	BSA-Resistant([0.03][1][30])			4913		895489
chr_3	19490502	S	895500	G	a	32	33	0	'0/22	0	22	0	0			'14/14	14	14	1	14	32	33		Good	Good	Good		1	1	0	0	BSA-Susceptible([1.00][14][14])	BSA-Resistant([0.00][0][22])			11		895500
chr_3	5663377	S	926104	T	c	30	34	0	'0/27	0	27	0	0			'25/26	25	26	0.961538	25	30	34		Good	Good	Good		1	1	0	0	BSA-Susceptible([0.96][25][26])	BSA-Resistant([0.00][0][27])			30604		926104
chr_3	13414476	S	939904	G	t	33	33	0	'0/19	0	19	0	0			'3/3	3	3	1	3	33	33		Good	Good	Good		1	1	0	0	BSA-Susceptible([1.00][3][3])	BSA-Resistant([0.00][0][19])			13800		939904
chr_3	19593125	S	972685	A	g	33	34	0	'0/12	0	12	0	0			'8/8	8	8	1	8	33	34		Good	Good	Good		1	1	0	0	BSA-Susceptible([1.00][8][8])	BSA-Resistant([0.00][0][12])			32781		972685
chr_3	5130738	S	975208	T	a	32	34	0	'0/14	0	14	0	0			'3/3	3	3	1	3	32	34		Good	Good	Good		1	1	0	0	BSA-Susceptible([1.00][3][3])	BSA-Resistant([0.00][0][14])			2523		975208
chr_3	19415617	S	977681	A	g	33	33	0	'0/12	0	12	0	0			'5/5	5	5	1	5	33	33		Good	Good	Good		1	1	0	0	BSA-Susceptible([1.00][5][5])	BSA-Resistant([0.00][0][12])			2473		977681
chr_3	5375324	S	993235	A	c	31	34	0	'2/47	2	47	0.0425532	2	29	33	'66/67	66	67	0.985075	66	31	34		Good	Good	Good		1	1	0	0	BSA-Susceptible([0.99][66][67])	BSA-Resistant([0.04][2][47])			15554		993235
chr_3	19729761	S	995362	T	g	32	34	0	'2/56	2	56	0.0357143	2	33	33	'31/31	31	31	1	31	32	34		Good	Good	Good		1	1	0	0	BSA-Susceptible([1.00][31][31])	BSA-Resistant([0.04][2][56])			2127		995362
chr_3	5671260	S	999145	G	a	25	33	0	'0/22	0	22	0	0			'7/7	7	7	1	7	25	33		Good	Good	Good		1	1	0	0	BSA-Susceptible([1.00][7][7])	BSA-Resistant([0.00][0][22])			3783		999145
chr_3	19541622	S	1004724	T	c	28	31	0	'0/24	0	24	0	0			'3/3	3	3	1	3	28	31		Good	Good	Good		1	1	0	0	BSA-Susceptible([1.00][3][3])	BSA-Resistant([0.00][0][24])			5579		1004724
chr_3	19857074	S	1023380	G	a	33	34	0	'0/19	0	19	0	0			'5/5	5	5	1	5	33	34		Good	Good	Good		1	1	0	0	BSA-Susceptible([1.00][5][5])	BSA-Resistant([0.00][0][19])			18656		1023380
chr_3	19704843	S	1029191	T	a	32	33	0	'0/25	0	25	0	0			'3/3	3	3	1	3	32	33		Good	Good	Good		1	1	0	0	BSA-Susceptible([1.00][3][3])	BSA-Resistant([0.00][0][25])			5811		1029191
chr_3	19682449	S	1029214	T	c	32	34	0	'0/28	0	28	0	0			'7/7	7	7	1	7	32	34		Good	Good	Good		1	1	0	0	BSA-Susceptible([1.00][7][7])	BSA-Resistant([0.00][0][28])			23		1029214
chr_3	19568528	S	1032632	A	g	32	33	0	'0/22	0	22	0	0			'4/4	4	4	1	4	32	33		Good	Good	Good		1	1	0	0	BSA-Susceptible([1.00][4][4])	BSA-Resistant([0.00][0][22])			3418		1032632
chr_3	19525404	S	1041973	T	c	27	33	0	'0/27	0	27	0	0			'7/7	7	7	1	7	27	33		Good	Good	Good		1	1	0	0	BSA-Susceptible([1.00][7][7])	BSA-Resistant([0.00][0][27])			9341		1041973
chr_3	19526738	S	1043739	T	a	33	33	0	'0/20	0	20	0	0			'5/5	5	5	1	5	33	33		Good	Good	Good		1	1	0	0	BSA-Susceptible([1.00][5][5])	BSA-Resistant([0.00][0][20])			1766		1043739
chr_3	19477043	S	1043740	A	g	32	33	0	'0/20	0	20	0	0			'5/5	5	5	1	5	32	33		Good	Good	Good		1	1	0	0	BSA-Susceptible([1.00][5][5])	BSA-Resistant([0.00][0][20])			1		1043740
chr_3	19439871	S	1043741	G	c	32	33	0	'1/21	1	21	0.047619	1	30	30	'5/5	5	5	1	5	32	33		Good	Good	Good		1	1	0	0	BSA-Susceptible([1.00][5][5])	BSA-Resistant([0.05][1][21])			1		1043741
chr_3	13200485	S	1043743	T	g	32	33	0	'1/23	1	23	0.0434783	1	33	33	'5/5	5	5	1	5	32	33		Good	Good	Good		1	1	0	0	BSA-Susceptible([1.00][5][5])	BSA-Resistant([0.04][1][23])			2		1043743
chr_3	19552274	S	1058410	C	t	33	33	0	'0/21	0	21	0	0			'3/3	3	3	1	3	33	33		Good	Good	Good		1	1	0	0	BSA-Susceptible([1.00][3][3])	BSA-Resistant([0.00][0][21])			14667		1058410
chr_3	19619526	S	1067973	G	c	31	34	0	'2/44	2	44	0.0454545	2	30	31	'11/11	11	11	1	11	31	34		Good	Good	Good		1	1	0	0	BSA-Susceptible([1.00][11][11])	BSA-Resistant([0.05][2][44])			9563		1067973
chr_3	19391556	S	1067974	A	t	32	33	0	'2/43	2	43	0.0465116	2	32	34	'11/11	11	11	1	11	32	33		Good	Good	Good		1	1	0	0	BSA-Susceptible([1.00][11][11])	BSA-Resistant([0.05][2][43])			1		1067974
chr_3	19430946	S	1355520	T	a	33	33	0	'0/6	0	6	0	0			'3/3	3	3	1	3	33	33		Good	Good	Good		1	1	0	0	BSA-Susceptible([1.00][3][3])	BSA-Resistant([0.00][0][6])			287546		1355520
chr_3	19411940	S	1539871	A	g	33	33	0	'0/20	0	20	0	0			'3/3	3	3	1	3	33	33		Good	Good	Good		1	1	0	0	BSA-Susceptible([1.00][3][3])	BSA-Resistant([0.00][0][20])			184351		1539871
chr_3	19436699	S	1582612	G	a	30	34	0	'0/24	0	24	0	0			'5/5	5	5	1	5	30	34		Good	Good	Good		1	1	0	0	BSA-Susceptible([1.00][5][5])	BSA-Resistant([0.00][0][24])			42741		1582612
chr_3	19658737	S	1596028	A	c	31	33	0	'1/47	1	47	0.0212766	1	32	32	'12/12	12	12	1	12	31	33		Good	Good	Good		1	1	0	0	BSA-Susceptible([1.00][12][12])	BSA-Resistant([0.02][1][47])			13416		1596028
chr_3	5337712	S	1634801	C	a	30	33	0	'0/29	0	29	0	0			'5/5	5	5	1	5	30	33		Good	Good	Good		1	1	0	0	BSA-Susceptible([1.00][5][5])	BSA-Resistant([0.00][0][29])			38773		1634801
chr_3	19471038	S	1856433	A	g	29	34	0	'0/31	0	31	0	0			'8/8	8	8	1	8	29	34		Good	Good	Good		1	1	0	0	BSA-Susceptible([1.00][8][8])	BSA-Resistant([0.00][0][31])			221632		1856433
chr_3	19470999	S	1856434	T	g	30	34	0	'0/31	0	31	0	0			'8/8	8	8	1	8	30	34		Good	Good	Good		1	1	0	0	BSA-Susceptible([1.00][8][8])	BSA-Resistant([0.00][0][31])			1		1856434
chr_3	4849093	S	1880476	C	t	30	34	0	'3/61	3	61	0.0491803	3	20	33	'47/49	47	49	0.959184	47	30	34		Good	Good	Good		1	1	0	0	BSA-Susceptible([0.96][47][49])	BSA-Resistant([0.05][3][61])			24042		1880476
chr_3	13602440	S	1908033	C	t	33	34	0	'0/25	0	25	0	0			'9/9	9	9	1	9	33	34		Good	Good	Good		1	1	0	0	BSA-Susceptible([1.00][9][9])	BSA-Resistant([0.00][0][25])			27557		1908033
chr_3	19574147	S	1925610	G	a	31	33	0	'0/12	0	12	0	0			'7/7	7	7	1	7	31	33		Good	Good	Good		1	1	0	0	BSA-Susceptible([1.00][7][7])	BSA-Resistant([0.00][0][12])			17577		1925610
chr_3	19388761	S	1997397	T	c	30	33	0	'1/43	1	43	0.0232558	1	33	33	'5/5	5	5	1	5	30	33		Good	Good	Good		1	1	0	0	BSA-Susceptible([1.00][5][5])	BSA-Resistant([0.02][1][43])			71787		1997397
chr_3	19425288	S	2005992	G	a	27	30	0	'0/36	0	36	0	0			'5/5	5	5	1	5	27	30		Good	Good	Good		1	1	0	0	BSA-Susceptible([1.00][5][5])	BSA-Resistant([0.00][0][36])			8595		2005992
chr_3	5675202	S	2047657	A	c	26	34	0	'1/33	1	33	0.030303	1	19	19	'48/49	48	49	0.979592	48	26	34		Good	Good	Good		1	1	0	0	BSA-Susceptible([0.98][48][49])	BSA-Resistant([0.03][1][33])			41665		2047657
chr_3	5931772	S	2079228	A	g	28	33	0	'1/38	1	38	0.0263158	1	7	7	'40/41	40	41	0.97561	40	28	33		Good	Good	Good		1	1	0	0	BSA-Susceptible([0.98][40][41])	BSA-Resistant([0.03][1][38])			31571		2079228
chr_3	19513708	S	2202127	A	g	31	34	0	'1/27	1	27	0.037037	1	33	33	'30/31	30	31	0.967742	30	31	34		Good	Good	Good		1	1	0	0	BSA-Susceptible([0.97][30][31])	BSA-Resistant([0.04][1][27])			122899		2202127
chr_3	19385904	S	2315698	A	c	33	33	0	'0/7	0	7	0	0			'3/3	3	3	1	3	33	33		Good	Good	Good		1	1	0	0	BSA-Susceptible([1.00][3][3])	BSA-Resistant([0.00][0][7])			113571		2315698
chr_3	19700558	S	2315701	G	t	34	34	0	'0/6	0	6	0	0			'3/3	3	3	1	3	34	34		Good	Good	Good		1	1	0	0	BSA-Susceptible([1.00][3][3])	BSA-Resistant([0.00][0][6])			3		2315701
chr_3	19419756	S	2315702	T	a	33	34	0	'0/6	0	6	0	0			'3/3	3	3	1	3	33	34		Good	Good	Good		1	1	0	0	BSA-Susceptible([1.00][3][3])	BSA-Resistant([0.00][0][6])			1		2315702
chr_3	19568189	S	2355911	A	c	32	34	0	'1/24	1	24	0.0416667	1	27	27	'7/7	7	7	1	7	32	34		Good	Good	Good		1	1	0	0	BSA-Susceptible([1.00][7][7])	BSA-Resistant([0.04][1][24])			40209		2355911
chr_3	19847864	S	2435702	C	a	32	33	0	'0/65	0	65	0	0			'3/3	3	3	1	3	32	33		Good	Good	Good		1	1	0	0	BSA-Susceptible([1.00][3][3])	BSA-Resistant([0.00][0][65])			79791		2435702
chr_3	19847881	S	2435703	T	a	33	33	0	'2/62	2	62	0.0322581	2	33	33	'3/3	3	3	1	3	33	33		Good	Good	Good		1	1	0	0	BSA-Susceptible([1.00][3][3])	BSA-Resistant([0.03][2][62])			1		2435703
chr_3	19564606	S	2435705	C	t	33	34	0	'0/62	0	62	0	0			'3/3	3	3	1	3	33	34		Good	Good	Good		1	1	0	0	BSA-Susceptible([1.00][3][3])	BSA-Resistant([0.00][0][62])			2		2435705
chr_3	5180760	S	2563887	G	a	29	33	0	'0/29	0	29	0	0			'55/57	55	57	0.964912	55	29	33		Good	Good	Good		1	1	0	0	BSA-Susceptible([0.96][55][57])	BSA-Resistant([0.00][0][29])			128182		2563887
chr_3	5586619	S	2563890	A	g	29	33	0	'0/26	0	26	0	0			'54/56	54	56	0.964286	54	29	33		Good	Good	Good		1	1	0	0	BSA-Susceptible([0.96][54][56])	BSA-Resistant([0.00][0][26])			3		2563890
chr_3	19631793	S	2590217	G	a	31	34	0	'0/18	0	18	0	0			'9/9	9	9	1	9	31	34		Good	Good	Good		1	1	0	0	BSA-Susceptible([1.00][9][9])	BSA-Resistant([0.00][0][18])			26327		2590217
chr_3	13282761	S	2598067	T	c	29	33	0	'0/29	0	29	0	0			'5/5	5	5	1	5	29	33		Good	Good	Good		1	1	0	0	BSA-Susceptible([1.00][5][5])	BSA-Resistant([0.00][0][29])			7850		2598067
chr_3	5720302	S	2643575	T	c	27	34	0	'1/32	1	32	0.03125	1	28	28	'31/32	31	32	0.96875	31	27	34		Good	Good	Good		1	1	0	0	BSA-Susceptible([0.97][31][32])	BSA-Resistant([0.03][1][32])			45508		2643575
chr_3	5696211	S	2647043	T	c	27	33	0	'1/21	1	21	0.047619	1	30	30	'24/25	24	25	0.96	24	27	33		Good	Good	Good		1	1	0	0	BSA-Susceptible([0.96][24][25])	BSA-Resistant([0.05][1][21])			3468		2647043
chr_3	5200985	S	2727838	G	a	29	33	0	'2/46	2	46	0.0434783	2	28	31	'19/19	19	19	1	19	29	33		Good	Good	Good		1	1	0	0	BSA-Susceptible([1.00][19][19])	BSA-Resistant([0.04][2][46])			80795		2727838
chr_3	5566559	S	2732995	A	t	31	34	0	'2/47	2	47	0.0425532	2	30	31	'27/28	27	28	0.964286	27	31	34		Good	Good	Good		1	1	0	0	BSA-Susceptible([0.96][27][28])	BSA-Resistant([0.04][2][47])			5157		2732995
chr_3	5652678	S	2732999	T	c	32	34	0	'2/56	2	56	0.0357143	2	27	33	'25/26	25	26	0.961538	25	32	34		Good	Good	Good		1	1	0	0	BSA-Susceptible([0.96][25][26])	BSA-Resistant([0.04][2][56])			4		2732999
chr_3	19761030	S	2795689	G	a	29	33	0	'0/29	0	29	0	0			'7/7	7	7	1	7	29	33		Good	Good	Good		1	1	0	0	BSA-Susceptible([1.00][7][7])	BSA-Resistant([0.00][0][29])			62690		2795689
chr_3	4972511	S	2834084	A	g	28	33	0	'0/26	0	26	0	0			'47/49	47	49	0.959184	47	28	33		Good	Good	Good		1	1	0	0	BSA-Susceptible([0.96][47][49])	BSA-Resistant([0.00][0][26])			38395		2834084
chr_3	19511166	S	2845707	T	a	29	33	0	'0/38	0	38	0	0			'7/7	7	7	1	7	29	33		Good	Good	Good		1	1	0	0	BSA-Susceptible([1.00][7][7])	BSA-Resistant([0.00][0][38])			11623		2845707
chr_3	19511151	S	2845708	G	a	32	33	0	'0/38	0	38	0	0			'7/7	7	7	1	7	32	33		Good	Good	Good		1	1	0	0	BSA-Susceptible([1.00][7][7])	BSA-Resistant([0.00][0][38])			1		2845708
chr_3	19803635	S	2855429	A	g	30	32	0	'0/27	0	27	0	0			'6/6	6	6	1	6	30	32		Good	Good	Good		1	1	0	0	BSA-Susceptible([1.00][6][6])	BSA-Resistant([0.00][0][27])			9721		2855429
chr_3	19803652	S	2855430	C	g	32	34	0	'0/26	0	26	0	0			'6/6	6	6	1	6	32	34		Good	Good	Good		1	1	0	0	BSA-Susceptible([1.00][6][6])	BSA-Resistant([0.00][0][26])			1		2855430
chr_3	19803604	S	2855435	C	g	31	33	0	'0/26	0	26	0	0			'6/6	6	6	1	6	31	33		Good	Good	Good		1	1	0	0	BSA-Susceptible([1.00][6][6])	BSA-Resistant([0.00][0][26])			5		2855435
chr_3	19756192	S	2856204	G	a	31	33	0	'0/23	0	23	0	0			'6/6	6	6	1	6	31	33		Good	Good	Good		1	1	0	0	BSA-Susceptible([1.00][6][6])	BSA-Resistant([0.00][0][23])			769		2856204
chr_3	5789231	S	2914720	C	t	33	34	0	'0/35	0	35	0	0			'5/5	5	5	1	5	33	34		Good	Good	Good		1	1	0	0	BSA-Susceptible([1.00][5][5])	BSA-Resistant([0.00][0][35])			58516		2914720
chr_3	13460911	S	2914723	A	c	31	33	0	'0/37	0	37	0	0			'5/5	5	5	1	5	31	33		Good	Good	Good		1	1	0	0	BSA-Susceptible([1.00][5][5])	BSA-Resistant([0.00][0][37])			3		2914723
chr_3	19557651	S	2944892	T	c	29	31	0	'0/12	0	12	0	0			'4/4	4	4	1	4	29	31		Good	Good	Good		1	1	0	0	BSA-Susceptible([1.00][4][4])	BSA-Resistant([0.00][0][12])			30169		2944892
chr_3	19522180	S	2949504	T	c	32	33	0	'0/10	0	10	0	0			'7/7	7	7	1	7	32	33		Good	Good	Good		1	1	0	0	BSA-Susceptible([1.00][7][7])	BSA-Resistant([0.00][0][10])			4612		2949504
chr_3	27435798	S	2959236	G	t	27	33	0	'4/4	4	4	1	4	27	33	'0/7	0	7	0	0				Good	Good	Good		1	1	0	0	BSA-Resistant([1.00][4][4])	BSA-Susceptible([0.00][0][7])			9732		2959236
chr_3	19675725	S	3075611	T	c	32	33	0	'0/8	0	8	0	0			'5/5	5	5	1	5	32	33		Good	Good	Good		1	1	0	0	BSA-Susceptible([1.00][5][5])	BSA-Resistant([0.00][0][8])			116375		3075611
chr_3	19621719	S	3075615	A	g	32	33	0	'0/8	0	8	0	0			'5/5	5	5	1	5	32	33		Good	Good	Good		1	1	0	0	BSA-Susceptible([1.00][5][5])	BSA-Resistant([0.00][0][8])			4		3075615
chr_3	5937090	S	3081782	C	t	33	33	0	'3/3	3	3	1	3	33	33	'0/32	0	32	0	0				Good	Good	Good		1	1	0	0	BSA-Resistant([1.00][3][3])	BSA-Susceptible([0.00][0][32])			6167		3081782	341979
chr_3	27181597	S	3140708	G	t	33	34	0	'3/3	3	3	1	3	33	34	'0/15	0	15	0	0				Good	Good	Good		1	1	0	0	BSA-Resistant([1.00][3][3])	BSA-Susceptible([0.00][0][15])			58926		3140708
chr_3	27180174	S	3140709	A	t	32	34	0	'3/3	3	3	1	3	32	34	'0/15	0	15	0	0				Good	Good	Good		1	1	0	0	BSA-Resistant([1.00][3][3])	BSA-Susceptible([0.00][0][15])			1		3140709
chr_3	5889729	S	3147872	G	a	32	34	0	'27/28	27	28	0.964286	27	32	34	'0/32	0	32	0	0				Good	Good	Good		1	1	0	0	BSA-Resistant([0.96][27][28])	BSA-Susceptible([0.00][0][32])			7163		3147872
chr_3	5563785	S	3194780	T	c	29	33	0	'20/20	20	20	1	20	29	33	'0/36	0	36	0	0				Good	Good	Good		1	1	0	0	BSA-Resistant([1.00][20][20])	BSA-Susceptible([0.00][0][36])			46908		3194780
chr_3	5153972	S	3194785	T	c	29	33	0	'24/24	24	24	1	24	29	33	'0/40	0	40	0	0				Good	Good	Good		1	1	0	0	BSA-Resistant([1.00][24][24])	BSA-Susceptible([0.00][0][40])			5		3194785
chr_3	5633852	S	3194859	C	g	32	33	0	'3/3	3	3	1	3	32	33	'0/64	0	64	0	0				Good	Good	Good		1	1	0	0	BSA-Resistant([1.00][3][3])	BSA-Susceptible([0.00][0][64])			74		3194859
chr_3	5802609	S	3194861	C	t	30	33	0	'5/5	5	5	1	5	30	33	'0/64	0	64	0	0				Good	Good	Good		1	1	0	0	BSA-Resistant([1.00][5][5])	BSA-Susceptible([0.00][0][64])			2		3194861
chr_3	5551063	S	3194934	G	c	30	34	0	'19/19	19	19	1	19	30	34	'1/23	1	23	0.0434783	1	8	8		Good	Good	Good		1	1	0	0	BSA-Resistant([1.00][19][19])	BSA-Susceptible([0.04][1][23])			73		3194934
chr_3	5361966	S	3195321	A	g	30	33	0	'11/11	11	11	1	11	30	33	'0/42	0	42	0	0				Good	Good	Good		1	1	0	0	BSA-Resistant([1.00][11][11])	BSA-Susceptible([0.00][0][42])			387		3195321
chr_3	13550429	S	3195332	C	a	33	33	0	'4/4	4	4	1	4	33	33	'0/35	0	35	0	0				Good	Good	Good		1	1	0	0	BSA-Resistant([1.00][4][4])	BSA-Susceptible([0.00][0][35])			11		3195332
chr_3	27825789	S	3195334	G	t	33	33	0	'4/4	4	4	1	4	33	33	'0/29	0	29	0	0				Good	Good	Good		1	1	0	0	BSA-Resistant([1.00][4][4])	BSA-Susceptible([0.00][0][29])			2		3195334
chr_3	27622850	S	3195348	G	c	25	32	0	'5/5	5	5	1	5	25	32	'0/31	0	31	0	0				Good	Good	Good		1	1	0	0	BSA-Resistant([1.00][5][5])	BSA-Susceptible([0.00][0][31])			14		3195348
chr_3	13610990	S	3195351	A	c	26	33	0	'7/7	7	7	1	7	26	33	'0/42	0	42	0	0				Good	Good	Good		1	1	0	0	BSA-Resistant([1.00][7][7])	BSA-Susceptible([0.00][0][42])			3		3195351
chr_3	5838119	S	3195357	A	g	24	33	0	'10/10	10	10	1	10	24	33	'0/36	0	36	0	0				Good	Good	Good		1	1	0	0	BSA-Resistant([1.00][10][10])	BSA-Susceptible([0.00][0][36])			6		3195357
chr_3	5393351	S	3195402	C	g	29	33	0	'38/40	38	40	0.95	38	29	33	'0/52	0	52	0	0				Good	Good	Good		1	1	0	0	BSA-Resistant([0.95][38][40])	BSA-Susceptible([0.00][0][52])			45		3195402
chr_3	4975016	S	3195773	G	a	27	34	0	'73/75	73	75	0.973333	73	27	34	'0/93	0	93	0	0				Good	Good	Good		1	1	0	0	BSA-Resistant([0.97][73][75])	BSA-Susceptible([0.00][0][93])			371		3195773
chr_3	5426518	S	3196408	C	a	29	34	0	'61/64	61	64	0.953125	61	29	34	'0/109	0	109	0	0				Good	Good	Good		1	1	0	0	BSA-Resistant([0.95][61][64])	BSA-Susceptible([0.00][0][109])			635		3196408
chr_3	5722345	S	3196598	G	a	30	34	0	'85/86	85	86	0.988372	85	30	34	'0/111	0	111	0	0				Good	Good	Good		1	1	0	0	BSA-Resistant([0.99][85][86])	BSA-Susceptible([0.00][0][111])			190		3196598
chr_3	5909682	S	3196770	G	a	29	34	0	'36/37	36	37	0.972973	36	29	34	'0/102	0	102	0	0				Good	Good	Good		1	1	0	0	BSA-Resistant([0.97][36][37])	BSA-Susceptible([0.00][0][102])			172		3196770
chr_3	5490457	S	3197093	T	c	31	33	0	'9/9	9	9	1	9	31	33	'0/55	0	55	0	0				Good	Good	Good		1	1	0	0	BSA-Resistant([1.00][9][9])	BSA-Susceptible([0.00][0][55])			323		3197093
chr_3	5363634	S	3197280	G	t	30	34	0	'14/14	14	14	1	14	30	34	'1/93	1	93	0.0107527	1	2	2		Good	Good	Good		1	1	0	0	BSA-Resistant([1.00][14][14])	BSA-Susceptible([0.01][1][93])			187		3197280
chr_3	5524237	S	3197282	C	t	31	34	0	'8/8	8	8	1	8	31	34	'0/89	0	89	0	0				Good	Good	Good		1	1	0	0	BSA-Resistant([1.00][8][8])	BSA-Susceptible([0.00][0][89])			2		3197282
chr_3	27623073	S	3197286	T	a	26	34	0	'16/16	16	16	1	16	26	34	'0/98	0	98	0	0				Good	Good	Good		1	1	0	0	BSA-Resistant([1.00][16][16])	BSA-Susceptible([0.00][0][98])			4		3197286
chr_3	13593112	S	3197304	T	c	31	34	0	'37/37	37	37	1	37	31	34	'0/91	0	91	0	0				Good	Good	Good		1	1	0	0	BSA-Resistant([1.00][37][37])	BSA-Susceptible([0.00][0][91])			18		3197304
chr_3	13612248	S	3197329	T	a	30	34	0	'29/29	29	29	1	29	30	34	'0/102	0	102	0	0				Good	Good	Good		1	1	0	0	BSA-Resistant([1.00][29][29])	BSA-Susceptible([0.00][0][102])			25		3197329
chr_3	27601463	S	3197332	A	c	32	34	0	'20/20	20	20	1	20	32	34	'0/100	0	100	0	0				Good	Good	Good		1	1	0	0	BSA-Resistant([1.00][20][20])	BSA-Susceptible([0.00][0][100])			3		3197332
chr_3	27600835	S	3197337	T	c	31	34	0	'12/12	12	12	1	12	31	34	'0/93	0	93	0	0				Good	Good	Good		1	1	0	0	BSA-Resistant([1.00][12][12])	BSA-Susceptible([0.00][0][93])			5		3197337
chr_3	27624619	S	3197339	T	a	33	34	0	'5/5	5	5	1	5	33	34	'0/95	0	95	0	0				Good	Good	Good		1	1	0	0	BSA-Resistant([1.00][5][5])	BSA-Susceptible([0.00][0][95])			2		3197339
chr_3	5954688	S	3197553	A	g	29	34	0	'28/29	28	29	0.965517	28	29	34	'0/16	0	16	0	0				Good	Good	Good		1	1	0	0	BSA-Resistant([0.97][28][29])	BSA-Susceptible([0.00][0][16])			214		3197553
chr_3	5823875	S	3197554	A	c	28	33	0	'29/29	29	29	1	29	28	33	'0/18	0	18	0	0				Good	Good	Good		1	1	0	0	BSA-Resistant([1.00][29][29])	BSA-Susceptible([0.00][0][18])			1		3197554
chr_3	5383447	S	3197896	C	g	30	34	0	'12/12	12	12	1	12	30	34	'0/50	0	50	0	0				Good	Good	Good		1	1	0	0	BSA-Resistant([1.00][12][12])	BSA-Susceptible([0.00][0][50])			342		3197896
chr_3	5093005	S	3197898	T	c	31	34	0	'12/12	12	12	1	12	31	34	'0/44	0	44	0	0				Good	Good	Good		1	1	0	0	BSA-Resistant([1.00][12][12])	BSA-Susceptible([0.00][0][44])			2		3197898
chr_3	27618386	S	3197899	T	a	30	34	0	'10/10	10	10	1	10	30	34	'0/44	0	44	0	0				Good	Good	Good		1	1	0	0	BSA-Resistant([1.00][10][10])	BSA-Susceptible([0.00][0][44])			1		3197899
chr_3	5746429	S	3197915	A	c	30	33	0	'6/6	6	6	1	6	30	33	'0/14	0	14	0	0				Good	Good	Good		1	1	0	0	BSA-Resistant([1.00][6][6])	BSA-Susceptible([0.00][0][14])			16		3197915
chr_3	5873674	S	3197998	A	g	29	34	0	'31/32	31	32	0.96875	31	29	34	'0/48	0	48	0	0				Good	Good	Good		1	1	0	0	BSA-Resistant([0.97][31][32])	BSA-Susceptible([0.00][0][48])			83		3197998
chr_3	4865747	S	3198150	T	c	28	34	0	'8/8	8	8	1	8	28	34	'0/87	0	87	0	0				Good	Good	Good		1	1	0	0	BSA-Resistant([1.00][8][8])	BSA-Susceptible([0.00][0][87])			152		3198150
chr_3	27612786	S	3198177	T	a	28	34	0	'5/5	5	5	1	5	28	34	'0/36	0	36	0	0				Good	Good	Good		1	1	0	0	BSA-Resistant([1.00][5][5])	BSA-Susceptible([0.00][0][36])			27		3198177
chr_3	27612798	S	3198180	G	a	29	34	0	'5/5	5	5	1	5	29	34	'0/36	0	36	0	0				Good	Good	Good		1	1	0	0	BSA-Resistant([1.00][5][5])	BSA-Susceptible([0.00][0][36])			3		3198180
chr_3	27669738	S	3198218	T	c	31	34	0	'9/9	9	9	1	9	31	34	'0/92	0	92	0	0				Good	Good	Good		1	1	0	0	BSA-Resistant([1.00][9][9])	BSA-Susceptible([0.00][0][92])			38		3198218
chr_3	27664842	S	3198315	A	g	30	33	0	'4/4	4	4	1	4	30	33	'0/63	0	63	0	0				Good	Good	Good		1	1	0	0	BSA-Resistant([1.00][4][4])	BSA-Susceptible([0.00][0][63])			97		3198315
chr_3	27668103	S	3198352	T	c	33	34	0	'5/5	5	5	1	5	33	34	'0/43	0	43	0	0				Good	Good	Good		1	1	0	0	BSA-Resistant([1.00][5][5])	BSA-Susceptible([0.00][0][43])			37		3198352
chr_3	27610814	S	3198353	C	a	28	33	0	'6/6	6	6	1	6	28	33	'0/45	0	45	0	0				Good	Good	Good		1	1	0	0	BSA-Resistant([1.00][6][6])	BSA-Susceptible([0.00][0][45])			1		3198353
chr_3	5418114	S	3198839	A	g	28	34	0	'38/38	38	38	1	38	28	34	'0/22	0	22	0	0				Good	Good	Good		1	1	0	0	BSA-Resistant([1.00][38][38])	BSA-Susceptible([0.00][0][22])			486		3198839
chr_3	5528289	S	3198913	A	g	31	34	0	'37/37	37	37	1	37	31	34	'0/38	0	38	0	0				Good	Good	Good		1	1	0	0	BSA-Resistant([1.00][37][37])	BSA-Susceptible([0.00][0][38])			74		3198913
chr_3	5780997	S	3198955	G	a	29	33	0	'11/11	11	11	1	11	29	33	'2/59	2	59	0.0338983	2	3	4		Good	Good	Good		1	1	0	0	BSA-Resistant([1.00][11][11])	BSA-Susceptible([0.03][2][59])			42		3198955
chr_3	27730899	S	3199063	T	g	28	33	0	'4/4	4	4	1	4	28	33	'0/44	0	44	0	0				Good	Good	Good		1	1	0	0	BSA-Resistant([1.00][4][4])	BSA-Susceptible([0.00][0][44])			108		3199063
chr_3	27044885	S	3199064	A	t	22	28	0	'4/4	4	4	1	4	22	28	'0/48	0	48	0	0				Good	Good	Good		1	1	0	0	BSA-Resistant([1.00][4][4])	BSA-Susceptible([0.00][0][48])			1		3199064
chr_3	13655536	S	3199065	T	c	24	33	0	'4/4	4	4	1	4	24	33	'0/52	0	52	0	0				Good	Good	Good		1	1	0	0	BSA-Resistant([1.00][4][4])	BSA-Susceptible([0.00][0][52])			1		3199065
chr_3	13699563	S	3199100	T	g	29	32	0	'12/12	12	12	1	12	29	32	'0/58	0	58	0	0				Good	Good	Good		1	1	0	0	BSA-Resistant([1.00][12][12])	BSA-Susceptible([0.00][0][58])			35		3199100
chr_3	27731048	S	3199101	C	g	28	33	0	'12/12	12	12	1	12	28	33	'0/54	0	54	0	0				Good	Good	Good		1	1	0	0	BSA-Resistant([1.00][12][12])	BSA-Susceptible([0.00][0][54])			1		3199101
chr_3	27045363	S	3199119	C	t	32	34	0	'6/6	6	6	1	6	32	34	'0/61	0	61	0	0				Good	Good	Good		1	1	0	0	BSA-Resistant([1.00][6][6])	BSA-Susceptible([0.00][0][61])			18		3199119
chr_3	27678389	S	3199123	T	c	33	34	0	'6/6	6	6	1	6	33	34	'0/65	0	65	0	0				Good	Good	Good		1	1	0	0	BSA-Resistant([1.00][6][6])	BSA-Susceptible([0.00][0][65])			4		3199123
chr_3	27600087	S	3199137	G	a	33	34	0	'6/6	6	6	1	6	33	34	'0/67	0	67	0	0				Good	Good	Good		1	1	0	0	BSA-Resistant([1.00][6][6])	BSA-Susceptible([0.00][0][67])			14		3199137
chr_3	5678903	S	3199389	C	t	29	34	0	'85/89	85	89	0.955056	85	29	34	'1/76	1	76	0.0131579	1	10	10		Good	Good	Good		1	1	0	0	BSA-Resistant([0.96][85][89])	BSA-Susceptible([0.01][1][76])			252		3199389
chr_3	4968530	S	3199692	A	c	30	34	0	'20/20	20	20	1	20	30	34	'0/120	0	120	0	0				Good	Good	Good		1	1	0	0	BSA-Resistant([1.00][20][20])	BSA-Susceptible([0.00][0][120])			303		3199692
chr_3	27736035	S	3199694	C	g	29	34	0	'10/10	10	10	1	10	29	34	'0/120	0	120	0	0				Good	Good	Good		1	1	0	0	BSA-Resistant([1.00][10][10])	BSA-Susceptible([0.00][0][120])			2		3199694
chr_3	5070548	S	3199699	A	g	28	34	0	'15/15	15	15	1	15	28	34	'0/124	0	124	0	0				Good	Good	Good		1	1	0	0	BSA-Resistant([1.00][15][15])	BSA-Susceptible([0.00][0][124])			5		3199699
chr_3	5460335	S	3199707	A	c	26	34	0	'21/21	21	21	1	21	26	34	'0/130	0	130	0	0				Good	Good	Good		1	1	0	0	BSA-Resistant([1.00][21][21])	BSA-Susceptible([0.00][0][130])			8		3199707
chr_3	4893711	S	3200065	G	t	28	34	0	'17/17	17	17	1	17	28	34	'0/34	0	34	0	0				Good	Good	Good		1	1	0	0	BSA-Resistant([1.00][17][17])	BSA-Susceptible([0.00][0][34])			358		3200065
chr_3	5805729	S	3200125	A	g	27	32	0	'8/8	8	8	1	8	27	32	'1/52	1	52	0.0192308	1	11	11		Good	Good	Good		1	1	0	0	BSA-Resistant([1.00][8][8])	BSA-Susceptible([0.02][1][52])			60		3200125
chr_3	5698522	S	3200126	T	a	27	34	0	'8/8	8	8	1	8	27	34	'0/52	0	52	0	0				Good	Good	Good		1	1	0	0	BSA-Resistant([1.00][8][8])	BSA-Susceptible([0.00][0][52])			1		3200126
chr_3	5229167	S	3200494	A	g	28	34	0	'43/43	43	43	1	43	28	34	'0/35	0	35	0	0				Good	Good	Good		1	1	0	0	BSA-Resistant([1.00][43][43])	BSA-Susceptible([0.00][0][35])			368		3200494
chr_3	5186329	S	3200532	G	t	28	34	0	'21/22	21	22	0.954545	21	28	34	'0/25	0	25	0	0				Good	Good	Good		1	1	0	0	BSA-Resistant([0.95][21][22])	BSA-Susceptible([0.00][0][25])			38		3200532
chr_3	5657536	S	3200562	C	t	31	34	0	'28/29	28	29	0.965517	28	31	34	'0/27	0	27	0	0				Good	Good	Good		1	1	0	0	BSA-Resistant([0.97][28][29])	BSA-Susceptible([0.00][0][27])			30		3200562
chr_3	5157511	S	3200565	G	a	29	34	0	'33/34	33	34	0.970588	33	29	34	'0/27	0	27	0	0				Good	Good	Good		1	1	0	0	BSA-Resistant([0.97][33][34])	BSA-Susceptible([0.00][0][27])			3		3200565
chr_3	5025579	S	3200626	C	t	26	33	0	'20/20	20	20	1	20	26	33	'0/36	0	36	0	0				Good	Good	Good		1	1	0	0	BSA-Resistant([1.00][20][20])	BSA-Susceptible([0.00][0][36])			61		3200626
chr_3	13135784	S	3200640	C	t	23	33	0	'9/9	9	9	1	9	23	33	'0/42	0	42	0	0				Good	Good	Good		1	1	0	0	BSA-Resistant([1.00][9][9])	BSA-Susceptible([0.00][0][42])			14		3200640
chr_3	27697629	S	3200646	A	g	27	34	0	'8/8	8	8	1	8	27	34	'0/50	0	50	0	0				Good	Good	Good		1	1	0	0	BSA-Resistant([1.00][8][8])	BSA-Susceptible([0.00][0][50])			6		3200646
chr_3	27696969	S	3200658	T	g	31	34	0	'20/20	20	20	1	20	31	34	'0/56	0	56	0	0				Good	Good	Good		1	1	0	0	BSA-Resistant([1.00][20][20])	BSA-Susceptible([0.00][0][56])			12		3200658
chr_3	5127046	S	3200659	A	g	31	34	0	'23/23	23	23	1	23	31	34	'0/52	0	52	0	0				Good	Good	Good		1	1	0	0	BSA-Resistant([1.00][23][23])	BSA-Susceptible([0.00][0][52])			1		3200659
chr_3	5427407	S	3200676	G	a	31	34	0	'47/48	47	48	0.979167	47	31	34	'0/120	0	120	0	0				Good	Good	Good		1	1	0	0	BSA-Resistant([0.98][47][48])	BSA-Susceptible([0.00][0][120])			17		3200676
chr_3	5142204	S	3200722	C	t	29	34	0	'29/29	29	29	1	29	29	34	'0/16	0	16	0	0				Good	Good	Good		1	1	0	0	BSA-Resistant([1.00][29][29])	BSA-Susceptible([0.00][0][16])			46		3200722
chr_3	5471084	S	3200730	G	c	22	32	0	'8/8	8	8	1	8	22	32	'0/22	0	22	0	0				Good	Good	Good		1	1	0	0	BSA-Resistant([1.00][8][8])	BSA-Susceptible([0.00][0][22])			8		3200730
chr_3	5971549	S	3200797	C	t	28	34	0	'75/76	75	76	0.986842	75	28	34	'0/122	0	122	0	0				Good	Good	Good		1	1	0	0	BSA-Resistant([0.99][75][76])	BSA-Susceptible([0.00][0][122])			67		3200797
chr_3	5109067	S	3200818	T	c	29	34	0	'38/38	38	38	1	38	29	34	'0/42	0	42	0	0				Good	Good	Good		1	1	0	0	BSA-Resistant([1.00][38][38])	BSA-Susceptible([0.00][0][42])			21		3200818
chr_3	5941403	S	3200908	A	c	30	34	0	'13/13	13	13	1	13	30	34	'0/39	0	39	0	0				Good	Good	Good		1	1	0	0	BSA-Resistant([1.00][13][13])	BSA-Susceptible([0.00][0][39])			90		3200908
chr_3	5960704	S	3200919	G	c	31	34	0	'11/11	11	11	1	11	31	34	'0/30	0	30	0	0				Good	Good	Good		1	1	0	0	BSA-Resistant([1.00][11][11])	BSA-Susceptible([0.00][0][30])			11		3200919
chr_3	4844771	S	3200962	G	a	27	33	0	'12/12	12	12	1	12	27	33	'0/42	0	42	0	0				Good	Good	Good		1	1	0	0	BSA-Resistant([1.00][12][12])	BSA-Susceptible([0.00][0][42])			43		3200962
chr_3	5825398	S	3200977	A	g	27	34	0	'23/23	23	23	1	23	27	34	'0/24	0	24	0	0				Good	Good	Good		1	1	0	0	BSA-Resistant([1.00][23][23])	BSA-Susceptible([0.00][0][24])			15		3200977
chr_3	5704174	S	3200992	A	g	31	33	0	'23/24	23	24	0.958333	23	31	33	'0/35	0	35	0	0				Good	Good	Good		1	1	0	0	BSA-Resistant([0.96][23][24])	BSA-Susceptible([0.00][0][35])			15		3200992
chr_3	5352041	S	3201038	G	a	30	34	0	'44/44	44	44	1	44	30	34	'0/70	0	70	0	0				Good	Good	Good		1	1	0	0	BSA-Resistant([1.00][44][44])	BSA-Susceptible([0.00][0][70])			46		3201038
chr_3	5127154	S	3201048	G	a	32	34	0	'30/30	30	30	1	30	32	34	'0/85	0	85	0	0				Good	Good	Good		1	1	0	0	BSA-Resistant([1.00][30][30])	BSA-Susceptible([0.00][0][85])			10		3201048
chr_3	5301080	S	3201091	C	t	32	33	0	'3/3	3	3	1	3	32	33	'0/39	0	39	0	0				Good	Good	Good		1	1	0	0	BSA-Resistant([1.00][3][3])	BSA-Susceptible([0.00][0][39])			43		3201091
chr_3	4838628	S	3201148	T	c	28	33	0	'6/6	6	6	1	6	28	33	'0/41	0	41	0	0				Good	Good	Good		1	1	0	0	BSA-Resistant([1.00][6][6])	BSA-Susceptible([0.00][0][41])			57		3201148
chr_3	5305177	S	3201151	G	a	27	34	0	'10/10	10	10	1	10	27	34	'0/41	0	41	0	0				Good	Good	Good		1	1	0	0	BSA-Resistant([1.00][10][10])	BSA-Susceptible([0.00][0][41])			3		3201151
chr_3	5182535	S	3201226	A	g	31	34	0	'15/15	15	15	1	15	31	34	'0/37	0	37	0	0				Good	Good	Good		1	1	0	0	BSA-Resistant([1.00][15][15])	BSA-Susceptible([0.00][0][37])			75		3201226
chr_3	5141596	S	3201238	T	c	28	33	0	'15/15	15	15	1	15	28	33	'0/38	0	38	0	0				Good	Good	Good		1	1	0	0	BSA-Resistant([1.00][15][15])	BSA-Susceptible([0.00][0][38])			12		3201238
chr_3	27705003	S	3201254	A	g	30	33	0	'19/19	19	19	1	19	30	33	'0/31	0	31	0	0				Good	Good	Good		1	1	0	0	BSA-Resistant([1.00][19][19])	BSA-Susceptible([0.00][0][31])			16		3201254
chr_3	13658637	S	3201274	G	a	31	34	0	'20/21	20	21	0.952381	20	31	34	'0/53	0	53	0	0				Good	Good	Good		1	1	0	0	BSA-Resistant([0.95][20][21])	BSA-Susceptible([0.00][0][53])			20		3201274
chr_3	13636867	S	3201277	T	c	29	33	0	'21/21	21	21	1	21	29	33	'0/59	0	59	0	0				Good	Good	Good		1	1	0	0	BSA-Resistant([1.00][21][21])	BSA-Susceptible([0.00][0][59])			3		3201277
chr_3	5577476	S	3201293	G	a	29	33	0	'19/19	19	19	1	19	29	33	'0/48	0	48	0	0				Good	Good	Good		1	1	0	0	BSA-Resistant([1.00][19][19])	BSA-Susceptible([0.00][0][48])			16		3201293
chr_3	5896144	S	3201321	A	g	29	34	0	'20/20	20	20	1	20	29	34	'0/53	0	53	0	0				Good	Good	Good		1	1	0	0	BSA-Resistant([1.00][20][20])	BSA-Susceptible([0.00][0][53])			28		3201321
chr_3	27080166	S	3201372	G	t	32	34	0	'9/9	9	9	1	9	32	34	'0/34	0	34	0	0				Good	Good	Good		1	1	0	0	BSA-Resistant([1.00][9][9])	BSA-Susceptible([0.00][0][34])			51		3201372
chr_3	27657010	S	3201375	A	c	30	34	0	'8/8	8	8	1	8	30	34	'0/31	0	31	0	0				Good	Good	Good		1	1	0	0	BSA-Resistant([1.00][8][8])	BSA-Susceptible([0.00][0][31])			3		3201375
chr_3	27657164	S	3201378	T	c	32	34	0	'8/8	8	8	1	8	32	34	'0/25	0	25	0	0				Good	Good	Good		1	1	0	0	BSA-Resistant([1.00][8][8])	BSA-Susceptible([0.00][0][25])			3		3201378
chr_3	4891518	S	3201518	A	g	31	34	0	'25/25	25	25	1	25	31	34	'0/53	0	53	0	0				Good	Good	Good		1	1	0	0	BSA-Resistant([1.00][25][25])	BSA-Susceptible([0.00][0][53])			140		3201518
chr_3	5802982	S	3201542	T	c	31	34	0	'15/15	15	15	1	15	31	34	'0/28	0	28	0	0				Good	Good	Good		1	1	0	0	BSA-Resistant([1.00][15][15])	BSA-Susceptible([0.00][0][28])			24		3201542
chr_3	5567620	S	3201558	C	t	30	34	0	'9/9	9	9	1	9	30	34	'0/42	0	42	0	0				Good	Good	Good		1	1	0	0	BSA-Resistant([1.00][9][9])	BSA-Susceptible([0.00][0][42])			16		3201558
chr_3	5683265	S	3201566	G	c	29	34	0	'10/10	10	10	1	10	29	34	'0/58	0	58	0	0				Good	Good	Good		1	1	0	0	BSA-Resistant([1.00][10][10])	BSA-Susceptible([0.00][0][58])			8		3201566
chr_3	5507911	S	3201594	C	a	28	34	0	'36/37	36	37	0.972973	36	28	34	'0/32	0	32	0	0				Good	Good	Good		1	1	0	0	BSA-Resistant([0.97][36][37])	BSA-Susceptible([0.00][0][32])			28		3201594
chr_3	5693735	S	3201600	G	c	29	34	0	'38/40	38	40	0.95	38	29	34	'0/37	0	37	0	0				Good	Good	Good		1	1	0	0	BSA-Resistant([0.95][38][40])	BSA-Susceptible([0.00][0][37])			6		3201600
chr_3	5067794	S	3201627	A	g	27	34	0	'32/32	32	32	1	32	27	34	'0/48	0	48	0	0				Good	Good	Good		1	1	0	0	BSA-Resistant([1.00][32][32])	BSA-Susceptible([0.00][0][48])			27		3201627
chr_3	27688013	S	3201662	G	a	32	34	0	'13/13	13	13	1	13	32	34	'0/39	0	39	0	0				Good	Good	Good		1	1	0	0	BSA-Resistant([1.00][13][13])	BSA-Susceptible([0.00][0][39])			35		3201662
chr_3	27710068	S	3201663	A	g	31	33	0	'12/12	12	12	1	12	31	33	'0/42	0	42	0	0				Good	Good	Good		1	1	0	0	BSA-Resistant([1.00][12][12])	BSA-Susceptible([0.00][0][42])			1		3201663
chr_3	27709944	S	3201668	A	g	32	34	0	'12/12	12	12	1	12	32	34	'0/44	0	44	0	0				Good	Good	Good		1	1	0	0	BSA-Resistant([1.00][12][12])	BSA-Susceptible([0.00][0][44])			5		3201668
chr_3	27060712	S	3201876	C	t	21	33	0	'4/4	4	4	1	4	21	33	'0/16	0	16	0	0				Good	Good	Good		1	1	0	0	BSA-Resistant([1.00][4][4])	BSA-Susceptible([0.00][0][16])			208		3201876
chr_3	27707025	S	3201885	A	g	22	27	0	'4/4	4	4	1	4	22	27	'0/16	0	16	0	0				Good	Good	Good		1	1	0	0	BSA-Resistant([1.00][4][4])	BSA-Susceptible([0.00][0][16])			9		3201885
chr_3	5462338	S	3202098	A	g	32	34	0	'10/10	10	10	1	10	32	34	'0/38	0	38	0	0				Good	Good	Good		1	1	0	0	BSA-Resistant([1.00][10][10])	BSA-Susceptible([0.00][0][38])			213		3202098
chr_3	5055862	S	3202103	A	g	32	34	0	'13/13	13	13	1	13	32	34	'0/38	0	38	0	0				Good	Good	Good		1	1	0	0	BSA-Resistant([1.00][13][13])	BSA-Susceptible([0.00][0][38])			5		3202103
chr_3	5431888	S	3202133	C	t	29	34	0	'28/29	28	29	0.965517	28	29	34	'1/40	1	40	0.025	1	2	2		Good	Good	Good		1	1	0	0	BSA-Resistant([0.97][28][29])	BSA-Susceptible([0.03][1][40])			30		3202133
chr_3	5583859	S	3202168	T	g	32	34	0	'8/8	8	8	1	8	32	34	'0/36	0	36	0	0				Good	Good	Good		1	1	0	0	BSA-Resistant([1.00][8][8])	BSA-Susceptible([0.00][0][36])			35		3202168
chr_3	5283714	S	3202169	C	t	30	34	0	'8/8	8	8	1	8	30	34	'0/36	0	36	0	0				Good	Good	Good		1	1	0	0	BSA-Resistant([1.00][8][8])	BSA-Susceptible([0.00][0][36])			1		3202169
chr_3	27666157	S	3202195	T	c	27	33	0	'7/7	7	7	1	7	27	33	'0/52	0	52	0	0				Good	Good	Good		1	1	0	0	BSA-Resistant([1.00][7][7])	BSA-Susceptible([0.00][0][52])			26		3202195
chr_3	27057067	S	3202196	C	t	27	32	0	'7/7	7	7	1	7	27	32	'0/55	0	55	0	0				Good	Good	Good		1	1	0	0	BSA-Resistant([1.00][7][7])	BSA-Susceptible([0.00][0][55])			1		3202196
chr_3	27666106	S	3202199	T	c	28	33	0	'8/8	8	8	1	8	28	33	'0/52	0	52	0	0				Good	Good	Good		1	1	0	0	BSA-Resistant([1.00][8][8])	BSA-Susceptible([0.00][0][52])			3		3202199
chr_3	4870198	S	3202230	G	a	26	34	0	'17/17	17	17	1	17	26	34	'0/27	0	27	0	0				Good	Good	Good		1	1	0	0	BSA-Resistant([1.00][17][17])	BSA-Susceptible([0.00][0][27])			31		3202230
chr_3	5771056	S	3202231	A	g	24	34	0	'17/17	17	17	1	17	24	34	'0/27	0	27	0	0				Good	Good	Good		1	1	0	0	BSA-Resistant([1.00][17][17])	BSA-Susceptible([0.00][0][27])			1		3202231
chr_3	5570249	S	3202255	G	a	26	34	0	'16/16	16	16	1	16	26	34	'0/5	0	5	0	0				Good	Good	Good		1	1	0	0	BSA-Resistant([1.00][16][16])	BSA-Susceptible([0.00][0][5])			24		3202255
chr_3	5783820	S	3202272	C	t	27	34	0	'21/22	21	22	0.954545	21	27	34	'0/6	0	6	0	0				Good	Good	Good		1	1	0	0	BSA-Resistant([0.95][21][22])	BSA-Susceptible([0.00][0][6])			17		3202272
chr_3	27717644	S	3202295	C	g	32	34	0	'4/4	4	4	1	4	32	34	'0/27	0	27	0	0				Good	Good	Good		1	1	0	0	BSA-Resistant([1.00][4][4])	BSA-Susceptible([0.00][0][27])			23		3202295
chr_3	27717581	S	3202297	C	g	31	33	0	'6/6	6	6	1	6	31	33	'0/27	0	27	0	0				Good	Good	Good		1	1	0	0	BSA-Resistant([1.00][6][6])	BSA-Susceptible([0.00][0][27])			2		3202297
chr_3	5181373	S	3202311	C	a	32	34	0	'17/17	17	17	1	17	32	34	'0/97	0	97	0	0				Good	Good	Good		1	1	0	0	BSA-Resistant([1.00][17][17])	BSA-Susceptible([0.00][0][97])			14		3202311
chr_3	5747668	S	3202336	T	c	28	33	0	'9/9	9	9	1	9	28	33	'0/96	0	96	0	0				Good	Good	Good		1	1	0	0	BSA-Resistant([1.00][9][9])	BSA-Susceptible([0.00][0][96])			25		3202336
chr_3	5641937	S	3202371	C	g	28	34	0	'24/25	24	25	0.96	24	28	34	'0/107	0	107	0	0				Good	Good	Good		1	1	0	0	BSA-Resistant([0.96][24][25])	BSA-Susceptible([0.00][0][107])			35		3202371
chr_3	5555443	S	3202410	A	c	29	34	0	'44/44	44	44	1	44	29	34	'0/57	0	57	0	0				Good	Good	Good		1	1	0	0	BSA-Resistant([1.00][44][44])	BSA-Susceptible([0.00][0][57])			39		3202410
chr_3	5765894	S	3202467	G	a	31	34	0	'32/32	32	32	1	32	31	34	'0/42	0	42	0	0				Good	Good	Good		1	1	0	0	BSA-Resistant([1.00][32][32])	BSA-Susceptible([0.00][0][42])			57		3202467
chr_3	5274559	S	3202488	C	t	31	34	0	'35/36	35	36	0.972222	35	31	34	'0/27	0	27	0	0				Good	Good	Good		1	1	0	0	BSA-Resistant([0.97][35][36])	BSA-Susceptible([0.00][0][27])			21		3202488
chr_3	5464008	S	3202546	G	c	28	34	0	'25/26	25	26	0.961538	25	28	34	'0/66	0	66	0	0				Good	Good	Good		1	1	0	0	BSA-Resistant([0.96][25][26])	BSA-Susceptible([0.00][0][66])			58		3202546
chr_3	5598039	S	3202566	A	g	28	34	0	'15/15	15	15	1	15	28	34	'0/45	0	45	0	0				Good	Good	Good		1	1	0	0	BSA-Resistant([1.00][15][15])	BSA-Susceptible([0.00][0][45])			20		3202566
chr_3	5081291	S	3202671	A	g	29	34	0	'8/8	8	8	1	8	29	34	'0/31	0	31	0	0				Good	Good	Good		1	1	0	0	BSA-Resistant([1.00][8][8])	BSA-Susceptible([0.00][0][31])			105		3202671
chr_3	5536684	S	3202785	T	a	29	34	0	'17/17	17	17	1	17	29	34	'0/39	0	39	0	0				Good	Good	Good		1	1	0	0	BSA-Resistant([1.00][17][17])	BSA-Susceptible([0.00][0][39])			114		3202785
chr_3	27093902	S	3202811	A	t	31	34	0	'14/14	14	14	1	14	31	34	'0/18	0	18	0	0				Good	Good	Good		1	1	0	0	BSA-Resistant([1.00][14][14])	BSA-Susceptible([0.00][0][18])			26		3202811
chr_3	27651738	S	3202818	G	a	32	34	0	'23/23	23	23	1	23	32	34	'0/31	0	31	0	0				Good	Good	Good		1	1	0	0	BSA-Resistant([1.00][23][23])	BSA-Susceptible([0.00][0][31])			7		3202818
chr_3	5757344	S	3202832	T	c	29	34	0	'21/21	21	21	1	21	29	34	'0/90	0	90	0	0				Good	Good	Good		1	1	0	0	BSA-Resistant([1.00][21][21])	BSA-Susceptible([0.00][0][90])			14		3202832
chr_3	5969838	S	3202863	T	c	30	33	0	'5/5	5	5	1	5	30	33	'0/90	0	90	0	0				Good	Good	Good		1	1	0	0	BSA-Resistant([1.00][5][5])	BSA-Susceptible([0.00][0][90])			31		3202863
chr_3	27782869	S	3202872	C	g	33	34	0	'3/3	3	3	1	3	33	34	'0/73	0	73	0	0				Good	Good	Good		1	1	0	0	BSA-Resistant([1.00][3][3])	BSA-Susceptible([0.00][0][73])			9		3202872
chr_3	27651179	S	3202873	C	a	33	33	0	'3/3	3	3	1	3	33	33	'0/73	0	73	0	0				Good	Good	Good		1	1	0	0	BSA-Resistant([1.00][3][3])	BSA-Susceptible([0.00][0][73])			1		3202873
chr_3	5772737	S	3202893	G	a	27	34	0	'31/32	31	32	0.96875	31	27	34	'0/61	0	61	0	0				Good	Good	Good		1	1	0	0	BSA-Resistant([0.97][31][32])	BSA-Susceptible([0.00][0][61])			20		3202893
chr_3	5353130	S	3202916	T	g	27	34	0	'45/46	45	46	0.978261	45	27	34	'0/65	0	65	0	0				Good	Good	Good		1	1	0	0	BSA-Resistant([0.98][45][46])	BSA-Susceptible([0.00][0][65])			23		3202916
chr_3	5816952	S	3202958	A	t	28	34	0	'28/28	28	28	1	28	28	34	'0/50	0	50	0	0				Good	Good	Good		1	1	0	0	BSA-Resistant([1.00][28][28])	BSA-Susceptible([0.00][0][50])			42		3202958
chr_3	5521560	S	3202964	C	g	28	34	0	'22/22	22	22	1	22	28	34	'0/61	0	61	0	0				Good	Good	Good		1	1	0	0	BSA-Resistant([1.00][22][22])	BSA-Susceptible([0.00][0][61])			6		3202964
chr_3	5686836	S	3202985	T	c	30	34	0	'23/23	23	23	1	23	30	34	'1/93	1	93	0.0107527	1	6	6		Good	Good	Good		1	1	0	0	BSA-Resistant([1.00][23][23])	BSA-Susceptible([0.01][1][93])			21		3202985
chr_3	4878152	S	3203138	T	c	25	34	0	'111/115	111	115	0.965217	111	25	34	'1/93	1	93	0.0107527	1	4	4		Good	Good	Good		1	1	0	0	BSA-Resistant([0.97][111][115])	BSA-Susceptible([0.01][1][93])			153		3203138
chr_3	5813482	S	3203167	A	t	31	34	0	'39/40	39	40	0.975	39	31	34	'0/50	0	50	0	0				Good	Good	Good		1	1	0	0	BSA-Resistant([0.97][39][40])	BSA-Susceptible([0.00][0][50])			29		3203167
chr_3	5831655	S	3205000	G	a	30	34	0	'46/46	46	46	1	46	30	34	'0/27	0	27	0	0				Good	Good	Good		1	1	0	0	BSA-Resistant([1.00][46][46])	BSA-Susceptible([0.00][0][27])			1833		3205000
chr_3	5664091	S	3205018	C	t	30	34	0	'41/42	41	42	0.97619	41	30	34	'0/46	0	46	0	0				Good	Good	Good		1	1	0	0	BSA-Resistant([0.98][41][42])	BSA-Susceptible([0.00][0][46])			18		3205018
chr_3	27725964	S	3205033	C	a	27	33	0	'44/45	44	45	0.977778	44	27	33	'0/66	0	66	0	0				Good	Good	Good		1	1	0	0	BSA-Resistant([0.98][44][45])	BSA-Susceptible([0.00][0][66])			15		3205033
chr_3	27699615	S	3205054	A	c	30	34	0	'27/27	27	27	1	27	30	34	'0/70	0	70	0	0				Good	Good	Good		1	1	0	0	BSA-Resistant([1.00][27][27])	BSA-Susceptible([0.00][0][70])			21		3205054
chr_3	27120198	S	3205057	A	t	28	33	0	'21/21	21	21	1	21	28	33	'0/72	0	72	0	0				Good	Good	Good		1	1	0	0	BSA-Resistant([1.00][21][21])	BSA-Susceptible([0.00][0][72])			3		3205057
chr_3	27119657	S	3205072	C	t	30	34	0	'6/6	6	6	1	6	30	34	'0/49	0	49	0	0				Good	Good	Good		1	1	0	0	BSA-Resistant([1.00][6][6])	BSA-Susceptible([0.00][0][49])			15		3205072
chr_3	5679655	S	3205123	T	c	30	34	0	'18/18	18	18	1	18	30	34	'0/38	0	38	0	0				Good	Good	Good		1	1	0	0	BSA-Resistant([1.00][18][18])	BSA-Susceptible([0.00][0][38])			51		3205123
chr_3	5770331	S	3205132	G	a	31	34	0	'34/34	34	34	1	34	31	34	'0/30	0	30	0	0				Good	Good	Good		1	1	0	0	BSA-Resistant([1.00][34][34])	BSA-Susceptible([0.00][0][30])			9		3205132
chr_3	5556224	S	3205183	C	t	29	34	0	'67/67	67	67	1	67	29	34	'0/47	0	47	0	0				Good	Good	Good		1	1	0	0	BSA-Resistant([1.00][67][67])	BSA-Susceptible([0.00][0][47])			51		3205183
chr_3	5527807	S	3205336	A	g	31	34	0	'52/52	52	52	1	52	31	34	'0/63	0	63	0	0				Good	Good	Good		1	1	0	0	BSA-Resistant([1.00][52][52])	BSA-Susceptible([0.00][0][63])			153		3205336
chr_3	5225443	S	3205351	G	t	31	34	0	'33/33	33	33	1	33	31	34	'0/80	0	80	0	0				Good	Good	Good		1	1	0	0	BSA-Resistant([1.00][33][33])	BSA-Susceptible([0.00][0][80])			15		3205351
chr_3	5401286	S	3205364	T	a	24	33	0	'30/31	30	31	0.967742	30	24	33	'0/65	0	65	0	0				Good	Good	Good		1	1	0	0	BSA-Resistant([0.97][30][31])	BSA-Susceptible([0.00][0][65])			13		3205364
chr_3	4965333	S	3205393	G	c	25	33	0	'23/24	23	24	0.958333	23	25	33	'0/48	0	48	0	0				Good	Good	Good		1	1	0	0	BSA-Resistant([0.96][23][24])	BSA-Susceptible([0.00][0][48])			29		3205393
chr_3	5932015	S	3205432	C	a	27	33	0	'14/14	14	14	1	14	27	33	'1/59	1	59	0.0169492	1	28	28		Good	Good	Good		1	1	0	0	BSA-Resistant([1.00][14][14])	BSA-Susceptible([0.02][1][59])			39		3205432
chr_3	5465684	S	3205435	A	g	31	33	0	'11/11	11	11	1	11	31	33	'1/56	1	56	0.0178571	1	26	26		Good	Good	Good		1	1	0	0	BSA-Resistant([1.00][11][11])	BSA-Susceptible([0.02][1][56])			3		3205435
chr_3	13684267	S	3205441	T	c	32	33	0	'10/10	10	10	1	10	32	33	'0/56	0	56	0	0				Good	Good	Good		1	1	0	0	BSA-Resistant([1.00][10][10])	BSA-Susceptible([0.00][0][56])			6		3205441
chr_3	27748816	S	3205453	A	g	24	33	0	'4/4	4	4	1	4	24	33	'0/41	0	41	0	0				Good	Good	Good		1	1	0	0	BSA-Resistant([1.00][4][4])	BSA-Susceptible([0.00][0][41])			12		3205453
chr_3	27734004	S	3205462	G	a	30	34	0	'6/6	6	6	1	6	30	34	'0/44	0	44	0	0				Good	Good	Good		1	1	0	0	BSA-Resistant([1.00][6][6])	BSA-Susceptible([0.00][0][44])			9		3205462
chr_3	5652062	S	3205501	A	g	30	32	0	'3/3	3	3	1	3	30	32	'0/16	0	16	0	0				Good	Good	Good		1	1	0	0	BSA-Resistant([1.00][3][3])	BSA-Susceptible([0.00][0][16])			39		3205501
chr_3	27126139	S	3205564	C	t	27	33	0	'6/6	6	6	1	6	27	33	'0/35	0	35	0	0				Good	Good	Good		1	1	0	0	BSA-Resistant([1.00][6][6])	BSA-Susceptible([0.00][0][35])			63		3205564
chr_3	27732540	S	3205594	C	a	21	32	0	'6/6	6	6	1	6	21	32	'0/45	0	45	0	0				Good	Good	Good		1	1	0	0	BSA-Resistant([1.00][6][6])	BSA-Susceptible([0.00][0][45])			30		3205594
chr_3	27749877	S	3205639	A	g	31	33	0	'4/4	4	4	1	4	31	33	'0/20	0	20	0	0				Good	Good	Good		1	1	0	0	BSA-Resistant([1.00][4][4])	BSA-Susceptible([0.00][0][20])			45		3205639
chr_3	27743869	S	3205648	T	a	30	34	0	'12/12	12	12	1	12	30	34	'0/24	0	24	0	0				Good	Good	Good		1	1	0	0	BSA-Resistant([1.00][12][12])	BSA-Susceptible([0.00][0][24])			9		3205648
chr_3	27764182	S	3205678	A	g	29	33	0	'11/11	11	11	1	11	29	33	'0/47	0	47	0	0				Good	Good	Good		1	1	0	0	BSA-Resistant([1.00][11][11])	BSA-Susceptible([0.00][0][47])			30		3205678
chr_3	27706077	S	3205681	G	c	32	33	0	'3/3	3	3	1	3	32	33	'0/43	0	43	0	0				Good	Good	Good		1	1	0	0	BSA-Resistant([1.00][3][3])	BSA-Susceptible([0.00][0][43])			3		3205681
chr_3	27129160	S	3205828	C	t	32	33	0	'5/5	5	5	1	5	32	33	'0/58	0	58	0	0				Good	Good	Good		1	1	0	0	BSA-Resistant([1.00][5][5])	BSA-Susceptible([0.00][0][58])			147		3205828
chr_3	27741719	S	3205831	G	a	33	34	0	'5/5	5	5	1	5	33	34	'0/58	0	58	0	0				Good	Good	Good		1	1	0	0	BSA-Resistant([1.00][5][5])	BSA-Susceptible([0.00][0][58])			3		3205831
chr_3	13209546	S	3205843	C	t	30	34	0	'12/12	12	12	1	12	30	34	'0/51	0	51	0	0				Good	Good	Good		1	1	0	0	BSA-Resistant([1.00][12][12])	BSA-Susceptible([0.00][0][51])			12		3205843
chr_3	5564739	S	3205858	G	t	27	34	0	'26/26	26	26	1	26	27	34	'0/64	0	64	0	0				Good	Good	Good		1	1	0	0	BSA-Resistant([1.00][26][26])	BSA-Susceptible([0.00][0][64])			15		3205858
chr_3	5119977	S	3205909	T	c	27	33	0	'24/24	24	24	1	24	27	33	'0/23	0	23	0	0				Good	Good	Good		1	1	0	0	BSA-Resistant([1.00][24][24])	BSA-Susceptible([0.00][0][23])			51		3205909
chr_3	5722822	S	3205918	A	g	30	33	0	'21/22	21	22	0.954545	21	30	33	'0/58	0	58	0	0				Good	Good	Good		1	1	0	0	BSA-Resistant([0.95][21][22])	BSA-Susceptible([0.00][0][58])			9		3205918
chr_3	13708173	S	3205939	G	a	31	34	0	'13/13	13	13	1	13	31	34	'0/77	0	77	0	0				Good	Good	Good		1	1	0	0	BSA-Resistant([1.00][13][13])	BSA-Susceptible([0.00][0][77])			21		3205939
chr_3	27718412	S	3205951	T	c	31	33	0	'12/12	12	12	1	12	31	33	'0/49	0	49	0	0				Good	Good	Good		1	1	0	0	BSA-Resistant([1.00][12][12])	BSA-Susceptible([0.00][0][49])			12		3205951
chr_3	27718543	S	3205961	T	c	31	33	0	'15/15	15	15	1	15	31	33	'0/19	0	19	0	0				Good	Good	Good		1	1	0	0	BSA-Resistant([1.00][15][15])	BSA-Susceptible([0.00][0][19])			10		3205961
chr_3	5531013	S	3205975	C	t	31	33	0	'31/31	31	31	1	31	31	33	'0/21	0	21	0	0				Good	Good	Good		1	1	0	0	BSA-Resistant([1.00][31][31])	BSA-Susceptible([0.00][0][21])			14		3205975
chr_3	5781152	S	3205984	T	c	27	33	0	'34/34	34	34	1	34	27	33	'0/23	0	23	0	0				Good	Good	Good		1	1	0	0	BSA-Resistant([1.00][34][34])	BSA-Susceptible([0.00][0][23])			9		3205984
chr_3	4841831	S	3206056	T	c	32	34	0	'26/27	26	27	0.962963	26	32	34	'1/78	1	78	0.0128205	1	32	32		Good	Good	Good		1	1	0	0	BSA-Resistant([0.96][26][27])	BSA-Susceptible([0.01][1][78])			72		3206056
chr_3	5727458	S	3206311	G	t	25	34	0	'73/75	73	75	0.973333	73	25	34	'0/102	0	102	0	0				Good	Good	Good		1	1	0	0	BSA-Resistant([0.97][73][75])	BSA-Susceptible([0.00][0][102])			255		3206311
chr_3	5075476	S	3206716	C	a	31	34	0	'48/48	48	48	1	48	31	34	'0/17	0	17	0	0				Good	Good	Good		1	1	0	0	BSA-Resistant([1.00][48][48])	BSA-Susceptible([0.00][0][17])			405		3206716
chr_3	13682510	S	3207252	G	a	32	33	0	'5/5	5	5	1	5	32	33	'0/82	0	82	0	0				Good	Good	Good		1	1	0	0	BSA-Resistant([1.00][5][5])	BSA-Susceptible([0.00][0][82])			536		3207252
chr_3	13734818	S	3207273	T	c	30	34	0	'18/18	18	18	1	18	30	34	'0/108	0	108	0	0				Good	Good	Good		1	1	0	0	BSA-Resistant([1.00][18][18])	BSA-Susceptible([0.00][0][108])			21		3207273
chr_3	5334936	S	3207282	A	t	32	34	0	'29/30	29	30	0.966667	29	32	34	'0/124	0	124	0	0				Good	Good	Good		1	1	0	0	BSA-Resistant([0.97][29][30])	BSA-Susceptible([0.00][0][124])			9		3207282
chr_3	5514843	S	3207283	A	t	32	34	0	'30/30	30	30	1	30	32	34	'0/124	0	124	0	0				Good	Good	Good		1	1	0	0	BSA-Resistant([1.00][30][30])	BSA-Susceptible([0.00][0][124])			1		3207283
chr_3	5312389	S	3207751	C	a	29	34	0	'31/31	31	31	1	31	29	34	'0/60	0	60	0	0				Good	Good	Good		1	1	0	0	BSA-Resistant([1.00][31][31])	BSA-Susceptible([0.00][0][60])			468		3207751
chr_3	5651988	S	3207798	G	t	25	34	0	'30/31	30	31	0.967742	30	25	34	'0/66	0	66	0	0				Good	Good	Good		1	1	0	0	BSA-Resistant([0.97][30][31])	BSA-Susceptible([0.00][0][66])			47		3207798
chr_3	5727473	S	3208864	T	c	31	33	0	'11/11	11	11	1	11	31	33	'0/76	0	76	0	0				Good	Good	Good		1	1	0	0	BSA-Resistant([1.00][11][11])	BSA-Susceptible([0.00][0][76])			1066		3208864
chr_3	5882425	S	3208866	T	c	31	34	0	'11/11	11	11	1	11	31	34	'0/50	0	50	0	0				Good	Good	Good		1	1	0	0	BSA-Resistant([1.00][11][11])	BSA-Susceptible([0.00][0][50])			2		3208866
chr_3	13732110	S	3208870	C	a	31	33	0	'15/15	15	15	1	15	31	33	'0/44	0	44	0	0				Good	Good	Good		1	1	0	0	BSA-Resistant([1.00][15][15])	BSA-Susceptible([0.00][0][44])			4		3208870
chr_3	27771621	S	3208875	G	a	30	33	0	'17/17	17	17	1	17	30	33	'0/33	0	33	0	0				Good	Good	Good		1	1	0	0	BSA-Resistant([1.00][17][17])	BSA-Susceptible([0.00][0][33])			5		3208875
chr_3	5832035	S	3208932	G	a	32	34	0	'17/17	17	17	1	17	32	34	'0/73	0	73	0	0				Good	Good	Good		1	1	0	0	BSA-Resistant([1.00][17][17])	BSA-Susceptible([0.00][0][73])			57		3208932
chr_3	5834939	S	3208935	G	a	29	34	0	'22/22	22	22	1	22	29	34	'0/72	0	72	0	0				Good	Good	Good		1	1	0	0	BSA-Resistant([1.00][22][22])	BSA-Susceptible([0.00][0][72])			3		3208935
chr_3	5071039	S	3208938	T	c	32	34	0	'18/18	18	18	1	18	32	34	'0/48	0	48	0	0				Good	Good	Good		1	1	0	0	BSA-Resistant([1.00][18][18])	BSA-Susceptible([0.00][0][48])			3		3208938
chr_3	5535701	S	3208974	T	a	30	34	0	'53/53	53	53	1	53	30	34	'0/127	0	127	0	0				Good	Good	Good		1	1	0	0	BSA-Resistant([1.00][53][53])	BSA-Susceptible([0.00][0][127])			36		3208974
chr_3	27776054	S	3209037	G	a	27	32	0	'6/6	6	6	1	6	27	32	'0/58	0	58	0	0				Good	Good	Good		1	1	0	0	BSA-Resistant([1.00][6][6])	BSA-Susceptible([0.00][0][58])			63		3209037
chr_3	27776065	S	3209038	G	a	28	33	0	'6/6	6	6	1	6	28	33	'0/56	0	56	0	0				Good	Good	Good		1	1	0	0	BSA-Resistant([1.00][6][6])	BSA-Susceptible([0.00][0][56])			1		3209038
chr_3	27803694	S	3209078	A	g	30	32	0	'3/3	3	3	1	3	30	32	'0/58	0	58	0	0				Good	Good	Good		1	1	0	0	BSA-Resistant([1.00][3][3])	BSA-Susceptible([0.00][0][58])			40		3209078
chr_3	27180444	S	3209089	C	t	33	34	0	'3/3	3	3	1	3	33	34	'0/69	0	69	0	0				Good	Good	Good		1	1	0	0	BSA-Resistant([1.00][3][3])	BSA-Susceptible([0.00][0][69])			11		3209089
chr_3	27765581	S	3209512	T	c	33	34	0	'5/5	5	5	1	5	33	34	'0/21	0	21	0	0				Good	Good	Good		1	1	0	0	BSA-Resistant([1.00][5][5])	BSA-Susceptible([0.00][0][21])			423		3209512
chr_3	27797632	S	3209518	A	g	32	34	0	'5/5	5	5	1	5	32	34	'0/15	0	15	0	0				Good	Good	Good		1	1	0	0	BSA-Resistant([1.00][5][5])	BSA-Susceptible([0.00][0][15])			6		3209518
chr_3	5721823	S	3210450	C	a	32	34	0	'10/10	10	10	1	10	32	34	'0/31	0	31	0	0				Good	Good	Good		1	1	0	0	BSA-Resistant([1.00][10][10])	BSA-Susceptible([0.00][0][31])			932		3210450
[truncated: 882 more rows]

## Sheet: chrom 3 interval
Reference	Variant	Class	Position	RefAllele	VarAllele	AvgQual	MaxQual	Coding	BSA-Resistant	NumReadsWithAllele	Coverage	Freq	UniqAlns	AvgQual	MaxQual	BSA-Susceptible	NumReadsWithAllele	Coverage	Freq		Position
[truncated: 1,061 more rows]
