# Supplementary material for: A dispensable paralog of succinate dehydrogenase subunit C mediates standing resistance towards a subclass of SDHI fungicides in Zymoseptoria tritici
Source: PLoS Pathog. 2019 Dec 20;15(12):e1007780. doi: 10.1371/journal.ppat.1007780 (PMC6941823; doi:10.1371/journal.ppat.1007780)
Supplement: S3 Dataset — (XLSX) [file ppat.1007780.s017.xlsx]

## Sheet: ZtSdhC1 nt SNPs CDS
Occurrence in 350 sequences	Haplotype	Polymorphism
9	h0	reference
1	h1	40C 204C 207T 264G 267C 270G 462T
1	h2	204C 207T 216C 264G 267C 270G
1	h3	101C 246T 264G 267C 270G 462T
1	h4	264G 267C 270G 345A
1	h5	246G 249C 252T 282C 303C 357T 372T 384G 462T 418CTT
1	h6	418CTC
1	h7	264G 267C 270G 354T 360C 363A 366C 372T 384G 522C 355TTG 418CTT
1	h8	98C 101C 204C 207T 264G 267C 270G 354T 357G 360C 363A 366C 375T 384A 393A 396T 417C 418C
1	h9	204C 207T 354T 357G 360C 363A 366C 375T 384A 393A 396T 417C 418C
1	h10	98C 111G 264G 267C 270G 429C 462T
1	h11	98C 101C 111G 204C 207T 228A 246G 249C 252T 264G 267C 270G 429C 462T
1	h12	98C 101C 264G 267C 270G 471A 418CTT
1	h13	98C 101C 111G 264G 267C 270G 471A 418CTT
1	h14	204C 207T 264G 267C 270G 354T 357G 360C 363A 366C 372T 384G 393A 396T 462T
1	h15	204C 207T 246G 249C 252T 417C 418C
1	h16	246G 249C 252T 418C
1	h17	105T 111G 264G 267C 270G 327G 330C 354T 355T 360C 363A 372T 420T
1	h18	264G 267C 270G 327G 330C 354T 360C 363A 366C 372T 462T 355TTG 418CTT
1	h19	207T 228A 246G 249C 252T 282C 327G 372T 418CTT
1	h20	15A 21T 27A 204C 207T 246G 252T 282C 303C 327G 330C 354T 360C 363A 366C 384G 355TTG
1	h21	264G 267C 270G 303C 327G 330C 462T
1	h22	204C 207T 228A 264G 267C 270G 462T 418CTT
1	h23	111G 204C 207T 228A 246G 249C 252T 282C 330C 462T
1	h24	98C 204C 207T 228A 264G 267C 270G 282C 303C 462T
1	h25	204C 207T 228A 462T
1	h26	228A 246G 249C 252T 264G 267C 270G
1	h27	56T 204C 207T 228A 246G 249C 252T 257G 264G 267C 270G 462T
1	h28	15A 228A 246G 249C 252T 264G 267C 270G 303C 462T
2	h29	264G 267C 270G 303C 327C 330C 354T 357G 360C 363A 366C 384G 462T
1	h30	264G 267C 270G 303C 327C 330C 354T 357G 360C 363A 384G 462T
2	h31	204C 207T 303C 327C 330C 354T 357G 360C 363A 366C 384G 462T
1	h32	101C 204C 207T 303C 327C 330C 354T 357G 360C 363A 366C 384G 462T
1	h33	15A 21T 27A 246G 249C 252T 282C 303C 324C 330C 354T 360C 363A 366C 372T 384G 355TTG
1	h34	15A 21T 27A 264G 267C 270G 462T
1	h35	15A 21T 27A 85G 105T 111G 264G 267C 270G 462T
1	h36	15A 21T 27A 246G 249C 252T 282C 303C 462T
1	h37	15A 21T 27A 246G 249C 252T 282C 303C 324C 327C 330C 462T
1	h38	15A 21T 27A 204C 207T 264G 267C 270G 418CTT
1	h39	15A 21T 27A 207T 246G 249C 462T 418CTT
1	h40	21T 27A 204C 207T 264G 267C 270G 462T
1	h41	15A 21T 27A 204C 207T 264G 267C 270G
1	h42	15A 21T 27A 105T 264G 267C 270G 303C 324C 327C 330C 443G 462T 418CTT
1	h43	15A 21T 27A 246G 249C 252T 264G 267C 270G 418CTT
1	h44	15A 21T 27A 204C 207T 246G 252T 303C 366C 372T 384G 462T
1	h45	21T 27A 246G 249C 252T 282C 462T
1	h46	15A 27A 246G 372T 384G 418CTT
1	h47	15A 27A 105T 236A 264G 267C 270G 324C 327C 330C 354T 360C 363A 366C 372T 384G 355TTG 418CTT
1	h48	15A 21T
1	h49	15A 21T 204C 207T 462T
1	h50	15A 21T 264G 267C 270G 462T
1	h51	15A 21T 264G 267C 270G 282C 462T
1	h52	15A 239C 264G 267C 270G 378C
1	h53	15A 204C 207T
1	h54	15A 264G 267C 270G 455G
1	h55	15A 111G 204C 207T 264G 267C 270G 453C 462T
2	h56	264G 267C 270G 324C 327C 330C 354T 360C 363A 366C 372T 384G 355TTG
1	h57	246G 249C 252T 282C 324C 327C 330C 354T 360C 363A 366C 372T 462T 355TTG
1	h58	264G 267C 270G 303C 324C 384G 462T 418CTT
1	h59	98C 101C 111G 204C 207T 246G 249C 252T 282C 303C 324C 327C 330C 354T 360C 363A 366C 372T 384G 355TTG
1	h60	98C 101C 264G 267C 270G 324C 327C 330C 354T 360C 363A 366C 372T 384G 355TTG 418CTT
1	h61	264G 267C 270G 324C 327C 330C 354T 360C 363A 366C 355TTG 418CTT
1	h62	111G 204C 207T 246G 249C 252T 282C 303C 324C 327C 330C 462T
1	h63	98C 101C 111G 204C 207T 246G 249C 252T 282C 303C 324C 327C 330C 462T
1	h64	207T 246G 249C 252T 264G 267C 270G 324C 327C 330C 462T
3	h65	204C 207T 246G 249C 252T 282C 303C 324C 327C 330C 462T
1	h66	246G 249C 252T 282C 303C 324C 327C 330C 366C 372T 384G 418CTT
1	h67	246G 249C 252T 303C 324C 327C 330C 354T 363A 366C 372T 384G 418CTT
1	h68	246G 249C 252T 303C 324C 327C 330C 354T 360C 363A 366C 372T 384G 355TTG 418CTT
1	h69	98C 252T 257G 303C 324C
1	h70	111G 252T 257G 303C 324C
1	h71	264G 267C 270G 324C 327C 330C 462T
1	h72	111G 264G 267C 270G 282C 303C 324C 327C 330C 462T
1	h73	204C 207T 246G 249C 252T 282C 303C 324C 327C 330C
1	h74	204C 207T 246G 249C 252T 282C 330C 354T 360C 363A 366C 372T 384G 355TTG
1	h75	101C 111G 264G 267C 270G 354T 360C 363A 366C 372T 384G 355TTG 418CTT
1	h76	204C 207T 246G 249C 252T 282C 354T 360C 363A 366C 372T 462T 355TTG
1	h77	264G 267C 270G 303C 354T 360C 363A 366C 372T 384G 355TTG 418CTT
1	h78	204C 207T 264G 267C 270G 354T 360C 363A 366C 355TTG 418CTT
2	h79	264G 267C 270G 354T 360C 363A 366C 372T 384G 355TTG 418CTT
1	h80	264G 267C 354T 360C 363A 366C 372T 384G 355TTG 418CTT
1	h81	101C 204C 207T 236A 246G 249C 252T 282C 303C 330C 354T 360C 363A 366C 355TTG
1	h82	111G 264G 267C 270G 354T 360C 363A 366C 372T 384G 355TTG 418CTT
1	h83	246G 249C 252T 282C 354T 360C 363A 366C 372T 384G 355TTG
1	h84	111G 204C 207T 246G 249C 252T 282C 303C 330C 354T 360C 363A 366C 384G 355TTG
1	h85	204C 207T 264G 267C 270G 354T 360C 363A 366C 372T 384G 355TTG 418CTT
1	h86	101C 204C 207T 246G 249C 252T 282C 354T 360C 363A 366C 372T 384G 355TTG
1	h87	264G 267C 270G 354T 360C 363A 366C 372T 462T 355TTG
2	h88	105T 111G 264G 267C 270G 462T
2	h89	105T 264G 267C 270G 462T
2	h90	105T 111G
2	h91	105T 111G 264G 267C 270G
1	h92	105T 111G 204C 207T 257G 264G 267C 270G 462T
1	h93	105T 111G 204C 207T 264G 267C 270G
1	h94	85G 105T 264G 267C 270G 462T
2	h95	105T 264G 267C 270G
1	h96	85G 105T 111G 264G 267C 270G
1	h97	105T 418CTT
1	h98	105T 111G 204C 207T 264G 267C 418CTT
1	h99	85G 105T 264G 267C 270G 462T 496A
1	h100	105T 111G 264G 267C 270G 303C 384G 418CTT
1	h101	105T 264G 267C 270G 462T 418CTT
1	h102	85G 105T 207T 246G 249C 252T 418CTT
1	h103	105T 111G 264G 267C 270G 303C 462T
1	h104	105T 204C 207T 257G 264G 267C 270G 462T
1	h105	105T 264G 267C
1	h106	105T 111G 246G 249C 252T 282C 384G 462T
1	h107	246G 249C 252T 264G 267C 270G 327C 462T
1	h108	264G 267C 270G 330C 360C 363A 372T 418CTT
1	h109	246G 252T 282C 355T 360C 363A 366C 372T 418CTT
1	h110	204C 207T 270G 366C 372T
1	h111	101C 246G 249C 252T 282C 303C 366C 372T 462T
1	h112	204C 246G 303C 366C 372T 384G
1	h113	207T 246G 249C 252T 282C 303C 372T 384G 418CTT
1	h114	98C 101C 204C 207T 246G 252T 303C 372T 418CTT
1	h115	264G 267C 270G 303C 372T 462T
1	h116	236A 246G 249C 252T 282C 303C 372T 384G 418CTT
1	h117	264G 267C 270G 372T 462T
1	h118	52A 98C 101C 111G 204C 207T 246G 252T 282C 372T 462T
1	h119	264G 267C 270G 372T 384G 453T 462T 418CTT
2	h120	264G 267C 270G 372T 384G 462T 418CTT
1	h121	246G 249C 252T 282C 303C
3	h122	204C 207T 246G 249C 252T 282C 303C 462T
2	h123	246G 249C 282C 303C 384G 418CTT
1	h124	111G 264G 267C 270G 303C
1	h125	264G 267C 270G 303C 462T
2	h126	204C 207T 246G 249C 252T 264G 267C 270G 303C 462T
1	h127	264G 267C 270G 303C
2	h128	98C 101C 111G 246G 249C 252T 282C 303C 384G 418CTT
1	h129	111G 204C 207T 246G 249C 252T 282C 303C 462T
1	h130	204C 207T 246G 249C 252T 282C 303C 384G 462T 418CTT
1	h131	204C 207T 246G 249C 252T 282C 384G 418CTT
1	h132	236A 246G 249C 252T 282C 384G 418CTT
5	h133	204C 207T 246G 249C 252T 282C 462T
1	h134	204C 207T 246G 249C 252T 282C 418CTT
1	h135	246G 249C 252T 282C
1	h136	111G 204C 207T 246G 249C 252T 282C 462T
1	h137	246G 249C 252T 282C 384G 418CTT
1	h138	204C 207T 246G 249C 252T 282C
1	h139	111G 204C 207T 246G 249C 252T 282C
1	h140	246G 252T 282C 384G 462T
1	h141	236A 246G 249C 282C 384G 418CTT
1	h142	98C 101C 111G 264G 267C 270G 384G 418CTT
1	h143	101C 111G 204C 246G 249C 252T 384G
1	h144	111G 204C 207T 264G 267C 270G 384G 418CTT
1	h145	204C 207T 246G 252T 384G 418CTT
1	h146	264G 267C 270G 384G 462T
1	h147	204C 207T 384G 462T
1	h148	204C 207T 246G 249C 384G 452T 462T
1	h149	111G 204C 207T 264G 267C 270G 384G 462T 418CTT
1	h150	264G 267C 270G 384G 418CTT
1	h151	249C 252T 384G 418CTT
1	h152	98C 101C 111G 477G
5	h153	98C 101C 111G 264G 267C 270G 462T
5	h154	111G 264G 267C 270G 462T
1	h155	111G 204C 207T 264G 267C 270G 462T
1	h156	56A 98C 101C 111G 204C 207T 264G 267C 270G 462T
2	h157	111G 264G 267C 270G
1	h158	111G 246G 249C 252T 418CTT
1	h159	98C 101C 111G 204C 207T 264G 267C 270G 418CTT
1	h160	98C 101C 111G 246G 249C 252T 264G 267C 270G 462T
1	h161	111G 264G 267C 270G 272C 418CTT
1	h162	111G 204C 207T
1	h163	98C 101C 111G 204C 207T 246G 462T 418CTT
1	h164	98C 101C 111G 204C 207T 418CTT
1	h165	111G 418CTT
1	h166	98C 101C 111G 236A 264G 267C 270G 462T
1	h167	111G 236A 264G 267C 270G 462T
1	h168	101C 111G 236A 264G 267C 270G 462T
5	h169	204C 207T 246G 249C 252T 264G 267C 270G 462T
1	h170	204C 207T 246G 249C 418CTT
1	h171	98C 204C 207T 246G 249C 252T 264G 267C 270G 462T
1	h172	98C 101C 246G 249C 252T 462T
1	h173	249C 252T 264G 267C 270G 462T
2	h174	246G 249C 252T 264G 267C 270G
1	h175	246G 249C 252T 418CTT
1	h176	246G 249C 252T 264G 267C 270G 462T
1	h177	236A 246G 249C 252T 418CTT
5	h178	204C 207T 418CTT
7	h179	264G 267C 270G 418CTT
1	h180	204C 207T 264G 267C 270G 462T 418CTT
2	h181	264G 267C 270G 462T 418CTT
1	h182	98C 101C 264G 267C 270G 462T 418CTT
1	h183	204C 207T 246G 418CTT
1	h184	207T 418CTT
1	h185	98C 101C 264G 267C 270G 418CTT
2	h186	204C 207T 264G 267C 270G 418CTT
3	h187	418CTT
1	h188	264G 267C 270G 382T 462T 418CTT
6	h189	204C 207T 264G 267C 270G
4	h190	204C 207T 264G 267C 270G 462T
2	h191	101C 204C 207T 264G 267C 270G 462T
3	h192	204C 207T
1	h193	204C
1	h194	207T
49	h195	264G 267C 270G 462T
2	h196	462T
1	h197	264G 267C 270G 462T 481G
16	h198	236A 264G 267C 270G 462T
1	h199	98C 236A 264G 267C 270G 462T
1	h200	257G 264G 267C 270G 462T
13	h201	264G 267C 270G
1	h202	257G 264G 267C 270G
1	h203	101C 264G 267C 270G
1	h204	236A 264G 267C 270G
1	h205	239C 264G 267C 270G

## Sheet: ZtSdhC1 AA SNPs CDS
Occurrence in 350 sequences	Haplotype	Polymorphism
261	H0	reference
1	H1	18T 33T 34T
1	H2	19Y 33T 34T
1	H3	19F 86S
1	H4	91A
1	H5	80S 126C
1	H6	128F
1	H7	119F 140F
1	H8	148S
1	H9	151M
2	H10	151S
1	H11	152R
1	H12	33T 34T 159R
1	H13	161V
1	H14	29V 166M
1	H15	80S
1	H16	119F
4	H17	29V
5	H18	86S
1	H19	33T 86S
23	H20	79N
2	H21	34T 79N
1	H22	33T 79N
1	H23	33T 34T 79N
23	H24	33T 34T
3	H25	33T
9	H26	34T
