# Supplementary material for: A dispensable paralog of succinate dehydrogenase subunit C mediates standing resistance towards a subclass of SDHI fungicides in Zymoseptoria tritici
Source: PLoS Pathog. 2019 Dec 20;15(12):e1007780. doi: 10.1371/journal.ppat.1007780 (PMC6941823; doi:10.1371/journal.ppat.1007780)
Supplement: S5 Dataset — (ZIP) [file ppat.1007780.s019.zip]

Archive with 4 entries (4 files):
- Alt-SDHC-qRT-PCR_2018-07-05_cDNAs.rdml
- Alt-SDHC-qRT-PCR_2018-07-12_NRT-ctrl.rdml
- Alt-SDHC-qRT-PCR_2018-07-12_cDNAs.rdml
- Alt-SDHC-qRT-PCR_2018-07-05_NRT-ctrl.rdml
